# Supplementary material for: A Novel Role of Medicago truncatula KNAT3/4/5-like Class 2 KNOX Transcription Factors in Drought Stress Tolerance
Source: Int J Mol Sci. 2023 Aug 11;24(16):12668. doi: 10.3390/ijms241612668 (PMC10454132; doi:10.3390/ijms241612668)
Supplement: Supplementary file 1 [file ijms-24-12668-s001.zip]

Archive with 10 entries (10 files):
- Figure_S1_K-means cluster analysis of microarray metadata.pdf
- Figure_S2_Binding_sites_MtPDH_gene.pdf
- Supplementary Table S1_2468_Selected_probes.xlsx
- Supplementary Table S2_K3-K6_Clusters.xlsx
- Supplementary Table S3_Genes_for_GCN.xlsx
- Supplementary Table S4_GCN_input_analysis.xlsx
- Supplementary Table S5_MtKNOX3-5_corr_value.xlsx
- Supplementary Table S6_Clustering_data.xlsx
- Supplementary Table S7_Primer_list.xlsx
- Supplementary Table S8_MtPDH_KNOX_bs.xlsx
