# Supplementary material for: A Novel Role of Medicago truncatula KNAT3/4/5-like Class 2 KNOX Transcription Factors in Drought Stress Tolerance
Source: Int J Mol Sci. 2023 Aug 11;24(16):12668. doi: 10.3390/ijms241612668 (PMC10454132; doi:10.3390/ijms241612668)
Supplement: Supplementary file 1 [file ijms-24-12668-s001.zip › Supplementary Table S1_2468_Selected_probes.xlsx]

## Sheet: Table S1
Probeset	Annotation	Pathway	TF_plantTFDB_integrated	SHT_watered_2d_1	SHT_watered_2d_2	SHT_watered_2d_3	SHT_watered_4d_1	SHT_watered_4d_2	SHT_watered_4d_3	SHT_drought_2d_1	SHT_drought_2d_2	SHT_drought_2d_3	SHT_drought_3d_1	SHT_drought_3d_2	SHT_drought_3d_3	SHT_drought_4d_1	SHT_drought_4d_2	SHT_drought_4d_3	SHT_drought_7d_1	SHT_drought_7d_2	SHT_drought_7d_3	SHT_drought_10d_1	SHT_drought_10d_2	SHT_drought_10d_3	SHT_drought_14d_1	SHT_drought_14d_2	SHT_drought_14d_3	SHT_drought_14d_rewatered_1d_1	SHT_drought_14d_rewatered_1d_2	SHT_drought_14d_rewatered_1d_3
Mtr.10089.1.S1_at	Abscisic acid 8'-hydroxylase 1 Short=ABA 8'-hydroxylase 1; EC=1.14.13.93; AltName: Full=Cytochrome P450 707A1;	ABA		6.40135	6.44537	6.93841	5.89857	6.33393	6.62773	5.80814	5.59611	6.16291	5.51541	5.65102	7.09182	6.27182	6.59987	6.47211	5.88689	7.12293	5.39523	6.70127	6.37331	6.18601	5.70346	6.13055	5.83162	6.54647	6.3455	7.03827
Mtr.10159.1.S1_at	Transcription factor RAX3 AltName: Full=Protein REGULATOR OF AXILLARY MERISTEMS 3; AltName: Full=Myb-related protein 84; Short=AtMYB84;	TF-MYB	MYB	12.5994	15.2508	8.23712	19.3568	15.3293	9.15004	13.0146	14.0259	17.8278	12.2492	12.922	12.4371	12.5618	10.1359	12.2497	9.46572	14.2304	12.479	9.29522	8.88559	18.3975	13.2927	10.0087	15.3256	12.9438	10.9531	11.9154
Mtr.10170.1.S1_at	myb family transcription factor	TF-MYB	MYB	246.025	151.739	123.359	350.929	238.478	228.568	292.786	207.658	178.679	324.346	161.136	182.659	355.531	276.446	379.556	505.641	362.785	384.088	298.684	380.941	377.303	470.991	303.344	291.804	523.086	371.136	415.571
Mtr.10201.1.S1_at	L-ascorbate peroxidase 1, cytosolic (APX1)	oxidative stress		325.496	343.585	322.078	392.066	339.447	330.426	345.446	350.435	355.283	406.125	387.498	331.6	365.158	308.902	287.376	324.021	277.831	256.278	325.427	318.143	330.478	319.488	299.531	266.764	326.908	285.052	314.217
Mtr.10289.1.S1_at	myb family transcription factor	TF-MYB	MYB_related	68.2347	83.3203	22.8089	28.9836	19.2512	50.8672	44.7817	63.3034	74.8305	28.2054	57.9745	131.037	10.483	9.62424	9.06781	10.0663	10.9542	9.10038	11.859	10.9492	14.3237	10.2552	12.4646	14.9261	57.749	36.4795	22.2111
Mtr.10446.1.S1_at	Homeobox-leucine zipper protein ATHB-6 AltName: Full=Homeodomain transcription factor ATHB-6; AltName: Full=HD-ZIP protein ATHB-6;	HD-ZIP	HD-ZIP	1790.27	1614.83	1874.87	1825.06	1988.43	1751.76	1791.6	1845.81	1799.12	2062.87	1820.59	2241.15	2224.69	2118.79	2481.76	3300.42	3230.77	2915.72	2341.21	2729.63	3359.72	3127.13	2813.82	2917.65	2496.49	2108.9	2611.56
Mtr.10466.1.S1_at	Probable gibberellin receptor GID1L1 EC=3.-.-.-; AltName: Full=GID1-like protein 1;	GA		20.335	27.3032	7.45775	21.9401	43.4639	12.283	16.6406	15.2122	29.9627	19.5299	19.5889	13.925	16.6812	17.9951	11.5957	8.19815	14.9604	48.495	40.0974	21.6721	9.31004	28.5982	18.8218	48.746	11.4555	26.8683	9.24024
Mtr.10488.1.S1_at	NAC domain-containing protein 2 AltName: Full=ANAC002;	TF_NAC	NAC	995.746	889.489	761.5	1055.51	1044.24	884.15	1046.42	1072.94	1208.92	1106.23	1028.98	870.251	1437.04	1282.3	1540.73	1101.69	1184.25	1845.3	2483.81	1424.85	1294.11	1636.18	2261.58	2391.39	859.279	1389.45	993.77
Mtr.10489.1.S1_s_at	NAC domain-containing protein 2 AltName: Full=ANAC002;	TF_NAC	NAC	936.877	823.099	705.777	919.866	979.444	824.591	1026.96	1025.96	1098.09	1034.5	872.257	757.719	1325.7	1152.89	1253.45	900.241	1099.6	1649.62	2268.87	1287.08	1260.05	1438.3	2010.07	2061.44	866.048	1288.44	949.84
Mtr.10502.1.S1_at	Probable glutathione S-transferase parA EC=2.5.1.18; AltName: Full=Auxin-regulated protein parA; AltName: Full=STR246C protein;	oxidative stress		9.69338	7.85967	6.14926	7.87914	10.5981	7.97657	9.63465	8.46958	8.52979	7.78643	8.68787	10.8261	8.9867	8.4919	7.41329	7.25263	8.66049	10.8359	10.3258	8.25913	9.15178	10.295	13.39	27.744	7.80489	7.17555	7.63435
Mtr.10502.1.S1_s_at	Probable glutathione S-transferase parA EC=2.5.1.18; AltName: Full=Auxin-regulated protein parA; AltName: Full=STR246C protein;	oxidative stress		16.7439	16.0788	13.9551	22.8105	27.913	15.7171	14.5328	23.2808	14.9217	14.4008	12.7754	16.5928	41.1275	24.8921	20.679	39.6289	36.7783	132.158	154.17	33.2528	18.7879	101.217	234.401	444.317	18.1894	41.8908	36.7549
Mtr.10524.1.S1_at	superoxide dismutase	oxidative stress		6925.31	6369.43	6938.47	6737.11	6458.61	6946.44	7227.87	6893.57	6878.32	7295.84	6524.66	7041.85	7551.25	7258.98	7527.89	8780.28	9235.04	8729.13	9907.42	9574.85	8851.38	9301.69	8245.35	8971.54	6490.19	5889.04	6215.08
Mtr.10553.1.S1_at	Cytokinin-O-glucosyltransferase 2 EC=2.4.1.-; AltName: Full=Zeatin O-glucosyltransferase 2; Short=AtZOG2; AltName: Full=UDP-glucosyl transferase 85A1;	CK		335.525	254.636	254.145	281.875	378.338	307.149	372.087	338.398	279.408	313.907	315.246	293.945	370.394	367.61	387.781	338.677	272.82	366.545	221.867	242.37	308.442	314.215	225.74	253.581	536.621	498.8	491.307
Mtr.10598.1.S1_at	Protein phosphatase 2C ABI2 Short=PP2C ABI2; EC=3.1.3.16; AltName: Full=Protein ABSCISIC ACID-INSENSITIVE 2;	ABA		382.59	374.238	295.418	371.174	493.06	344.6	326.826	358.527	467.743	474.888	467.789	381.331	822.52	824.773	620.686	513.394	534.581	757.932	799.82	614.608	590.237	581.618	688.466	729.352	309.657	458.802	321.184
Mtr.10610.1.S1_at	glutathione reductase	oxidative stress		1873.39	1806.63	1748	1789.43	1914.66	1868.36	1789.57	1967.67	1932	1798.66	1887.17	1978.65	2179.78	2259.24	2509.6	2320.62	2651.83	3151.66	3530.51	2840.79	2790.28	2633.15	3065.59	3001.41	1588.65	1753.46	1683.37
Mtr.10636.1.S1_at	Myb-related protein Myb4 AltName: Full=OsMyb4; AltName: Full=Transcription factor RLTR1;	TF-MYB	MYB_related	246.391	254.034	228.798	248.166	244.492	258.369	192.003	191.428	508.677	128.852	139.486	145.922	162.882	133.524	114.662	156.152	179.438	160.231	117.454	171.147	155.852	205.761	161.516	208.912	213.869	315.993	214.078
Mtr.10662.1.S1_at	Heat shock 22 kDa protein, mitochondrial Flags: Precursor;	heat shock		520.082	524.569	324.727	682.799	553.027	889.16	597.304	484.314	612.757	588.953	451.943	619.153	827.983	843.073	784.25	663.96	779.268	612.65	933.081	847.897	780.33	866.77	1401.77	1070.59	370.37	342.355	354.544
Mtr.10727.1.S1_at	Probable gibberellin receptor GID1L3 EC=3.-.-.-; AltName: Full=GID1-like protein 3;	GA		22.5433	27.4251	16.543	49.9904	27.4097	35.3721	40.4997	25.9722	35.4006	33.3798	29.9092	38.3003	41.669	22.9774	21.2791	18.4453	21.272	16.178	19.7525	16.6059	16.8708	14.3788	12.1974	15.5279	20.2351	13.4213	17.3508
Mtr.10748.1.S1_at	NAC domain-containing protein 78 AltName: Full=ANAC078;	TF_NAC	NAC	531.91	637.597	594.034	590.552	584.693	712.451	590.047	617.422	724.958	865.278	636.678	972.758	772.75	865.238	935.012	825.723	991.738	850.703	1098.79	1018.68	1027.83	946.896	988.918	1149.67	726.669	646.185	714.911
Mtr.10855.1.S1_at	SNF1-related protein kinase regulatory subunit beta-2 Short=AKIN beta-2; Short=AKINB2;	SNF1-related kinase		367.323	368.949	333.957	344.13	353.686	356.873	377.647	400.12	393.319	417.926	365.793	366.89	470.565	504.107	419.333	364.709	398.574	477.532	509.437	430.077	440.883	426.987	450.053	474.765	356.663	337.182	399.963
Mtr.10883.1.S1_at	Probable glutathione S-transferase GSTU6 EC=2.5.1.18; AltName: Full=28 kDa cold-induced protein;	oxidative stress		4184.46	3954.14	4020.89	5084.37	4167.88	3828.47	4562.03	4176.2	3714.52	3821.31	3855.34	3868.31	3326.99	2550.18	3044.43	2980.4	2297.43	2703.03	2398.23	2285.33	2253.66	2586.99	1865.79	2018.02	3995.48	3794.57	3972.06
Mtr.10894.1.S1_at	Putative Myb family transcription factor At1g14600	TF-MYB	G2-like	44.501	31.5286	25.0985	52.1575	55.3975	25.2481	28.1763	41.7183	28.073	39.9668	47.34	36.253	41.4327	27.9514	20.88	22.7376	26.2214	39.3271	31.5897	25.6781	19.9406	21.8772	19.8828	20.752	24.4633	28.4658	31.6366
Mtr.10911.1.S1_at	Anthocyanin 3'-O-beta-glucosyltransferase Short=3'GT; EC=2.4.1.238;	putative oxidative stress		390.529	371.249	316.76	456.364	439.371	467.902	500.562	534.374	482.802	602.984	412.057	622.402	754.085	859.856	1060.06	1632.34	1671.6	1536.9	1126.44	1661.48	1439.01	2041.48	1320.78	1109.12	648.234	556.506	382.625
Mtr.10964.1.S1_at	Homeobox-leucine zipper protein ATHB-13 AltName: Full=Homeodomain transcription factor ATHB-13; AltName: Full=HD-ZIP protein ATHB-13;	HD-ZIP	HD-ZIP	1258.78	1509.57	1073.94	1619.31	1221.84	1218.12	1353.3	1237.68	1237.61	886.799	1271.52	1311.45	600.674	760.767	571.169	844.401	833.492	817.089	544.541	718.069	957.688	866.449	698.202	823.55	1499.28	1721.81	1651.5
Mtr.11021.1.S1_at	NAC domain-containing protein 29 AltName: Full=ANAC029; Short=NAC2; AltName: Full=Protein NAC-LIKE, ACTIVATED BY AP3/PI; Short=NAP;	TF_NAC	NAC	58.2554	30.1084	14.8833	37.2223	39.2549	38.2519	67.6405	52.6136	46.5089	89.6911	54.6142	57.013	212.075	80.8292	145.724	44.0561	109.458	270.969	364.96	204.788	113.941	210.466	70.6739	319.384	49.3381	22.9764	20.4388
Mtr.11045.1.S1_at	Homeobox-leucine zipper protein HAT3 AltName: Full=Homeodomain-leucine zipper protein HAT3; Short=HD-ZIP protein 3;	HD-ZIP	HD-ZIP	126.13	157.22	136.244	121.386	140.779	179.88	95.6396	105.722	122.741	104.681	102.14	131.066	119.173	127.144	137.803	189.063	252.302	174.169	205.934	250.588	222.151	237.308	200.229	239.981	148.351	160.722	164.653
Mtr.11046.1.S1_at	Homeobox-leucine zipper protein HAT4 AltName: Full=Homeodomain-leucine zipper protein HAT4; Short=HD-ZIP protein 4; AltName: Full=Homeodomain transcription factor ATHB-2; AltName: Full=HD-ZIP protein ATHB-2;	HD-ZIP	HD-ZIP	49.8937	62.6062	44.2951	39.3545	65.1444	43.1108	38.9102	50.1065	34.7001	42.6225	52.5048	39.6831	39.6715	55.2652	39.1518	56.3424	88.216	64.278	95.2127	91.905	55.8217	71.8869	72.9893	84.2163	59.072	51.831	53.6989
Mtr.11066.1.S1_at	SNF1-related protein kinase regulatory subunit gamma 1 Short=AKIN gamma-1; Short=AKING1;	SNF1-related kinase		69.5062	61.4012	15.1945	43.9709	43.7951	69.9416	35.2123	52.3615	66.6696	168.492	88.5973	91.7408	407.964	584.922	324.846	232.482	327.049	413.273	404.951	339.137	284.072	311.861	440.703	504.645	96.2968	125.012	118.899
Mtr.11066.1.S1_s_at	SNF1-related protein kinase regulatory subunit gamma 1 Short=AKIN gamma-1; Short=AKING1;	SNF1-related kinase		158.105	214.539	102.248	146.855	160.539	233.715	158.692	176.867	223.698	536.144	232.885	334.151	1493.32	1367.7	1293.36	1056.95	1007.86	1298.35	2082.87	1128.57	1233.33	1450.06	1632.52	1955.84	410.916	434.641	410.343
Mtr.11070.1.S1_s_at	Small heat shock protein, chloroplastic Flags: Precursor;	heat shock		8.71205	7.46422	7.19622	8.32598	8.00607	8.0392	9.54471	7.27876	6.71385	8.98999	7.08923	8.24712	272.007	487.737	591.174	492.616	469.841	730.755	1928.24	360.84	536.452	587.463	1294.73	1683.5	8.51305	52.9517	8.94666
Mtr.11072.1.S1_at	Cytokinin-O-glucosyltransferase 1 EC=2.4.1.-; AltName: Full=Zeatin O-glucosyltransferase 1; Short=AtZOG1; AltName: Full=UDP-glucosyl transferase 73C1;	CK		230.28	219.562	179.521	195.074	256.043	218.768	208.007	260.149	212.328	316.578	272.872	266.027	457.779	410.615	402.327	511.212	502.376	517.968	835.738	582.311	610.421	612.417	699.608	706.097	307.9	372.852	333.577
Mtr.1108.1.S1_at	Transcription factor MYB44 AltName: Full=Myb-related protein 44; Short=AtMYB44; AltName: Full=Myb-related protein R1; Short=AtMYBR1;	TF-MYB	MYB	82.6288	77.7172	38.0611	74.964	94.8389	74.198	84.6662	106.376	71.6716	125.517	82.2253	98.5976	113.659	91.3229	84.9738	107.584	74.5824	88.3561	60.2752	104.151	73.9589	70.8817	44.9222	51.8735	44.575	36.8105	36.309
Mtr.11080.1.S1_s_at	Probable glutathione S-transferase EC=2.5.1.18; AltName: Full=Heat shock protein 26A; AltName: Full=G2-4;	oxidative stress		53.6464	30.5534	28.6171	26.4319	69.2108	44.3931	56.0743	55.1081	36.1381	144.97	114.981	106.318	210.432	310.776	265.636	193.056	175.843	268.535	275.902	214.637	178.068	289.367	249.375	294.751	47.2485	44.1556	46.1861
Mtr.11085.1.S1_at	myb-related transcription factor (CCA1)	TF-MYB	MYB_related	4946.08	3458.08	3435.82	4475.38	4370.87	4066.3	4814.1	4236.04	3997.68	5312.59	3979.02	4226.05	3819.31	2940.87	2938.47	2948.93	2153.5	1583.33	3285.16	2896.1	2127.39	2975.28	2676.63	1899.66	2067.14	1435.81	1394.49
Mtr.11119.1.S1_at	Cytokinin-O-glucosyltransferase 2 EC=2.4.1.-; AltName: Full=Zeatin O-glucosyltransferase 2; Short=AtZOG2; AltName: Full=UDP-glucosyl transferase 85A1;	CK		242.382	233.105	113.375	277.771	227.057	275.284	340.128	319.851	301.585	467.552	349.9	377.959	506.048	527.377	716.789	594.448	543.9	689.345	1343.18	780.728	855.42	808.516	900.265	967.377	659.006	537.909	519.632
Mtr.11122.1.S1_at	myb family transcription factor	TF-MYB	G2-like	19.0244	30.1467	19.6576	22.0788	24.3751	20.2165	19.3712	19.6182	21.9079	20.3697	30.0174	17.8364	14.8049	21.1455	21.8326	21.0229	22.3597	15.8714	17.1563	21.6138	21.3889	14.4542	23.3693	20.0592	17.4918	23.3581	29.7589
Mtr.11143.1.S1_at	Myb-related protein 305	TF-MYB	MYB	6.31264	8.79903	11.7436	7.60352	8.16967	8.50858	7.85485	7.37713	8.45595	6.79398	9.08627	8.20776	8.6382	7.7844	7.73996	9.08681	10.0115	6.65638	7.25166	7.39713	7.40239	6.10754	7.47474	7.76395	6.24261	7.90036	7.43644
Mtr.11145.1.S1_at	gibberellin 20-oxidase	GA		8.68521	13.5664	8.24425	18.153	18.4449	14.2879	12.5391	11.7267	12.1701	60.2193	20.5414	29.2575	87.6777	61.0109	43.4464	58.3293	47.5688	51.835	37.1798	44.4076	55.8391	51.7311	27.6127	46.0806	13.7707	13.0543	11.6218
Mtr.11152.1.S1_at	DNAJ heat shock N-terminal domain-containing protein	heat shock		327.548	262.609	282.308	327.178	282.197	333.642	260.595	331.228	289.506	245.879	253.113	325.369	323.725	304.544	374.73	357.147	398.502	404.612	593.802	420.354	433.056	466.206	486.658	564.92	341.738	328.616	365.294
Mtr.11175.1.S1_at	Putative Myb family transcription factor At1g14600	TF-MYB	G2-like	280.303	313.951	182.883	334.957	335.695	241.83	244.772	267.571	243.228	138.454	195.941	226.411	91.3273	93.92	72.0145	113.156	141.988	98.0192	27.0541	89.191	53.8178	74.5212	20.5227	29.6909	238.428	236	251.773
Mtr.11212.1.S1_s_at	Anthocyanin 3'-O-beta-glucosyltransferase Short=3'GT; EC=2.4.1.238;	putative oxidative stress		11.4819	8.41002	14.1755	8.47012	7.58435	9.83194	9.57239	7.91866	7.673	9.10456	9.32048	10.881	16.3552	11.9639	12.1744	9.26538	18.6237	20.3291	9.09638	22.1658	11.5906	12.8793	9.72696	14.6039	10.1343	8.24291	11.2147
Mtr.11259.1.S1_at	heat shock protein, putative	heat shock		255.062	245.325	119.908	213.228	227.768	256.317	236.154	254.689	226.215	197.768	214.908	220.35	251.018	212.114	227.625	207.096	229.454	214.096	255.092	203.259	211.113	220.804	238.182	268.711	241.629	274.998	236.078
Mtr.11289.1.S1_at	myb family transcription factor	TF-MYB	G2-like	194.486	202.637	84.6137	230.629	238.823	198.665	235.195	166.318	155.372	184.54	162.186	143.677	289.806	242.005	269.053	328.027	253.792	297.113	356.467	249.03	283.944	343.89	349.093	364.196	332.141	273.096	266.272
Mtr.11333.1.S1_at	Gibberellin 20 oxidase 1 EC=1.14.11.-; AltName: Full=Gibberellin C-20 oxidase 1; AltName: Full=GA 20-oxidase 1; Short=AtGA20ox;	GA		18.8064	18.6348	23.2565	20.37	16.5794	26.3489	21.36	20.687	23.0466	17.2729	16.2431	23.0365	18.6726	25.9636	15.9887	18.2255	18.6194	17.5789	21.1569	20.0184	15.1329	18.7291	26.9148	17.416	14.2296	14.045	15.4361
Mtr.11377.1.S1_at	glutathione S-transferase, putative	oxidative stress		9.65678	7.41818	7.14799	7.30402	8.65359	6.27727	6.44359	7.0753	6.60225	8.55601	6.14897	7.59369	7.02507	8.20446	7.80472	7.05759	7.68498	7.92195	7.06445	8.46478	6.22288	6.11809	7.66397	6.83252	7.38253	7.11663	6.99487
Mtr.11382.1.S1_s_at	histidine kinase (AHK4) (WOL)	CK		134.983	132.799	57.7484	91.5263	145.552	127.776	101.942	94.7373	81.9072	100.52	93.3066	86.0348	54.792	72.9799	64.4804	129.745	130.089	95.8092	83.5575	102.694	117.458	106.589	116.319	116.15	133.555	175.709	144.781
Mtr.11386.1.S1_at	Transcription factor MYB39 AltName: Full=Myb-related protein 39; Short=AtMYB39;	TF-MYB	MYB	19.4149	31.7557	20.8947	34.7757	25.2888	19.0466	28.3361	25.3214	32.5551	25.0816	22.648	24.8394	22.4453	26.8651	27.3774	32.5202	27.0387	26.716	24.7702	17.3935	30.937	28.2501	34.4537	25.4036	17.6801	26.9225	20.2212
Mtr.11403.1.S1_s_at	NAC domain-containing protein 78 AltName: Full=ANAC078;	TF_NAC	NAC	79.7853	64.4747	62.6718	95.2016	95.8403	80.0982	83.0689	72.1571	101.214	103.363	78.318	86.0881	155.678	134.606	147.712	145.515	145.53	137.91	184.273	155.551	172.334	177.303	175.595	178.587	113.93	112.586	109.59
Mtr.11451.1.S1_at	DNAJ heat shock N-terminal domain-containing protein / sec63 domain-containing protein	heat shock		1202.54	1210.58	1042.68	1408.01	1232.32	1223.31	1194.34	1137.4	1164.45	958.315	1027.87	1071.61	1169.46	1233.8	899.928	1040.72	1025.69	1173.68	1385	1021.26	1146.39	1270.4	1240.82	1250.03	1321.26	1250.76	1041.7
Mtr.11510.1.S1_at	aldehyde dehydrogenase 18 family, member A1	proline (Zhang)		418.602	519.907	407.71	594.572	694.596	529.464	657.531	584.375	552.78	1485.48	825.944	676.41	2578.13	2448.41	2598.91	1892.78	1683.52	2156.62	1524.52	1634.76	1851.92	1571.3	1671.47	1577.49	808.714	526.797	725.308
Mtr.11536.1.S1_at	CBL-interacting serine/threonine-protein kinase 15 EC=2.7.11.1; AltName: Full=SOS2-like protein kinase PKS3; AltName: Full=SNF1-related kinase 3.1; AltName: Full=SOS-interacting protein 2; AltName: Full=Serine/threonine-protein kinase ATPK10;	SNF1-related kinase		1791.38	2010.18	1233.71	2019.85	2506.85	1926.75	2703.64	2343.8	2044.44	4413.59	3127.06	3006.63	3036.42	2188.66	2031.37	1152.43	959.498	832.005	743.655	917.695	924.299	755.889	642.444	675.67	784.361	575.581	676.859
Mtr.11583.1.S1_at	Serine/threonine-protein kinase OXI1 EC=2.7.11.1; AltName: Full=Protein OXIDATIVE SIGNAL-INDUCIBLE 1;	oxidative stress		23.2752	17.6842	15.7094	16.9843	38.2321	21.393	12.6558	13.935	22.8298	18.6487	17.1351	15.03	71.1305	38.7253	171.605	82.9749	132.562	708.372	351.049	160.446	44.149	274.655	314.024	613.374	21.963	34.3123	26.8824
Mtr.11639.1.S1_at	myb family transcription factor	TF-MYB	MYB	1174.53	952.866	953.18	1379.77	1192.72	1031.43	1139.98	1078.88	1047.25	1162.73	1156.18	1124.62	1041.17	780.674	763.308	906.745	836.575	700.26	734.886	781.377	764.411	918.135	651.524	666.96	1361.21	1190.91	1200.51
Mtr.11664.1.S1_at	Myb-like protein G	TF-MYB	MYB_related	992.792	626.555	587.139	1195.21	935.174	757.88	1200.24	893.474	758.794	1253.07	761.609	818.69	630.668	374.045	388.889	367.07	264.375	187.103	307.392	322.535	240.86	336.339	222.017	201.423	466.568	234.826	246.469
Mtr.11671.1.S1_at	DNAJ heat shock N-terminal domain-containing protein	heat shock		243.023	245.585	236.683	339.153	258.743	295.63	292.545	297.703	254.291	286.345	299.041	295.486	337.172	298.2	308.376	359.388	335.869	321.14	358.892	318.539	306.11	348.849	267.214	339.972	370.515	249.829	316.261
Mtr.11675.1.S1_at	Cytokinin dehydrogenase 2 EC=1.5.99.12; AltName: Full=Cytokinin oxidase 2; Short=CKO 2; Short=AtCKX2; Flags: Precursor;	CK		9.15759	11.3998	10.2729	7.77065	14.6049	10.0522	11.2963	10.8617	10.8303	9.96968	11.7421	9.43418	10.4647	12.7935	9.07544	9.66872	8.52946	9.38306	9.29729	8.13932	9.57073	10.9247	11.2525	8.87608	10.5307	9.63738	11.9556
Mtr.11711.1.S1_at	Myb-related protein 306	TF-MYB	MYB	14.5769	26.1847	8.99492	12.6915	17.2556	16.7292	12.4815	14.0295	15.7034	20.6028	17.5517	24.3515	25.3084	14.6976	16.8307	23.1892	21.2352	22.7009	42.0021	26.4147	25.6542	23.9082	26.2435	48.7795	20.2405	15.0301	21.2712
Mtr.11740.1.S1_at	Transcription factor RAX3 AltName: Full=Protein REGULATOR OF AXILLARY MERISTEMS 3; AltName: Full=Myb-related protein 84; Short=AtMYB84;	TF-MYB	MYB	8.02012	11.0348	6.3898	9.98577	9.50892	8.49124	7.30717	7.89391	7.19859	9.63066	9.82061	8.67106	6.63062	8.07714	7.16024	11.9756	8.34181	9.18503	8.82873	7.39059	6.79625	8.98239	9.77669	8.68021	6.18659	7.84003	6.99352
Mtr.11754.1.S1_at	Gibberellin 2-beta-dioxygenase 2 EC=1.14.11.13; AltName: Full=Gibberellin 2-beta-hydroxylase 2; AltName: Full=Gibberellin 2-oxidase 2; AltName: Full=GA 2-oxidase 2;	GA		18.1274	20.2948	12.474	24.7425	22.7452	20.9236	21.9885	18.1643	17.3068	17.3702	20.3219	18.3073	17.5962	20.0478	23.2796	20.2171	19.2785	21.8702	12.9425	17.893	21.0795	17.2482	14.9531	14.7916	19.9489	21.3385	19.3566
Mtr.11759.1.S1_at	Homeobox-leucine zipper protein ATHB-15 AltName: Full=Homeodomain transcription factor ATHB-15; AltName: Full=HD-ZIP protein ATHB-15; AltName: Full=Protein CORONA; AltName: Full=Protein INCURVATA 4;	HD-ZIP	HD-ZIP	548.226	434.422	474.518	426.796	498.61	505.453	467.027	505.119	555.078	538.1	538.538	601.14	464.756	467.08	504.487	417.822	485.144	430.479	463.481	408.059	487.925	423.615	420.393	468.202	372.507	481.031	440.277
Mtr.11820.1.S1_at	Cytokinin-O-glucosyltransferase 2 EC=2.4.1.-; AltName: Full=Zeatin O-glucosyltransferase 2; Short=AtZOG2; AltName: Full=UDP-glucosyl transferase 85A1;	CK		38.9849	64.3878	28.7393	48.7192	46.5888	66.1907	45.455	57.8295	61.845	52.5549	63.4819	52.5941	32.6456	35.2747	25.7362	33.773	52.0102	41.2628	35.975	47.9893	42.1624	50.1469	40.8749	63.0472	74.4552	67.5785	52.3857
Mtr.11820.1.S1_x_at	Cytokinin-O-glucosyltransferase 2 EC=2.4.1.-; AltName: Full=Zeatin O-glucosyltransferase 2; Short=AtZOG2; AltName: Full=UDP-glucosyl transferase 85A1;	CK		24.0783	38.7341	17.7848	28.57	23.87	46.2685	25.5886	38.7728	32.0069	26.5363	40.0552	31.9732	15.5683	19.9532	19.6237	28.402	26.7696	26.5669	29.4323	27.8161	27.2684	30.5461	25.7181	34.8527	42.5306	40.4357	32.1621
Mtr.11902.1.S1_at	Homeobox-leucine zipper protein ATHB-8 AltName: Full=Homeodomain transcription factor ATHB-8; AltName: Full=HD-ZIP protein ATHB-8;	HD-ZIP	HD-ZIP	549.906	435.895	557.099	394.175	415.358	441.436	475.869	470.502	497.252	448.332	468.169	438.615	324.175	352.657	411.587	339.022	456.129	368.703	346.076	361.792	436.741	386.478	414.697	431.747	425.932	429.343	463.121
Mtr.11942.1.S1_at	Two-component response regulator ARR1	CK	G2-like	434.646	458.947	362.185	296.87	481.938	439.49	363.741	444.483	423.771	347.727	479.498	420.22	222.265	320.254	299.934	256.442	297.671	279.446	137.191	259.623	266.84	176.112	193.335	179.769	369.434	456.364	551.362
Mtr.12010.1.S1_at	myb family transcription factor	TF-MYB	MYB	134.28	146.497	56.9155	182.92	141.763	123.183	110.209	125.498	123.743	143.188	139.622	117.013	160.913	162.019	171.828	231.074	210.329	202.67	227.751	223.331	248.083	266.141	201.341	241.819	193.917	165.923	179.668
Mtr.12012.1.S1_at	myb family transcription factor	TF-MYB	G2-like	641.545	617.818	546.564	622.782	653.987	577.834	701.277	606.217	600.149	515.714	633.133	546.365	373.143	405.84	359.332	344.81	381.622	366.324	321.357	401.586	382.197	351.91	340.695	357.714	491.727	550.855	539.587
Mtr.1202.1.S1_at	glutathione transferase, putative	oxidative stress		12.7486	13.7248	9.95888	11.092	14.8705	11.3113	13.0853	12.6102	11.8531	19.9436	14.9124	17.5303	25.329	22.185	20.4439	17.274	24.9134	19.5655	27.4615	24.6173	22.3664	23.2501	33.174	31.4987	14.4938	13.8323	15.6246
Mtr.12024.1.S1_s_at	TOM1-like protein 2 AltName: Full=Target of Myb-like protein 2;	TF-MYB	MYB	151.627	121.575	99.5761	77.0586	134.193	132.617	169.052	159.199	134.211	260.016	151.309	150.183	252.663	222.426	214.144	153.273	144.567	215.692	212.583	150.751	173.598	153.515	174.634	198.812	106.396	104.09	111.524
Mtr.12030.1.S1_at	Heat shock protein 90 Short=HSP90;	heat shock		670.919	742.605	598.098	658.501	399.397	761.8	478.395	606.225	597.445	314.118	359.194	488.575	552.5	593.822	690.203	631.014	769.117	704.936	1069.14	818.365	863.318	786.113	1024.47	1124.18	447.358	530.732	432.478
Mtr.12088.1.S1_at	histidine kinase (AHK4) (WOL)	CK		512.659	532.429	453.19	641.595	481.368	568.845	364.451	365.966	427.945	340.852	316.78	383.136	280.758	276.568	234.008	487.386	538.47	310.178	365.819	558.29	480.189	602.514	497.981	398.746	635.975	644.448	500.734
Mtr.12112.1.S1_at	Myb-related protein 306	TF-MYB	MYB	71.7879	83.2145	13.6045	72.7851	70.2114	56.0641	43.8294	76.1697	53.1117	71.6538	41.8221	100.969	86.7099	57.9724	41.5014	44.983	39.5119	46.9402	52.618	23.0896	25.3762	32.4643	40.016	39.0035	35.9929	18.4108	30.211
Mtr.12113.1.S1_at	adenylate isopentenyltransferase 3 / cytokinin synthase (IPT3)	CK		71.4687	108.746	46.0611	74.4468	38.5215	97.7081	90.1249	86.4965	77.7445	30.1882	39.4989	47.57	27.1281	28.3759	33.8327	39.5417	37.38	47.9383	35.1576	35.2005	33.7273	38.3251	29.9861	28.7919	72.9053	61.3721	53.547
Mtr.12147.1.S1_at	Homeobox-leucine zipper protein HAT14 AltName: Full=Homeodomain-leucine zipper protein HAT14; Short=HD-ZIP protein 14;	HD-ZIP	HD-ZIP	35.1401	38.4846	18.2457	42.0212	37.3811	28.5908	48.3421	37.1964	31.5562	46.9827	34.8894	36.2497	68.5989	69.5559	66.9577	72.0515	60.4115	70.643	67.8653	72.7065	66.4236	63.4234	61.6581	64.7015	51.0298	51.5007	48.6482
Mtr.12214.1.S1_at	17.5 kDa class I heat shock protein AltName: Full=HSP 17.5-M;	heat shock		44.9674	41.3362	29.48	57.8601	62.0466	53.8472	60.3088	68.9225	66.3831	99.9792	69.0576	97.2196	1378.23	1444.31	1445.42	1220.09	1638.41	1403.12	1464.65	533.524	1114.85	892.215	978.919	2596.95	40.8377	51.8519	45.7773
Mtr.12216.1.S1_at	L-ascorbate peroxidase 3 (APX3)	oxidative stress		978.966	976.721	947.837	1249.84	805.79	990.905	1162.56	929.762	1212.35	1137.68	817.585	837.05	1100.78	1057.24	1241.74	1475.01	1476.34	1550.21	2097.17	1395.56	1560.41	1760.89	1860.32	1769.64	1340.35	1105.27	1020.85
Mtr.12238.1.S1_at	NAC domain-containing protein 78 AltName: Full=ANAC078;	TF_NAC	NAC	423.534	360.09	299.102	403.47	377.611	398.021	368.61	407.925	355.488	365.723	341.595	414.251	457.435	477.246	557.156	559.053	667.12	589.505	772.466	676.658	716.421	666.28	738.116	799.497	373.098	375.193	410.371
Mtr.12244.1.S1_s_at	L-ascorbate peroxidase 3 (APX3)	oxidative stress		3674.29	3522.25	3902.86	3471.01	3309.59	3737.86	3713.16	3639.32	3773.34	3957.64	3742.18	3741.16	3411.17	3653.61	3781.84	4560.85	5112.19	5145.88	5747.33	5286.01	5337.15	5091.04	5707.35	6023.51	3580.95	3775.77	4077.29
Mtr.12287.1.S1_at	Probable glutathione S-transferase EC=2.5.1.18; AltName: Full=Auxin-induced protein PCNT107;	oxidative stress		6858.91	7199.87	6713.9	8027.25	7365.23	6250.44	6842.72	7022.26	6997.73	6808.67	7790.86	6677.2	8957.6	8823.68	8552.39	8338.33	8149.05	9408.35	9782.09	7846.87	8359.78	8975.58	9239.11	9215.18	7355.01	6890.06	7007.8
Mtr.12288.1.S1_at	Probable glutathione S-transferase EC=2.5.1.18; AltName: Full=Auxin-induced protein PCNT107;	oxidative stress		1285.53	1177.54	1272.56	2070.41	1692.48	1501.45	1828.29	1485.09	1585.95	2078.55	1573.27	1484.37	3503.61	3292.66	2868.18	3451.13	2951.86	4080.04	5042.76	3311.6	3498.19	4052.09	4700.02	4613.87	2002.55	1366.86	1575.63
Mtr.12290.1.S1_at	Proline dehydrogenase, mitochondrial EC=1.5.99.8; AltName: Full=Proline oxidase; AltName: Full=Osmotic stress-induced proline dehydrogenase; Flags: Precursor;	proline (Zhang)		81.9509	99.1729	41.4638	62.7245	82.27	109.134	51.0544	62.7568	91.2167	11.2638	30.8985	20.7865	9.56546	14.4546	19.9059	47.3467	50.3089	29.2981	77.5979	48.8233	39.3965	42.1408	46.5534	52.1704	78.5133	225.929	132.367
Mtr.12290.1.S1_s_at	Proline dehydrogenase, mitochondrial EC=1.5.99.8; AltName: Full=Proline oxidase; AltName: Full=Osmotic stress-induced proline dehydrogenase; Flags: Precursor;	proline (Zhang)		780.413	886.057	927.179	555.505	714.778	928.596	490.501	695.984	798.765	140.816	299.011	234.025	73.8229	96.172	183.722	370.123	348.379	246.574	653.261	448.371	376.388	355.401	386.892	460.252	798.597	1655.91	1240.63
Mtr.12291.1.S1_s_at	proline oxidase, mitochondrial / osmotic stress-responsive proline dehydrogenase (POX) (PRO1) (ERD5)	proline (Zhang)		796.367	823.536	876.696	795.086	820.41	1008.26	590.368	708.643	912.772	79.3531	239.29	176.264	65.3328	46.8469	87.2635	417.049	450.424	226.317	554.8	421.905	363.124	391.779	289.642	357.38	935.651	1918.7	1515.29
Mtr.12315.1.S1_x_at	glutathione S-transferase, putative	oxidative stress		198.554	190.037	137.008	270.906	276.781	255.576	170.047	152.379	276.929	169.181	125.674	205.316	669.995	344.379	261.047	131.428	202.853	452.521	178.425	144.795	74.6645	205.327	97.6912	171.419	121.902	175.018	101.309
Mtr.12316.1.S1_at	glutathione S-transferase, putative	oxidative stress		26.9995	25.7182	11.3793	46.3398	40.4129	34.5496	30.4708	37.6868	32.0717	49.0233	29.7181	34.0186	209.002	157.857	93.1264	87.2879	96.75	148.623	194.832	107.077	88.0719	197.157	125.773	288.028	55.0752	44.9492	51.6557
Mtr.12317.1.S1_at	glutathione S-transferase, putative	oxidative stress		1238.42	1366.15	1379.23	1545.19	1400.23	1264.14	1225.6	1328.81	1256.05	1260.96	1479.55	1480	959.213	904.412	935.38	1102.19	1053.13	1082.52	679.485	962.386	1016.08	986.456	664.585	645.062	1572.45	1443.95	1463.87
Mtr.12366.1.S1_at	myb family transcription factor	TF-MYB	MYB_related	11.3885	9.7023	49.5476	10.0184	9.30477	12.9035	11.3421	11.4472	11.1801	9.2171	12.0709	12.1226	10.8336	11.0103	15.9428	9.31802	10.588	9.76761	12.968	11.229	11.282	9.69661	10.5128	10.5651	11.3421	9.03811	11.31
Mtr.12366.1.S1_s_at	myb family transcription factor	TF-MYB	MYB_related	2440.74	2655.99	2399.74	2678.24	2704.59	2523.91	2748.56	2825.43	2847.27	2882.1	3157.2	2956.14	2477.9	2127.26	2044.63	1943.27	2002.97	1841.21	1674.12	1800.63	1907.23	1823.09	1843.26	1895.78	3137.79	2593.07	3175.85
Mtr.12401.1.S1_s_at	Transcription factor MYB48 AltName: Full=Myb-related protein 48; Short=AtMYB48;	TF-MYB	MYB_related	1217.23	1156.68	1232.98	1069.16	1093.26	1485.34	1294.16	1199.45	1517.24	1375.12	1304.88	1615.56	1070.16	847.636	944.583	949.315	1050.11	871.275	1153.48	876.486	1117.83	1103.82	1056.21	1298.15	1355.3	1013.28	1240.09
Mtr.12409.1.S1_at	glutathione S-transferase, putative	oxidative stress		1705.45	1443.06	1738.83	2002.2	2169.12	1446.97	1898.2	1825.55	1737.14	2095.89	1861.69	1831.04	2546.47	2156.87	2495.21	3109.32	2913.47	2798.81	3909.87	2648.86	3202.46	3734.57	3124.79	2980.08	1981.46	1351.01	1417.17
Mtr.12417.1.S1_s_at	Glutathione S-transferase omega-like 2 EC=2.5.1.18;	oxidative stress		484.173	394.943	426.701	463.429	564.349	446.646	498.056	499.59	436.55	607.286	596.326	560.483	927.549	860.42	808.557	632.287	638.947	948.678	642.869	682.281	668.878	766.411	530.291	695.997	544.572	495.231	537.192
Mtr.12423.1.S1_at	Heat shock factor protein HSF24 AltName: Full=Heat shock transcription factor 24; Short=HSTF 24; AltName: Full=Heat stress transcription factor;	heat shock	HSF	345.013	226.243	207.443	444.918	365.353	229.568	398.828	286.745	648.618	995.581	380.899	483.224	1550.7	1273.74	1268.29	1190.92	1378.36	2253.04	2665.64	1214.5	1274.62	2171.94	2439.54	2269.59	401.887	502.178	281.166
Mtr.12460.1.S1_at	97 kDa heat shock protein AltName: Full=Egg sperm receptor;	heat shock		735.486	762.613	596.201	784.528	740.345	667.33	704.094	659.756	637.82	558.184	596.522	590.914	603.519	634.544	655.716	702.613	700.341	653.687	974.832	740.102	791.961	774.756	889.183	874.273	621.062	574.825	526.166
Mtr.12473.1.S1_at	Anthocyanin 3'-O-beta-glucosyltransferase Short=3'GT; EC=2.4.1.238;	putative oxidative stress		62.9155	30.299	57.1432	47.7523	70.1284	91.8576	65.4927	74.0221	50.8044	64.7679	65.0293	65.8692	32.709	33.5458	35.2933	74.5414	77.0411	71.3042	25.9339	92.2407	65.3284	73.4818	30.5452	31.3597	90.421	64.1534	59.3195
Mtr.12495.1.S1_at	NAC domain-containing protein 78 AltName: Full=ANAC078;	TF_NAC	NAC	1031.99	1026.22	903.766	947.875	1017.34	896.289	966.061	1072.23	974.153	1030.28	949.748	881.774	1318.33	1362.13	1244.69	1040.2	1237.55	1245.91	1689.92	1297.55	1269.54	1266.53	1577.13	1543.63	884.156	1067.32	1004.77
Mtr.12500.1.S1_at	Nectarin-1 EC=1.15.1.1; AltName: Full=Superoxide dismutase [Mn]; Flags: Precursor;	oxidative stress		26.0077	28.3865	13.0372	21.0099	25.6646	21.832	25.6624	32.1092	27.1	24.4958	32.7187	23.9864	19.8399	20.8967	23.5677	21.0851	16.4433	20.2439	15.1006	15.7126	20.121	17.0321	20.1447	18.7171	23.9614	27.536	21.3358
Mtr.12512.1.S1_at	glutathione S-transferase, putative	oxidative stress		123.248	111.918	134.03	212.72	238.852	257.149	195.062	159.844	121.922	311.149	141.638	142.729	404.332	403.559	381.623	610.633	596.147	1096.9	1091.8	1005.19	523.731	832.947	896.797	1037.66	559.442	309.121	473.543
Mtr.12513.1.S1_at	glutathione S-transferase, putative	oxidative stress		24.2267	12.6568	14.7265	16.9264	26.1768	15.1551	18.5116	16.9227	18.1615	18.4307	18.5543	18.1865	9.41899	16.0525	12.9704	14.663	12.9661	12.2337	7.77831	11.4099	6.91116	10.8217	9.81503	11.4121	8.30721	15.5859	16.47
Mtr.12514.1.S1_at	NAC domain-containing protein 18 AltName: Full=ANAC018; AltName: Full=Protein NO APICAL MERISTEM; Short=AtNAM;	TF_NAC	NAC	891.524	994.05	728.018	913.084	967.564	1029.36	742.739	594.594	682.277	487.59	447.342	484.494	525.586	392.079	688.675	1001.87	934.058	1103.91	921.233	922.136	1052.17	1173.35	852.869	1171.03	962.115	976.011	922.105
Mtr.12559.1.S1_s_at	Probable glutathione S-transferase EC=2.5.1.18; AltName: Full=Heat shock protein 26A; AltName: Full=G2-4;	oxidative stress		7.30496	6.80014	5.92033	8.50598	7.18002	5.30578	6.2144	6.94071	6.27526	7.04597	5.45586	6.00649	7.2732	7.41575	6.95998	5.79653	6.81446	6.81885	8.97743	5.89392	4.70067	6.39337	5.75804	7.67608	5.46387	5.4482	5.37468
Mtr.12560.1.S1_at	glutathione S-transferase, putative	oxidative stress		49.7064	49.751	10.1672	53.0166	62.3157	28.9421	59.9409	28.8003	18.8641	35.9142	27.1331	18.9761	65.0005	54.1944	18.6248	16.6006	19.3229	50.4892	64.9382	14.5126	12.5363	30.2611	22.9474	64.3973	10.3026	11.1049	12.2668
Mtr.12607.1.S1_at	Heat shock protein 101	heat shock		535.212	366.864	256.007	436.718	404.493	436.667	412.572	371.45	342.767	457.617	378.369	318.37	769.105	810.531	878.616	801.621	752.53	891.53	1322.19	911.692	854.113	968.545	1405.14	931.666	371.782	387.85	397.743
Mtr.12619.1.S1_at	Two-component response regulator ARR9 AltName: Full=Response reactor 4;	CK		980.09	1191.36	903.663	1346.32	1178.45	1031.72	997.564	799.242	837.25	642.615	642.936	783.199	445.406	390.118	420.468	629.485	538.964	408.07	395.009	612.118	596.054	821.837	597.704	607.173	1297.08	1150.19	994.542
Mtr.12694.1.S1_at	NAC domain-containing protein 21/22 AltName: Full=ANAC021; AltName: Full=ANAC022;	TF_NAC	NAC	179.928	161.948	112.909	154.478	251.718	143.962	154.054	192.792	164.356	444.468	248.933	351.841	1282.71	1155.75	1040.88	1198.19	993.72	1158.9	1072.89	1160.22	1190.34	1207.31	661.363	1209.58	155.114	94.8492	100.687
Mtr.12736.1.S1_at	L-ascorbate peroxidase, putative	oxidative stress		1907.36	1808.94	2113.48	1974.42	1811.86	1956.82	2013.14	1918.93	1995.6	1847.65	2092	1826.5	713.826	629.271	542.658	921.481	818.876	613.562	364.25	648.778	694.011	684.747	501.764	441.618	1841.88	1693.51	1973.42
Mtr.12758.1.S1_at	glutathione transferase, putative	oxidative stress		82.089	82.7489	80.8693	104.012	99.9949	108.032	126.358	96.2825	98.5878	162.158	113.067	117.45	205.273	150.951	166.692	166.451	164.028	159.825	236.735	186.664	179.757	204.709	188.81	194.524	127.915	87.0046	87.8716
Mtr.12783.1.S1_at	Heat shock protein 83	heat shock		7.7105	9.30287	6.93614	6.67959	8.79146	8.1068	8.61809	7.68726	8.02913	6.38655	8.50885	7.00883	8.274	9.31821	8.03915	8.59142	7.87796	7.79388	8.10987	7.8141	8.15823	6.69544	7.03989	8.96458	7.0282	9.0299	10.0961
Mtr.12836.1.S1_at	DNAJ heat shock N-terminal domain-containing protein / cell division protein-related	heat shock	MYB	674.848	764.785	566.24	1002.8	696.476	682.519	707.474	680.774	703.715	677.23	582.039	626.852	924.545	781.618	849.971	929.494	940.168	951.617	1403.09	956.227	981.251	1145.55	1100.36	1179.76	787.396	690.801	575.064
Mtr.12913.1.S1_at	myb family transcription factor	TF-MYB	MYB_related	93.1532	104.377	48.0098	105.383	99.1978	95.3477	90.5578	73.3741	85.4393	60.246	75.8944	73.4103	102.483	121.779	112.036	117.839	141.628	129.674	193.656	135.598	136.911	151.884	162.162	173.825	55.6153	80.1984	58.1484
Mtr.12917.1.S1_at	NAC domain-containing protein 19 AltName: Full=ANAC019; AltName: Full=Abscicic-acid-responsive NAC; Short=ANAC;	TF_NAC	NAC	30.4962	19.8443	36.7891	27.7826	62.7546	39.6016	27.1707	31.7262	36.6893	233.445	41.6357	56.738	766.157	341.672	502.609	225.838	373.544	910.663	800.47	501.65	345.869	647.45	461.735	1017.11	51.2748	53.3674	50.3003
Mtr.12927.1.S1_at	Transcription factor MYB44 AltName: Full=Myb-related protein 44; Short=AtMYB44; AltName: Full=Myb-related protein R1; Short=AtMYBR1;	TF-MYB	MYB	40.417	42.8082	19.8943	48.6332	43.2604	34.6391	37.6524	34.9915	36.4803	47.3024	47.2451	40.5134	74.727	60.363	50.3744	52.583	76.5182	58.6533	44.2521	55.6324	56.3731	69.2393	49.078	46.0645	32.8321	28.1767	32.1578
Mtr.12943.1.S1_at	Putative NAC domain-containing protein 9 AltName: Full=ANAC009;	TF_NAC	NAC	173.989	176.331	116.315	158.646	153.333	195.991	156.74	201.677	180.785	159.057	149.994	201.974	147.53	132.368	145.382	127.364	136.2	108.016	223.244	155.135	120.273	132.267	158.521	205.793	115.123	111.202	140.21
Mtr.13070.1.S1_at	Gibberellin-regulated protein 4 Flags: Precursor;	GA		2529.18	2684.54	2578.37	3406.95	2166.27	3835.13	3541.02	2740.08	2361.67	1732.94	2850.77	2337.96	403.959	407.479	195.48	199.565	149.446	89.8208	174.084	128.815	124.344	108.518	121.367	184.293	4011.03	4443.83	4276.64
Mtr.13162.1.S1_s_at	Heat shock factor protein HSF8 AltName: Full=Heat shock transcription factor 8; Short=HSTF 8; AltName: Full=Heat stress transcription factor;	heat shock	HSF	111.351	99.9481	68.5466	109.592	129.608	108.984	124.662	109.934	83.9235	131.838	139.319	91.1768	127.438	131.083	112.661	122.286	122.634	121.789	133.871	121.687	121.751	116.761	154.028	155.395	118.933	137.802	119.549
Mtr.13199.1.S1_at	TSL-kinase interacting protein 1 AltName: Full=Myb-related protein TKI1;	TF-MYB	MYB_related	151.04	126.865	98.1182	135.346	180.837	142.979	164.763	162.695	147.516	191.218	176.45	150.72	197.253	218.024	180.753	187.399	179.998	180.492	215.618	162.971	225.141	173.073	187.525	198.812	131.767	143.913	132.366
Mtr.13258.1.S1_at	Transcription factor RAX3 AltName: Full=Protein REGULATOR OF AXILLARY MERISTEMS 3; AltName: Full=Myb-related protein 84; Short=AtMYB84;	TF-MYB	MYB	22.9654	23.0654	15.2603	21.5444	23.8851	18.9867	21.4698	22.3476	24.6557	15.5185	20.0254	22.5715	24.6064	21.2114	23.5879	17.5016	24.4701	20.2169	24.5809	20.1517	18.7741	21.8436	21.7164	25.1682	17.5746	22.6496	17.3865
Mtr.13275.1.S1_at	Cytokinin-O-glucosyltransferase 2 EC=2.4.1.-; AltName: Full=Zeatin O-glucosyltransferase 2; Short=AtZOG2; AltName: Full=UDP-glucosyl transferase 85A1;	CK		80.2214	93.4359	23.1166	82.5293	105.182	149.747	87.2319	116.692	59.8323	80.3828	61.6795	60.8681	33.3221	33.6255	47.8151	124.986	141.329	158.249	135.97	201.687	115.764	148.452	124.369	113.86	250.754	188.901	226.691
Mtr.13319.1.S1_at	Homeobox-leucine zipper protein ATHB-54 AltName: Full=Homeodomain transcription factor ATHB-54; AltName: Full=HD-ZIP protein ATHB-54;	HD-ZIP	HD-	617.051	688.452	509.059	540.633	698.701	650.448	595.219	666.111	574.912	622.183	583.419	626.352	507.114	616.451	587.303	516.682	638.449	608.424	449.156	548.709	569.556	452.571	570.358	542.465	525.826	607.043	742.92
Mtr.13427.1.S1_at	CBL-interacting serine/threonine-protein kinase 2 EC=2.7.11.1; AltName: Full=SOS2-like protein kinase PKS16; AltName: Full=SNF1-related kinase 3.2;	SNF1-related kinase		58.0213	47.7347	29.5522	66.0348	68.1236	55.8986	63.987	58.8437	57.5139	113.19	74.2503	62.6347	138.027	98.9322	85.8075	103.999	88.4233	98.1897	173.469	97.7969	110.455	129.715	117.687	131.972	67.0388	65.6213	61.7932
Mtr.13477.1.S1_at	DNAJ heat shock N-terminal domain-containing protein	heat shock		280.734	286.589	264.609	271.462	226.26	315.881	240.191	291.561	300.418	227.556	269.361	291.965	221.798	233.408	204.757	231.711	255.545	237.556	201.452	246.348	241.284	211.176	172.192	231.155	328.434	278.741	325.559
Mtr.13505.1.S1_at	myb family transcription factor	TF-MYB	G2-like	52.056	70.2646	36.8805	85.1319	59.6768	78.5116	59.7867	55.1531	59.7667	61.0918	56.7455	53.5525	113.392	103.263	135.57	82.4012	88.6811	110.979	135.392	97.8102	102.096	137.405	105.068	113.583	61.2276	59.3336	49.4673
Mtr.13636.1.S1_at	Transcription factor MYB86 AltName: Full=Myb-related protein 86; Short=AtMYB86; AltName: Full=Myb homolog 4; Short=AtMyb4;	TF-MYB	MYB	124.895	106.508	41.436	151.422	101.909	105.827	122.575	126.18	116.686	103.006	134.397	143.573	98.1901	91.9207	80.4353	95.0077	102.123	85.5704	55.3319	62.1088	91.1135	82.5161	67.3505	57.4581	84.0494	79.6147	78.3075
Mtr.13642.1.S1_at	heat shock protein 70, putative / HSP70, putative	heat shock		417.104	379.207	305.664	397.931	332.2	358.047	352.248	336.122	289.685	263.54	268.501	273.2	322.804	253.522	216.643	257.376	255.096	229.217	312.583	245.736	233.321	322.208	276.469	269.236	362.518	337.512	319.902
Mtr.13680.1.S1_at	Gibberellin 20 oxidase 2 EC=1.14.11.-; AltName: Full=Gibberellin C-20 oxidase 2; AltName: Full=GA 20-oxidase 2; AltName: Full=Os20ox2; AltName: Full=Protein semidwarf-1;	GA		6.4247	5.45768	6.04908	5.29733	6.68166	6.30992	6.75301	6.83752	7.11861	6.12962	5.8951	6.26278	5.19929	6.40001	6.43116	5.63887	6.07257	5.76308	6.40001	6.35059	6.3269	5.35006	6.29526	6.48772	5.60114	7.09586	6.19548
Mtr.13717.1.S1_at	CBL-interacting serine/threonine-protein kinase 8 EC=2.7.11.1; AltName: Full=SOS2-like protein kinase PKS11; AltName: Full=SNF1-related kinase 3.13;	SNF1-related kinase		265.563	234.661	191.903	255.385	257.7	238.871	248.839	264.885	207.036	268.952	266.535	243.261	407.655	347.948	359.567	410.22	361.429	416.67	551.499	352.604	382.517	486.328	468.447	516.693	293.179	257.369	258.682
Mtr.13764.1.S1_at	NAC domain-containing protein 29 AltName: Full=ANAC029; Short=NAC2; AltName: Full=Protein NAC-LIKE, ACTIVATED BY AP3/PI; Short=NAP;	TF_NAC	NAC	72.3836	54.8131	23.7103	52.8536	54.7213	61.5692	48.5016	46.4881	49.2265	55.6689	64.8628	73.0739	66.4263	53.2168	46.3716	58.3366	77.1803	52.8594	81.9749	67.0105	73.4285	92.7855	60.3841	77.2871	69.5695	69.0948	62.5976
Mtr.13772.1.S1_at	Homeobox protein SBH1	TALE	TALE	204.995	200.661	127.074	235.685	170.655	175.092	183.887	191.183	212.154	179.03	193.948	244.84	157.003	165.343	147.907	135.015	233.087	200.616	158.225	187.677	247.292	228.629	220.962	264.074	144.558	212.531	199.253
Mtr.13783.1.S1_at	Cytokinin-O-glucosyltransferase 3 EC=2.4.1.-; AltName: Full=Deoxynivalenol-glucosyl-transferase; AltName: Full=Zeatin O-glucosyltransferase 3; Short=AtZOG3; AltName: Full=UDP-glycosyltransferase 73C5;	CK		47.641	35.6335	32.3258	50.0778	43.1626	38.8927	55.2871	56.9307	50.3661	40.1687	43.2524	44.3282	31.1261	23.95	21.5978	17.8365	28.3233	25.5965	24.7002	21.6542	20.651	24.5234	23.7006	20.7744	19.1806	30.3672	24.6148
Mtr.13840.1.S1_at	Myb-like protein L	TF-MYB	MYB	39.6213	43.7785	39.1045	35.92	34.6295	44.0863	47.4502	51.0896	36.4858	32.7798	30.0698	35.0525	52.1369	40.4859	64.7021	53.3774	60.5015	53.9752	81.697	62.3918	72.0322	62.0972	74.843	68.6024	40.1293	42.985	40.9707
Mtr.13847.1.S1_at	DNAJ heat shock N-terminal domain-containing protein	heat shock		138.349	84.7118	84.5898	109.592	84.6957	84.4631	94.4881	86.1801	101.497	75.0539	76.7426	80.1857	86.9701	84.6559	96.4479	117.549	105.745	105.593	110.76	120.434	112.786	112.932	104.087	102.988	124.459	125.612	122.881
Mtr.13908.1.S1_at	Probable gibberellin receptor GID1L2 EC=3.-.-.-; AltName: Full=GID1-like protein 2;	GA		65.4378	32.5767	29.6757	40.4077	29.4519	73.3743	55.8832	103.938	34.8248	92.0306	97.1833	81.0312	35.6179	40.5663	105.253	40.2355	42.3399	29.504	145.954	54.0981	35.6	130.702	51.4594	98.2037	164.727	44.6646	77.2301
Mtr.13990.1.S1_at	Putative Myb family transcription factor At1g14600	TF-MYB	G2-like	10.2823	8.30554	10.7189	7.89157	9.29963	10.8973	10.1587	9.73206	9.21829	12.0573	9.26892	11.9815	12.7531	13.1641	10.0776	10.4501	8.27427	9.94075	9.23658	12.4201	11.0911	10.9352	9.92042	10.7378	14.2543	9.57554	7.80575
Mtr.13994.1.S1_at	BEL1-like homeodomain protein 3 Short=BEL1-like protein 3;	TALE_BLH	TALE	226.834	190.083	133.227	201.742	235.332	233.463	228.07	199.008	210.392	291.936	246.658	246.994	301.092	320.027	333.107	202.995	227.961	272.484	206.439	239.691	232.131	176.232	221.957	241.603	108.062	133.339	139.616
Mtr.14124.1.S1_at	TSL-kinase interacting protein 1 AltName: Full=Myb-related protein TKI1;	TF-MYB	MYB_related	11.6991	11.2324	9.3632	11.3415	9.25562	12.9034	14.0022	10.816	11.8139	14.658	10.6744	13.514	12.6025	11.2815	12.9949	12.4483	13.5911	13.3012	12.0011	12.2656	15.4886	11.5874	10.1154	12.6129	12.4617	11.2356	11.6529
Mtr.14157.1.S1_at	Gibberellin-regulated protein 3 Flags: Precursor;	GA		38.6791	22.9963	16.5433	67.9119	36.7111	24.4382	40.7906	33.8156	20.6826	39.0622	45.6594	19.024	176.351	239.247	369.546	303.946	258.606	433.987	1308.05	587.901	592.763	528.971	1092.4	873.96	18.842	19.9481	16.9584
Mtr.14161.1.S1_s_at	Anthocyanin 3'-O-beta-glucosyltransferase Short=3'GT; EC=2.4.1.238;	putative oxidative stress		6.96545	6.1145	6.01806	6.36212	7.15627	6.99599	6.59399	6.73503	6.27524	7.0325	6.33668	6.69061	6.48067	6.7201	6.50304	6.28858	6.89132	6.3871	6.84427	6.74253	6.89521	5.62576	7.49387	7.16446	6.26375	7.7306	6.87216
Mtr.14197.1.S1_at	L-ascorbate peroxidase 1, cytosolic (APX1)	oxidative stress		10844.9	9514.22	10404.8	10631	8631.19	10342	9975.61	11397.6	10810.7	10492.9	10426.7	10753.7	11658.8	11343.5	11591	9836.09	10456	10919.9	8357.69	9881.01	9300.84	9177.42	7582.41	7985.07	8966.33	8370.74	9253.57
Mtr.14325.1.S1_at	gibberellin 2-oxidase, putative / GA2-oxidase, putative	GA		126.516	184.811	99.415	174.373	127.59	197.08	101.681	110.971	113.954	116.47	134.515	137.085	68.8782	56.8478	61.5087	53.1873	61.7809	84.1251	47.3595	59.712	33.5701	35.7994	23.9849	37.4892	62.4192	40.472	48.1529
Mtr.14368.1.S1_at	Myb-related protein 306	TF-MYB	MYB	118.822	134.477	60.744	143.08	123.586	110.974	124.796	129.658	113.528	197.334	131.281	147.545	166.72	203.248	154.11	136.021	151.449	133.737	132.839	141.056	129.256	117.009	138.646	155.103	111.603	126.715	118.367
Mtr.14413.1.S1_at	FAD-binding domain-containing protein / cytokinin oxidase family protein	CK		15.8307	19.8395	19.1122	18.7899	21.5384	17.1761	16.0937	16.4272	19.4913	15.5313	16.7806	15.5083	12.0338	14.0422	14.3799	21.6762	18.4879	19.1084	12.8678	19.2591	17.9415	19.0707	20.6089	14.0547	22.693	23.604	21.6288
Mtr.14608.1.S1_at	Small heat shock protein, chloroplastic Flags: Precursor;	heat shock		536.672	526.672	344.123	740.626	444.797	497.723	661.377	582.8	513.27	514.726	560.215	597.205	365.32	287.942	282.929	169.56	111.325	71.7222	96.8189	131.551	113.473	119.973	121.915	75.1835	600.513	583.949	498.101
Mtr.14613.1.S1_at	Two-component response regulator ARR11 AltName: Full=Receiver-like protein 3;	CK	ARR-B	89.9317	59.3798	35.2292	80.5657	71.5451	65.8913	72.9643	77.7317	79.8297	80.9622	87.5451	76.6174	108.341	101.074	99.0968	110.398	116.127	119.894	182.359	100.679	115.368	144.921	124.812	169.664	109.116	89.4622	104.956
Mtr.14727.1.S1_at	Homeobox-leucine zipper protein MERISTEM L1 AltName: Full=Homeodomain transcription factor ATML1; AltName: Full=HD-ZIP protein ATML1;	HD-ZIP	HD-ZIP	28.3367	25.6311	15.5287	19.5316	27.7291	23.8337	29.1449	23.8201	23.2397	29.1951	14.0615	17.3166	16.1411	10.4637	16.4739	20.8805	20.5566	14.6879	13.0653	17.4644	14.9342	20.0174	11.9062	13.2561	18.1828	18.9092	16.6611
Mtr.14824.1.S1_at	NAC domain-containing protein 78 AltName: Full=ANAC078;	TF_NAC	NAC	357.18	315.064	306.154	374.523	362.012	377.031	365.37	388.786	420.698	512.847	445.667	477.19	584.726	543.127	534.183	536.196	499.638	486.734	625.087	474.691	576.051	580.385	532.102	553.874	312.563	444.578	306.531
Mtr.14839.1.S1_at	60S ribosomal protein L9 AltName: Full=Gibberellin-regulated protein GA;	GA		9350.55	9464.01	9214.73	8694.76	8060.51	9107.76	7844.91	8771.4	8506.73	5729.26	7216.17	7550.94	6807.23	6933.23	7602.7	8676.39	9327.29	8514.23	9438.45	9224.7	9677.66	9700.69	8923.49	9896.87	9099.96	9487.76	9668.41
Mtr.14985.1.S1_at	FAD-binding domain-containing protein / cytokinin oxidase family protein	CK		44.2378	31.1156	26.013	54.12	31.4257	38.8165	38.9042	32.1114	33.9517	22.6223	35.5503	33.7402	34.361	28.0367	23.1548	19.6101	27.0284	21.5213	9.33438	14.2973	14.2084	15.3727	12.9429	19.0084	21.4376	25.486	23.4973
Mtr.15010.1.S1_s_at	Transcription factor MYB21 AltName: Full=Myb-related protein 21; Short=AtMYB21; AltName: Full=Myb homolog 3; Short=AtMyb3;	TF-MYB	MYB	16.0294	13.8404	14.2748	12.5315	17.2128	12.9216	15.9	12.463	10.9686	16.2458	11.9001	13.4572	118.574	87.4123	96.1376	86.621	122.411	240.864	399.969	252.13	177.401	194.96	218.227	348.065	35.6857	37.5938	31.4714
Mtr.15018.1.S1_at	Myb-related protein 305	TF-MYB	MYB	8.23698	9.06353	9.84798	8.28627	9.89667	8.40055	7.78255	8.01962	8.61891	7.79289	9.98031	8.30007	10.4012	9.56047	9.50126	7.61827	8.51019	8.49809	9.46273	9.29339	9.10027	8.03063	9.65178	8.46726	9.99796	8.61656	9.00844
Mtr.15080.1.S1_at	Myb-related protein 308	TF-MYB	MYB	338.285	386.639	237.791	334.711	419.315	391.413	316.647	376.344	325.16	374.146	354.514	391.327	328.327	325.624	308.35	358.003	324.26	393.923	308.568	338.302	307.441	332.747	306.588	329.815	322.053	340.412	387.59
Mtr.15251.1.S1_at	Cytokinin-O-glucosyltransferase 2 EC=2.4.1.-; AltName: Full=Zeatin O-glucosyltransferase 2; Short=AtZOG2; AltName: Full=UDP-glucosyl transferase 85A1;	CK		16.2578	18.4444	9.9317	17.2346	15.1952	13.9858	11.712	12.0747	14.6923	14.314	11.9747	14.0579	11.251	13.7945	12.1343	12.2781	11.8082	12.7701	10.0636	13.7454	13.7208	12.2259	15.4567	11.6821	14.4331	17.9911	13.2196
Mtr.15332.1.S1_at	Myb-related protein Myb4 AltName: Full=OsMyb4; AltName: Full=Transcription factor RLTR1;	TF-MYB	MYB	9.40653	7.93165	9.6711	8.31244	9.99198	7.56886	9.87825	10.6121	14.7298	8.72496	8.10664	7.51401	24.9358	16.5084	10.3786	8.14996	12.4797	22.7941	11.8103	7.64348	8.50313	10.4504	10.5582	11.5783	8.68803	9.35524	5.97866
Mtr.15339.1.S1_at	Myb-related protein Myb4 AltName: Full=OsMyb4; AltName: Full=Transcription factor RLTR1;	TF-MYB	MYB	5.86965	5.45493	5.30041	5.66486	5.3572	5.11401	5.57841	5.14897	5.93843	5.40865	5.28091	4.94087	4.48008	5.13892	5.59811	5.67914	4.98501	5.33014	4.95208	5.6498	5.54124	5.24253	4.93885	5.69101	4.79659	5.5469	5.36433
Mtr.1541.1.S1_at	Cytokinin-O-glucosyltransferase 2 EC=2.4.1.-; AltName: Full=Zeatin O-glucosyltransferase 2; Short=AtZOG2; AltName: Full=UDP-glucosyl transferase 85A1;	CK		16.5259	13.6324	18.7868	14.9426	18.0784	12.9207	15.1084	18.0106	20.0862	15.2767	12.8485	14.6652	14.1396	11.5245	16.3942	15.3236	13.5637	14.1754	13.3106	14.6212	13.4169	14.3434	12.9467	13.2066	15.0754	16.1759	21.9694
Mtr.15417.1.S1_at	NAC domain-containing protein 2 AltName: Full=ANAC002;	TF_NAC	NAC	13.2342	13.1144	8.36429	10.6007	10.5423	13.4168	11.9473	10.403	9.61421	21.1074	13.1767	14.065	155.217	176.952	164.498	171.015	247.639	233.314	1708.37	402.615	604.763	801.433	1468.61	1480.42	25.4885	42.3436	22.7421
Mtr.15436.1.S1_at	Gibberellin 3-beta-dioxygenase 3 EC=1.14.11.15; AltName: Full=Gibberellin 3 beta-hydroxylase 3; AltName: Full=GA 3-oxidase 3; Short=AtGA3ox3; Short=AtGA3ox4;	GA		12.8351	9.70638	9.15163	7.53528	11.5624	12.3442	10.0312	10.2259	11.3336	10.202	11.2818	10.5533	13.8363	12.7665	10.1882	7.47075	9.22042	10.4086	8.57545	10.2411	11.6436	12.885	11.8769	9.3871	10.3185	10.125	11.0685
Mtr.15448.1.S1_at	Gibberellin-regulated protein 4 Flags: Precursor;	GA		5239.37	5375.74	5051.95	5777.16	5081.08	5671.27	5100.55	5309.55	5157.84	5563.28	5044.91	5700.43	4076.24	4248.42	4129.37	5265.55	5394.7	4430.92	2737.11	5179.42	4560.26	5184.63	3272.65	3280.46	5158.77	5424.03	5947.24
Mtr.1550.1.S1_at	Anthocyanin 3'-O-beta-glucosyltransferase Short=3'GT; EC=2.4.1.238;	putative oxidative stress		13.2981	14.2507	28.4176	14.0622	15.6123	13.1744	17.315	17.5025	19.3714	18.0667	17.5089	24.8704	27.0812	22.1356	22.9817	19.6835	34.5621	31.4961	30.4393	31.8809	36.0092	29.1076	23.6707	32.4829	30.7712	17.8919	18.7826
Mtr.15566.1.S1_at	Heat shock 70 kDa protein	heat shock		12.6499	16.7132	14.4794	15.4497	12.871	13.5896	15.1333	15.6613	12.4509	14.8066	11.6625	12.288	13.0249	14.4302	12.2507	9.93328	11.953	12.7127	10.5903	15.4611	12.7649	11.8902	14.2295	12.3393	11.5376	16.6511	14.283
Mtr.15585.1.S1_at	superoxide dismutase	oxidative stress		452.7	414.6	405.324	358.463	265.054	503.746	410.188	377.644	368.768	307.273	343.3	393.589	176.865	167.748	172.185	191.129	206.763	156.799	201.858	180.034	160.54	167.523	194.924	227.063	475.806	462.947	475.703
Mtr.15609.1.S1_at	Two-component response regulator ARR9 AltName: Full=Response reactor 4;	CK		7.76472	7.81708	6.94305	8.62604	6.59518	8.13572	9.44937	7.49296	7.49315	6.9644	7.78271	7.63387	7.43859	6.4013	7.35291	7.3188	8.14663	7.47053	6.98491	7.6474	7.29542	7.20234	8.87121	7.19424	8.57154	8.68949	7.74858
Mtr.15624.1.S1_at	heat shock family protein	heat shock		54.5429	48.3197	30.0084	61.0115	48.7468	38.6019	61.0058	51.7951	48.8919	64.6159	56.2881	63.2399	45.8404	44.8313	19.2276	17.239	23.9842	24.7872	10.3754	18.839	13.435	16.144	11.4939	11.6977	10.4704	18.9988	10.839
Mtr.15706.1.S1_at	DNAJ heat shock N-terminal domain-containing protein	heat shock		9.43549	11.4087	9.31876	11.2041	10.0955	11.9746	12.3498	10.473	11.7139	13.4413	10.8897	10.4728	10.6227	11.1226	10.2161	12.5149	12.1545	10.9092	9.88067	11.4694	11.6793	10.7273	9.38359	11.7152	11.9829	11.5199	11.6893
Mtr.15750.1.S1_at	heat shock family protein	heat shock		26.5818	30.535	20.831	43.9062	32.728	35.642	38.5632	37.5465	38.037	37.5224	40.0337	41.9	42.2522	33.2143	22.0571	26.6891	23.8279	21.6903	17.9073	21.4836	18.4641	18.3583	22.5784	15.7443	12.971	15.045	15.1328
Mtr.15845.1.S1_at	SWI/SNF complex component SNF12 homolog	SNF1-related kinase		12.9781	12.2506	13.6511	17.142	13.5091	17.2752	16.7688	16.5698	14.2887	10.9444	13.0476	16.0412	18.2665	11.1891	13.753	13.3634	14.5252	16.1396	10.6731	15.7425	14.6848	13.5155	10.4681	12.8023	13.3284	13.4526	15.9654
Mtr.15849.1.S1_at	Glycine-rich RNA-binding, abscisic acid-inducible protein	ABA		345.653	577.138	669.652	260.196	370.893	682.29	394.327	440.25	581.236	374.815	452.577	594.555	380.174	427.941	667.192	1531.77	1373.91	2003.78	2847.45	1364.37	2599.33	2371.77	2524.22	3306.31	848.124	923.492	956.207
Mtr.159.1.S1_at	Heat shock cognate 70 kDa protein	heat shock		7.71477	7.25276	5.96489	8.58434	7.04721	7.63173	6.85107	7.38663	7.95053	9.43224	8.58942	8.96226	7.24729	7.8148	7.91048	7.12457	7.08292	7.11967	7.83782	7.94574	7.7406	7.90714	8.79157	6.89163	7.47974	7.52832	7.74165
Mtr.1591.1.S1_s_at	Snf1-related protein kinase (KIN11)	SNF1-related kinase		6.03906	6.94782	11.2144	5.95862	6.41424	6.15964	6.3814	7.32147	6.40998	7.1761	6.50132	6.54991	6.21468	6.72201	6.62578	7.90583	6.56092	6.43137	6.05066	7.43643	6.44933	9.1531	8.27323	7.83267	7.32995	8.19555	8.07811
Mtr.15957.1.S1_at	Probable glutathione S-transferase EC=2.5.1.18; AltName: Full=Auxin-induced protein PCNT107;	oxidative stress		13.6812	13.7672	13.5806	13.7868	15.4424	13.1346	17.2541	13.1438	13.0479	10.9047	13.4303	7.85345	13.7181	12.4267	11.9528	12.0392	12.2089	13.4981	11.3659	12.9363	12.42	10.9458	12.7441	12.6319	10.6009	13.6999	13.1083
Mtr.16031.1.S1_at	Myb-related protein Myb4 AltName: Full=OsMyb4; AltName: Full=Transcription factor RLTR1;	TF-MYB	MYB_related	8.42449	7.14294	9.88159	6.88676	6.64388	8.66662	6.92275	8.12558	8.19539	7.55983	7.93219	5.99634	7.12933	6.40364	6.0639	7.99041	8.91262	6.3673	7.59689	6.52252	9.01805	7.34277	8.76709	8.1655	6.36881	7.57602	6.87647
Mtr.16032.1.S1_at	myb DNA-binding protein(AtMYB9)	TF-MYB	MYB	8.66517	6.58719	9.90643	6.64226	8.90309	9.4857	8.08848	8.43816	7.16729	9.278	7.82103	8.28159	7.19126	6.92872	8.42759	7.18798	7.06501	8.20106	8.35008	8.37956	7.37378	7.64599	7.4802	8.34599	7.67911	7.69471	6.65145
Mtr.16038.1.S1_at	Transcription factor MYB39 AltName: Full=Myb-related protein 39; Short=AtMYB39;	TF-MYB	MYB	6.43987	7.87108	6.93057	8.85763	6.66674	6.56568	6.94616	8.67085	8.20503	6.83939	7.78652	6.8484	7.1182	6.80763	7.27033	5.96282	6.78182	7.65328	7.06445	7.3812	6.26777	6.57808	7.16129	7.13749	8.3907	8.15452	7.07981
Mtr.16200.1.S1_at	Probable gibberellin receptor GID1L1 EC=3.-.-.-; AltName: Full=GID1-like protein 1;	GA		804.877	840.405	643.742	933.085	886.873	845.891	954.536	941.498	920.757	953.003	923.909	1004.64	797.876	804.469	914.695	901.312	941.9	798.596	534.398	756.151	763.215	792.662	827.189	739.041	1174.98	1068.82	1063.12
Mtr.16200.1.S1_x_at	Probable gibberellin receptor GID1L1 EC=3.-.-.-; AltName: Full=GID1-like protein 1;	GA		1397.22	1251.85	1237.91	1496.47	1386.58	1359.45	1404.47	1438.9	1474.93	1409.88	1468.29	1541.67	1335.81	1340	1492.45	1426.45	1488.94	1339.01	973.959	1363.27	1437.3	1285.37	1349.29	1041.13	1945.82	1708.45	1786.43
Mtr.16202.1.S1_at	Gibberellin receptor GID1 EC=3.-.-.-; AltName: Full=Gibberellin-insensitive dwarf protein 1; AltName: Full=Protein GIBBERELLIN INSENSITIVE DWARF1;	GA		2955.12	2983.15	3287.98	3568.67	3140.27	3434.24	3415.79	3430.28	3522.14	3229.96	3582.83	3409.07	3511.39	3607.9	4180.13	4266.9	4225.4	3822.97	3351.29	3939.13	4496.78	4164.02	3585.84	3637.33	3892.84	3783.72	3961.89
Mtr.16204.1.S1_at	Gibberellin receptor GID1 EC=3.-.-.-; AltName: Full=Gibberellin-insensitive dwarf protein 1; AltName: Full=Protein GIBBERELLIN INSENSITIVE DWARF1;	GA		677.155	692.82	629.865	1001.88	788.055	706.414	842.532	739.071	779.704	669.481	779.588	795.754	646.885	519.47	477.671	493.937	495.498	526.097	323.73	435.467	369.984	429.573	280.688	269.488	709.242	599.382	646.271
Mtr.1633.1.S1_x_at	Probable glutathione S-transferase EC=2.5.1.18; AltName: Full=Auxin-induced protein PCNT107;	oxidative stress		6.08389	7.29541	6.2341	6.57366	7.96013	7.0142	6.40896	7.03328	7.16431	7.07686	6.57449	6.55787	7.25866	6.1449	6.09113	7.94486	5.90079	7.36439	7.85574	7.03327	7.36761	7.50453	6.44066	6.89236	6.61388	6.51057	6.37655
Mtr.16432.1.S1_at	Myb-related protein 330	TF-MYB	MYB	14.7886	13.9024	8.09991	22.6526	25.5261	10.5866	18.028	17.4894	17.2194	23.2793	16.4658	13.1986	39.3402	78.3495	53.7082	213.15	198.786	190.968	280.363	346.551	310.441	312.82	363.499	344.655	136.06	67.6636	74.0686
Mtr.16601.1.S1_at	superoxide dismutase	oxidative stress		198.102	144.663	176.812	192.048	146.238	178.064	169.047	172.307	187.177	208.644	156.978	237.99	341.492	327.829	274.501	330.226	328.338	325.248	539.5	356.739	352.714	410.378	416.11	504.521	232.467	186.53	202.304
Mtr.16632.1.S1_s_at	tRNA isopentenyltransferase 1	CK		182.064	179.816	120.22	165.929	172.48	194.464	163.716	150.437	185.157	182.897	192.164	188.423	220.952	190.9	232.365	251.167	243.276	248.184	316.981	238.116	247.04	266.989	269.421	305.372	168.024	145.703	179.263
Mtr.16655.1.S1_at	heat shock protein 70 family protein / HSP70 family protein	heat shock		6.59548	6.55532	6.91039	7.36758	6.29729	6.14654	6.10299	6.3423	6.54083	6.59667	6.49128	6.39704	6.20868	7.35173	7.16587	7.37752	6.08692	6.42875	6.47397	6.35387	6.51168	6.33009	5.99873	6.58553	6.77501	6.40704	6.53273
Mtr.167.1.S1_at	myb family transcription factor	TF-MYB	MYB_related	519.485	491.788	466.781	519.494	533.78	495.706	544.863	547.198	547.138	744.713	573.804	620.997	791.988	833.61	827.761	803.301	894.56	923.505	1262.54	962.428	1007.31	986.373	1199.34	1234.76	641.276	708.803	585.206
Mtr.16767.1.S1_at	Ethylene-insensitive protein 2 Short=AtEIN2; Short=EIN-2; AltName: Full=Cytokinin-resistant protein AtCKR1;	CK		147.209	124.112	126.367	94.6528	129.74	107.18	142.902	134.984	90.5334	137.023	130.788	95.2653	116.54	150.769	171.092	142.868	167.797	145.343	175.355	146.793	168.453	143.754	165.53	167.224	108.587	127.779	120.072
Mtr.16768.1.S1_at	Ethylene-insensitive protein 2 Short=AtEIN2; Short=EIN-2; AltName: Full=Cytokinin-resistant protein AtCKR1;	CK		26.1527	27.972	15.4788	26.1481	25.2092	18.8758	31.0484	25.7725	22.5002	26.9701	26.8778	22.665	31.9078	26.3758	30.1985	25.8022	25.5241	33.6705	33.2352	29.9385	39.1908	27.242	26.5716	34.0196	30.1644	23.6977	27.4092
Mtr.16869.1.S1_at	Heat shock cognate 70 kDa protein 1 Short=Hsc70.1;	heat shock		6631.48	6351.79	5316.77	6091.54	6803.2	6138.65	6584.8	6334.45	6095.8	5140.71	5317.8	4983.79	5966.79	5607.32	6100.13	4331.4	3814.98	4246.5	4456.7	4174.91	4965.7	4381.11	4107.59	3828.8	4665.11	5685.08	5033.93
Mtr.16882.1.S1_at	Heat shock cognate 70 kDa protein 2 Short=Hsc70.2;	heat shock		7.36699	7.39002	6.12236	6.69436	6.79006	8.17871	7.09655	6.28806	7.69535	6.65817	11.0741	7.87118	7.90045	8.32397	7.53077	6.68252	7.27826	8.33294	9.83997	7.29285	8.02749	10.519	9.28918	9.01795	7.75297	7.43999	7.68564
Mtr.16934.1.S1_at	Anthocyanin 3'-O-beta-glucosyltransferase Short=3'GT; EC=2.4.1.238;	putative oxidative stress		11.3307	13.0872	10.2122	10.3105	13.1747	12.1188	10.6733	12.6684	12.4687	10.6511	12.9586	13.9721	12.457	15.6878	15.9438	17.0453	24.5812	18.3309	16.8831	19.1661	23.0576	16.9433	20.3322	22.541	16.2584	14.7589	14.174
Mtr.16938.1.S1_at	Anthocyanin 3'-O-beta-glucosyltransferase Short=3'GT; EC=2.4.1.238;	oxidative stress		38.8255	62.3897	39.4937	43.0032	50.6628	57.0969	53.3537	36.51	42.8583	32.7407	47.1081	42.0962	38.3203	36.7364	49.636	56.0208	34.9816	37.3646	33.7401	33.7868	36.1984	37.7231	42.1628	30.8845	41.4013	43.1571	40.2749
Mtr.16938.1.S1_x_at	Anthocyanin 3'-O-beta-glucosyltransferase Short=3'GT; EC=2.4.1.238;	oxidative stress		22.435	33.6787	23.0701	25.9454	34.6894	22.0371	29.9859	26.2737	28.015	27.8665	27.5504	30.9716	21.8731	25.5651	23.7069	22.9658	17.6758	20.1695	19.5653	18.5773	25.2107	18.732	23.9586	18.109	24.7605	23.2636	24.1914
Mtr.16941.1.S1_at	Anthocyanin 3'-O-beta-glucosyltransferase Short=3'GT; EC=2.4.1.238;	oxidative stress		919.562	773.417	704.322	962.771	1162.11	1207.7	1226.87	1300.82	907.971	1351.35	1221.47	1411.99	1270.07	1268.91	1902.23	3538.84	3128.54	3004.27	1358.9	2907.79	2455.55	3267.62	1767.12	1512.54	1663.79	1082.79	1176.02
Mtr.16942.1.S1_at	Anthocyanin 3'-O-beta-glucosyltransferase Short=3'GT; EC=2.4.1.238;	putative oxidative stress		13.1194	13.3184	10.7344	11.2451	13.6707	11.0633	15.4061	9.24113	15.5903	18.2941	14.9701	11.4135	13.5887	12.6883	11.5048	11.4703	11.3709	16.2378	10.7871	12.2671	10.6238	9.25482	13.2001	12.6887	10.3135	12.3514	10.0117
Mtr.17139.1.S1_at	Transcription factor MYB86 AltName: Full=Myb-related protein 86; Short=AtMYB86; AltName: Full=Myb homolog 4; Short=AtMyb4;	TF-MYB	MYB	12.6742	13.3139	9.4339	10.2756	14.847	11.3798	10.0378	9.06528	9.37793	11.1747	11.3931	13.9744	9.22522	10.8136	10.7897	9.12774	11.0686	9.96392	10.4386	12.1104	9.76609	9.62697	10.8485	10.5472	10.5096	13.2898	15.2025
Mtr.17165.1.S1_at	17.8 kDa class I heat shock protein	heat shock		10.8206	11.6087	10.6721	13.6566	14.4999	11.182	10.8899	11.6944	9.56616	10.8611	10.0155	11.883	11.3825	13.1637	18.612	10.4354	15.1552	14.6923	10.7069	10.2813	13.0389	10.2456	13.7118	12.6056	12.3676	11.2336	11.2839
Mtr.17273.1.S1_s_at	Two-component response regulator ARR8 AltName: Full=Response reactor 3;	CK		691.313	818.416	679.956	876.597	838.65	948.011	574.576	490.618	535.904	545.132	445.077	467.116	304.202	321.302	398.534	862.079	828.829	584.625	555.091	919.915	856.117	944.742	850.409	835.357	1824.28	1566.83	1526.24
Mtr.17318.1.S1_at	magnesium-protoporphyrin IX monomethyl ester aerobic oxidative cyclase	oxidative stress		16282.4	16169	15748.5	14416.4	15943.2	16324.8	15878	16101.3	16465.5	15426	15733.5	15883.7	13539.6	14341.5	14988.4	12739.2	13634.7	11171.4	7832.98	12258.8	11980	10277.7	9950.6	8869.81	13664.3	14818.5	16175.3
Mtr.17367.1.S1_at	Copper chaperone for superoxide dismutase AltName: Full=Superoxide dismutase copper chaperone;	oxidative stress		56.8737	47.2912	37.5671	54.0583	53.3132	61.3707	62.02	60.1152	51.0734	75.7468	48.6041	50.3248	68.2152	62.618	68.8211	51.9461	73.4699	60.632	100.754	77.0232	61.0723	75.4227	90.279	86.3451	60.787	52.9138	60.4066
Mtr.174.1.S1_at	Two-component response regulator ARR8 AltName: Full=Response reactor 3;	CK		8.98809	10.547	8.33715	11.5792	6.09024	8.97109	10.8521	9.68468	8.99346	8.46969	7.73271	9.0769	7.45197	6.57071	7.20874	6.35681	6.83421	6.50921	8.84065	7.70872	9.84597	8.04868	6.63564	8.81279	7.23724	9.97584	7.66003
Mtr.1746.1.S1_at	Cytokinin-O-glucosyltransferase 1 EC=2.4.1.-; AltName: Full=Zeatin O-glucosyltransferase 1; Short=AtZOG1; AltName: Full=UDP-glucosyl transferase 73C1;	CK		9.46407	10.4965	7.8947	10.2618	10.9464	12.4147	9.29941	11.2121	10.672	9.45206	11.6881	15.2101	9.94695	12.464	12.5803	9.09361	10.0977	14.3081	13.8298	10.5992	9.78192	10.3374	12.3746	16.8395	13.9232	15.7278	17.3901
Mtr.1757.1.S1_at	Homeobox-leucine zipper protein HAT5 AltName: Full=Homeodomain-leucine zipper protein HAT5; Short=HD-ZIP protein 5; AltName: Full=Homeodomain transcription factor ATHB-1; AltName: Full=HD-ZIP protein ATHB-1;	HD-ZIP	HD-ZIP	12.8071	8.74079	6.36256	7.60244	8.87966	7.49846	7.36325	8.96887	9.27644	10.8829	11.2935	8.50912	7.91254	7.35725	8.42007	8.09643	6.34809	8.32782	7.33946	9.05142	6.89962	7.30103	8.15606	7.31071	6.51875	7.90755	8.91681
Mtr.1776.1.S1_at	Bifunctional monodehydroascorbate reductase and carbonic anhydrase nectarin-3 EC=1.6.5.4; EC=4.2.1.1; AltName: Full=Nectarin-III; Contains: RecName: Full=Nectarin-2; Flags: Precursor;	oxidative stress		6.32606	7.36531	7.85289	6.7561	7.38678	6.90221	6.41382	6.80551	6.37268	7.02208	7.86315	6.87458	6.75058	6.45271	6.4738	7.69396	6.90868	6.67374	6.96479	5.96388	6.97813	7.28461	6.46615	6.87766	6.21191	7.0891	6.70847
Mtr.17876.1.S1_s_at	Heat shock cognate 70 kDa protein	heat shock		10.0168	9.68398	6.36117	8.45096	9.3762	8.52339	7.28069	8.48275	7.54933	8.27346	9.43132	7.40529	7.12124	9.57974	6.39232	7.25263	7.47113	8.93876	7.35068	8.86616	8.18221	7.52379	8.87758	7.39717	7.57955	8.97355	8.34181
Mtr.17878.1.S1_at	Heat shock cognate 70 kDa protein 1 Short=Hsc70.1;	heat shock		6.38254	6.78023	6.5927	6.46319	6.37389	7.06823	7.17129	5.40389	6.0635	6.15097	7.17258	6.0387	6.04328	7.28241	7.49442	6.43066	6.90835	5.84994	5.92481	6.03287	5.49737	6.59064	5.93406	5.93992	5.62694	6.33857	5.947
Mtr.17878.1.S1_x_at	Heat shock cognate 70 kDa protein 2 Short=Hsc70.2;	heat shock		6.05277	7.277	6.73564	7.19665	8.20585	7.07874	6.25246	5.79414	7.62305	7.83193	6.66516	6.1321	6.05453	7.48095	6.32359	6.88608	6.33271	6.25211	6.37995	5.94737	6.29732	6.22601	6.23607	6.65247	5.85173	6.65946	6.58285
Mtr.17881.1.S1_at	Heat shock cognate 70 kDa protein	heat shock		10.8869	12.6907	27.4081	10.153	13.7626	11.3807	11.7369	17.6012	16.6675	11.8332	17.7385	11.9994	11.1408	13.0222	13.2423	12.1473	14.8544	10.774	10.7339	11.4725	9.9852	12.599	10.6243	11.0954	9.98529	10.7396	14.5908
Mtr.17882.1.S1_at	Heat shock cognate 70 kDa protein	heat shock		6.35044	5.88372	6.16351	6.63892	6.31267	6.27727	5.47281	6.39098	5.95728	5.52856	5.57436	6.83325	6.0466	5.48298	5.45911	6.62807	6.57585	6.14148	6.20105	5.61272	5.81322	5.96016	6.11321	5.98851	6.26908	5.66916	6.77943
Mtr.17882.1.S1_x_at	Heat shock cognate 70 kDa protein	heat shock		6.42698	6.55167	7.51925	7.40421	5.51837	7.40934	6.38748	5.55585	6.20093	6.36838	6.17134	6.45786	7.56829	5.77252	5.93278	5.86611	6.7378	7.36439	9.32908	6.22113	7.58124	6.65714	6.69565	7.28514	6.28907	6.65243	6.97089
Mtr.17886.1.S1_at	Heat shock cognate 70 kDa protein 2	heat shock		8.65714	6.5851	8.2751	6.4955	7.94422	7.95735	7.37839	7.25918	7.7757	6.40505	9.31921	7.36092	7.66671	7.71011	5.86882	6.97585	8.02901	7.36439	7.26148	7.06842	7.4597	7.36145	7.09918	7.05297	8.37235	7.05475	7.02318
Mtr.17889.1.S1_at	Heat shock cognate 70 kDa protein	heat shock		9.29557	11.3631	8.65924	8.66476	9.9324	9.48931	8.19247	10.9219	10.1825	10.6757	9.88861	9.43689	8.78502	8.78287	9.0164	8.58644	11.4041	9.55614	8.90468	10.823	7.74207	10.4938	9.87558	8.70459	8.13763	10.3138	11.6088
Mtr.17891.1.S1_at	Heat shock cognate 70 kDa protein 2	heat shock		5.73494	7.57013	8.06921	6.56374	7.50043	6.32668	7.74948	6.31241	5.68004	6.9984	7.44448	7.57249	6.05834	7.00805	6.2152	6.12683	6.4979	6.23515	7.63755	5.91188	7.15955	6.56843	8.44737	7.08025	6.68337	6.41329	6.62577
Mtr.17892.1.S1_at	Heat shock cognate 70 kDa protein	heat shock		5.93263	6.35118	6.02706	6.77511	7.13351	6.32918	6.9591	6.04236	7.30243	7.7218	6.78034	5.96502	6.23959	6.46724	6.26853	6.30776	5.86185	6.01125	6.50526	6.31023	5.55176	6.29185	6.15478	6.43573	6.20499	6.3289	5.82801
Mtr.17893.1.S1_at	Heat shock cognate 70 kDa protein	heat shock		6.86772	8.05686	6.73535	5.88302	6.09024	6.40728	7.40791	6.26499	6.85577	8.36376	7.25712	6.59892	6.7099	7.52425	6.10933	6.68019	7.47338	7.53684	7.17375	6.98331	6.94714	7.14457	6.55172	6.59141	5.44629	6.11428	5.74412
Mtr.17900.1.S1_at	Heat shock cognate 70 kDa protein	heat shock		10.5562	12.8614	11.6515	13.5091	12.4462	11.1894	16.9418	11.7373	13.7913	13.4478	11.5237	12.9824	14.0605	13.1334	11.4388	10.1858	11.929	12.4791	12.107	13.3855	14.4861	9.6478	12.5146	10.6709	13.121	12.2474	14.834
Mtr.1797.1.S1_at	Myb-related protein 330	TF-MYB	MYB	43.4049	29.8498	31.9989	30.5022	36.9596	28.5314	49.1785	33.337	29.7712	47.2789	37.3693	28.5887	28.818	23.8213	28.4499	21.5429	18.825	25.0535	15.7609	23.5782	17.5376	19.3058	11.7178	16.7513	25.3597	21.3856	18.3797
Mtr.18018.1.S1_at	Heat shock cognate 70 kDa protein	heat shock		8.70512	8.76653	9.17738	6.79558	9.17348	9.9175	7.56215	7.68726	7.48343	7.38664	6.04789	7.448	8.81227	6.44746	8.17088	8.49869	7.37019	7.58971	7.84	7.62085	7.17817	8.51304	6.69383	8.54211	8.64518	6.76127	8.07811
Mtr.1813.1.S1_at	NAC domain-containing protein 43 AltName: Full=ANAC043; AltName: Full=Protein NAC SECONDARY WALL THICKENING PROMOTING FACTOR 1; AltName: Full=Protein EMBRYO DEFECTIVE 2301;	TF_NAC	NAC	38.9991	24.3417	19.6372	36.6255	34.7813	33.0699	30.6677	29.9096	30.0109	34.7993	35.9588	31.3387	36.288	33.1086	22.2555	18.1931	20.3172	21.0951	9.59171	17.7549	13.8904	17.9094	8.99974	11.2316	9.47982	7.5063	8.07811
Mtr.18369.1.S1_at	glutathione S-transferase, putative	oxidative stress		244.751	114.991	104.45	116.471	129.719	144.996	77.1507	67.917	105.343	64.0376	67.4526	121.687	103.357	71.4506	64.6836	20.1624	53.8023	176.145	69.5829	72.1656	70.4657	61.5414	30.4129	154.125	48.178	58.9956	31.6182
Mtr.18411.1.S1_s_at	Putative homeobox-leucine zipper protein ATHB-51 AltName: Full=Homeodomain transcription factor ATHB-51; AltName: Full=HD-ZIP protein ATHB-51;	HD-ZIP	HD-ZIP	10.7176	10.4583	14.6222	12.5779	11.3943	8.51062	10.8112	9.52695	8.80785	9.81437	9.60265	7.74445	9.91578	9.23513	8.19805	8.92897	7.71733	8.26466	7.92973	7.57596	7.46181	9.91089	7.17799	7.52053	11.0189	10.8566	10.2692
Mtr.18579.1.S1_at	Transcription factor MYB48 AltName: Full=Myb-related protein 48; Short=AtMYB48;	TF-MYB	MYB_related	841.982	862.078	700.753	769.877	790.228	885.425	880.201	905.184	1060.47	1365.49	1046.37	1329	1311.73	1109.76	1159.68	1728.07	1931.14	1575.46	1986.54	1566.01	1801.07	2111.81	2085.71	1983.72	1287.33	1063.51	1247.52
Mtr.18682.1.S1_at	18.2 kDa class I heat shock protein	heat shock		22.8594	17.5257	19.3389	30.7197	20.677	23.4741	24.8144	17.4082	20.0335	15.9272	16.4826	14.545	24.408	26.184	26.6422	23.0285	20.6434	32.3101	35.9238	27.3976	23.5659	34.6182	29.5842	27.5934	19.0291	19.4885	15.567
Mtr.18769.1.S1_at	Homeobox-leucine zipper protein ATHB-12 AltName: Full=Homeodomain transcription factor ATHB-12; AltName: Full=HD-ZIP protein ATHB-12;	HD-ZIP	HD-ZIP	59.1053	50.8095	13.7191	117.44	152.888	72.711	91.8302	64.7764	68.4269	1383.95	240.674	321.249	4117.56	3106.83	2690.51	1721.89	1361.1	2496.04	2334.05	1478.77	1409.92	1715.24	2029.7	1689.78	190.193	97.1219	89.7999
Mtr.18789.1.S1_at	Probable gibberellin receptor GID1L3 EC=3.-.-.-; AltName: Full=GID1-like protein 3;	GA		9.33952	7.85967	18.3135	10.1893	11.4486	9.6344	8.16228	9.92567	10.3419	9.81437	11.7812	7.79348	9.81143	9.43206	9.37467	9.10393	8.65843	9.97546	9.30823	11.4765	9.20938	9.04415	8.4	9.19523	9.42815	9.47342	9.05378
Mtr.18790.1.S1_at	Probable gibberellin receptor GID1L3 EC=3.-.-.-; AltName: Full=GID1-like protein 3;	GA		367.82	452.155	372.431	394.15	424.538	446.323	373.813	468.379	412.022	423.222	508.169	487.618	743.668	675.682	519.939	408.661	331.995	436.172	358.215	310.556	265.992	352.797	349.709	427.061	626.597	546.598	618.425
Mtr.18819.1.S1_at	Gibberellin 20 oxidase 1 EC=1.14.11.-; AltName: Full=Gibberellin C-20 oxidase 1; AltName: Full=GA 20-oxidase 1; Short=AtGA20ox;	GA		15.4004	15.7313	20.6842	14.1232	15.6245	18.3454	18.2158	18.2337	14.5941	14.2188	15.7182	23.3407	12.8957	15.4988	20.6979	12.0186	16.4806	18.8805	11.5046	18.9097	18.0218	15.7411	15.4622	19.0477	15.1922	15.9544	16.2735
Mtr.18953.1.S1_s_at	Heat shock cognate 70 kDa protein 2	heat shock		6.89835	8.29378	7.20228	7.69061	8.36529	7.17739	7.86812	9.736	7.84159	7.2505	7.68252	8.07547	7.8606	8.01389	7.10909	9.54519	8.58257	7.42705	6.45972	7.20036	6.4351	7.06391	7.52792	6.91936	9.74261	8.45143	8.33332
Mtr.18954.1.S1_s_at	Chloroplast envelope membrane 70 kDa heat shock-related protein	heat shock		7.02362	6.94633	7.82972	7.19665	7.7887	7.89328	7.10129	6.9902	7.63591	8.56739	7.15423	7.45529	8.33454	8.22915	6.34039	6.87903	8.07307	6.9603	7.36843	7.97179	6.95612	6.29041	7.68074	7.90779	7.41744	7.11488	6.62855
Mtr.18999.1.S1_at	Transcription factor MYB44 AltName: Full=Myb-related protein 44; Short=AtMYB44; AltName: Full=Myb-related protein R1; Short=AtMYBR1;	TF-MYB	MYB	12.0166	12.8191	9.41285	16.4559	12.8086	12.8032	12.8849	14.0392	10.6875	13.2799	14.6084	11.6971	27.9526	24.1084	15.5484	16.4719	14.6694	16.3393	12.928	10.3762	10.8851	11.5163	12.5364	12.8009	10.4935	13.1846	10.9037
Mtr.19019.1.S1_at	NAC domain-containing protein 29 AltName: Full=ANAC029; Short=NAC2; AltName: Full=Protein NAC-LIKE, ACTIVATED BY AP3/PI; Short=NAP;	TF_NAC	NAC	60.6695	43.4549	12.1583	77.5742	105.28	53.298	76.4322	61.0704	43.2793	510.068	105.415	97.0553	1536.19	1242.24	887.181	572.971	444.292	796.872	1498.06	645.195	537.895	698.007	1102.12	1148.64	209.327	148.746	178.242
Mtr.19082.1.S1_at	Probable glutathione S-transferase GSTU6 EC=2.5.1.18; AltName: Full=28 kDa cold-induced protein;	oxidative stress		91.6021	117.97	85.0482	91.5943	86.3408	88.554	88.7242	95.8767	87.7225	94.2168	88.0659	121.788	106.986	134.445	124.86	168.897	153.572	159.926	177.343	185.148	181.978	196.262	171.815	183.826	197.225	147.124	169.898
Mtr.19139.1.S1_at	Anthocyanin 3'-O-beta-glucosyltransferase Short=3'GT; EC=2.4.1.238;	oxidative stress		5.88941	5.62788	5.70888	5.50742	5.43557	5.26083	5.18362	6.34825	5.77321	5.63757	6.00098	6.31121	5.73973	6.45947	6.45505	6.44542	5.78133	6.16256	5.3044	5.7139	6.05823	5.43731	6.4958	6.04889	5.79874	7.26816	5.85566
Mtr.19271.1.S1_at	Heat shock 70 kDa protein	heat shock		27.7985	24.6929	17.1984	28.8157	27.5675	28.5012	28.5219	28.4064	27.1129	49.1195	37.2309	24.3377	90.178	123.321	122.55	103.963	126.374	130.436	302.981	112.669	124.253	181.767	187.996	353.801	32.9109	32.3362	29.9054
Mtr.19272.1.S1_at	Heat shock cognate 70 kDa protein 3 Short=Hsc70.3;	heat shock		111.759	76.4713	62.8625	96.2788	102.929	83.3568	97.001	112.1	109.361	155.226	109.095	113.86	274.763	424.75	384.386	378.218	427.725	415.822	842.197	357.836	354.545	523.382	664.988	1074.62	118.752	116.463	110.549
Mtr.19279.1.S1_at	Heat shock 70 kDa protein	heat shock		57.5522	24.7348	17.7303	46.6997	56.9758	37.2753	50.7387	37.4375	27.2082	232.253	58.6254	53.7438	1277.93	1473.29	1811.88	1615.26	1355.62	1883.99	5952.68	1952.28	2394.91	3708.14	3871.91	3507.77	74.8415	171.545	72.2578
Mtr.19303.1.S1_at	Gibberellin receptor GID1 EC=3.-.-.-; AltName: Full=Gibberellin-insensitive dwarf protein 1; AltName: Full=Protein GIBBERELLIN INSENSITIVE DWARF1;	GA		42.8017	37.1191	16.1804	40.8053	52.7662	31.5343	35.7716	37.6525	35.8433	36.1646	45.631	37.9564	37.7793	49.0801	40.4203	28.2076	49.1993	43.8202	29.0837	42.6438	32.3514	39.236	31.7019	29.5779	19.1439	26.4432	19.6186
Mtr.19339.1.S1_at	Heat shock 70 kDa protein AltName: Full=HSP70;	heat shock		7.45168	7.3763	6.58662	7.13861	8.81835	7.68646	7.00343	6.06395	5.61796	7.52006	7.56878	6.89063	7.02179	6.80903	7.08716	6.05653	8.24766	7.64769	6.53924	6.8522	6.79311	7.66332	7.15383	5.9531	6.65682	7.28227	7.94054
Mtr.19398.1.S1_s_at	Transcription factor GAMYB AltName: Full=OsGAMyb;	TF-MYB	MYB	5.77135	6.24977	6.46887	6.37761	6.03884	6.21006	5.74557	5.89205	5.78735	6.46636	6.99426	6.3277	6.82738	6.12281	7.03135	6.20594	6.1901	5.83016	5.32791	5.80024	6.70899	6.74664	6.10312	5.5451	5.76652	6.42704	5.57823
Mtr.19616.1.S1_s_at	Protein phosphatase 2C ABI1 Short=PP2C ABI1; EC=3.1.3.16; AltName: Full=Protein ABSCISIC ACID-INSENSITIVE 1;	ABA		530.27	547.756	484.539	512.315	483.299	640.615	495.449	565.357	539.771	423.434	498.192	509.715	381.6	485.593	416.994	452.403	474.403	478.386	392.791	437.15	406.5	404.365	364.257	408.81	423.619	405.79	463.047
Mtr.19850.1.S1_at	Putative Myb family transcription factor At1g14600	TF-MYB	G2-like	22.505	17.21	11.0027	23.972	21.1625	15.8275	21.8149	19.7162	16.6091	34.0948	20.2068	22.0552	30.1774	21.6034	20.9547	25.87	15.3129	18.0516	28.5219	26.4206	28.4776	26.6701	19.4311	26.9133	27.7176	16.2444	22.2509
Mtr.19885.1.S1_at	Homeobox-leucine zipper protein MERISTEM L1 AltName: Full=Homeodomain transcription factor ATML1; AltName: Full=HD-ZIP protein ATML1;	HD-ZIP	HD-ZIP	9.20748	8.92662	9.11351	8.26413	7.99174	9.37498	8.36736	8.73437	9.12655	8.67842	8.73903	7.93037	8.14726	9.96487	10.6783	9.2897	10.5558	8.46431	8.11064	8.58918	9.86368	7.31244	11.9105	8.23997	8.19326	8.15959	8.25974
Mtr.20015.1.S1_at	Anthocyanin 3'-O-beta-glucosyltransferase Short=3'GT; EC=2.4.1.238;	putative oxidative stress		6.02238	6.78023	9.03076	5.7591	7.04278	7.29624	6.43911	5.70206	6.1107	6.53087	7.20448	6.84067	5.10654	6.00971	6.32117	5.77904	6.09408	5.39074	5.01037	5.92732	6.67283	5.64657	5.51538	5.64112	5.37284	5.97259	6.05854
Mtr.20090.1.S1_at	Cytokinin-O-glucosyltransferase 3 EC=2.4.1.-; AltName: Full=Deoxynivalenol-glucosyl-transferase; AltName: Full=Zeatin O-glucosyltransferase 3; Short=AtZOG3; AltName: Full=UDP-glycosyltransferase 73C5;	CK		7.19256	7.82707	7.61164	6.87764	8.92621	8.37903	9.35453	10.3662	7.80084	8.07598	7.98128	8.29893	7.68765	8.73696	9.03393	8.07209	8.23181	7.64548	7.56761	8.67394	7.08793	6.86705	8.04838	8.10097	7.35873	8.72175	8.07811
Mtr.20290.1.S1_at	Transcription factor GAMYB AltName: Full=OsGAMyb;	TF-MYB	MYB	15.3204	15.9713	14.8756	14.0622	21.389	15.1342	13.8128	14.5313	14.6934	15.4901	17.5396	16.2929	15.5375	14.0183	17.23	15.7655	19.385	14.0126	14.6271	12.7447	20.3155	18.2048	16.741	13.8237	13.8978	17.8771	15.2701
Mtr.20337.1.S1_at	Transcription factor MYB86 AltName: Full=Myb-related protein 86; Short=AtMYB86; AltName: Full=Myb homolog 4; Short=AtMyb4;	TF-MYB	MYB	45.6235	42.7457	18.4249	50.3105	42.0005	35.8966	60.6113	56.6489	42.7182	41.262	51.2523	52.4958	53.7635	54.1944	60.807	53.7304	48.5265	68.5411	29.956	46.7726	60.0745	52.2641	38.6258	47.5857	35.003	39.8944	36.1528
Mtr.20346.1.S1_at	Anthocyanin 3'-O-beta-glucosyltransferase Short=3'GT; EC=2.4.1.238;	putative oxidative stress		8.30371	6.62449	9.67545	7.76742	8.7839	8.53426	9.37354	10.1908	10.4638	8.5562	9.05771	7.73812	7.43859	8.2737	8.59748	10.2565	8.90151	7.67512	7.46281	8.78579	7.22373	7.68979	7.91782	8.35491	8.61032	8.79333	8.54027
Mtr.20354.1.S1_at	Anthocyanin 3'-O-beta-glucosyltransferase Short=3'GT; EC=2.4.1.238;	putative oxidative stress		47.0442	41.0486	35.9641	46.7316	61.4816	40.0667	42.4364	45.3585	53.9232	46.4374	53.0915	34.6652	38.7011	45.2427	39.9256	35.6507	34.3078	38.9174	39.5191	43.732	43.1669	40.2786	36.8648	44.272	37.7874	43.5981	37.9847
Mtr.20354.1.S1_x_at	Anthocyanin 3'-O-beta-glucosyltransferase Short=3'GT; EC=2.4.1.238;	putative oxidative stress		36.5155	39.9597	34.8538	39.1531	50.7035	47.9714	45.553	51.1123	40.8893	40.719	40.5111	41.4695	52.5557	34.952	31.951	43.8467	43.9822	46.4142	33.7344	36.3324	42.6679	32.9008	34.288	41.1762	37.576	49.0579	41.4479
Mtr.20358.1.S1_at	Anthocyanin 3'-O-beta-glucosyltransferase Short=3'GT; EC=2.4.1.238;	putative oxidative stress		8.32592	8.39069	6.37148	8.46802	10.1547	6.35999	10.2429	7.50079	9.46894	5.65074	7.7366	7.01878	7.2607	8.42131	7.23867	7.06423	7.23359	8.46352	8.2077	7.54269	6.62537	8.33501	8.25952	9.07399	9.03689	7.94949	7.79903
Mtr.20532.1.S1_at	Two-component response regulator ARR22	CK		6.12195	7.19187	8.51885	6.58167	5.55636	7.14708	6.66453	5.97318	7.2467	6.77812	6.83872	6.67959	7.31275	8.01389	7.28504	6.52404	7.38775	6.45238	7.14178	6.63759	8.82286	6.41423	5.7649	6.04043	7.27352	7.28924	7.42996
Mtr.20672.1.S1_at	heat shock protein-related	heat shock		11.018	14.6253	10.1986	13.166	13.1107	12.2778	12.5807	12.9917	9.64884	15.2238	11.1899	13.6935	11.9755	9.42323	10.4717	10.8729	15.9121	10.2163	6.60147	9.03669	9.52846	10.3175	5.8302	7.50414	17.353	14.1123	11.2449
Mtr.20852.1.S1_at	NAC domain-containing protein 18 AltName: Full=ANAC018; AltName: Full=Protein NO APICAL MERISTEM; Short=AtNAM;	TF_NAC	NAC	26.4445	23.0806	12.5071	22.1381	20.9251	23.6786	30.8447	26.3249	28.9664	29.4772	24.2621	19.6587	31.181	24.8376	24.4023	18.3749	27.7776	24.3054	22.8789	20.0155	24.0039	27.7259	22.0237	23.9315	27.4746	27.7967	25.2863
Mtr.20901.1.S1_s_at	Heat shock cognate 70 kDa protein 2	heat shock		1404.42	1383.11	1195.08	1534.43	1337.38	1411.92	1330.21	1191.13	1225.95	1119.72	1042.45	960.127	1136.82	921.773	1030.74	864.731	768.574	1069.54	766.759	861.985	807.963	875.201	839.454	598.822	1079.9	1139.75	994.626
Mtr.20924.1.S1_at	Transcription repressor MYB5 AltName: Full=Myb-related protein 5; Short=AtMYB5; AltName: Full=AtM2;	TF-MYB	MYB	18.1877	21.861	16.4412	14.9706	19.6141	15.4586	17.8045	18.8515	19.6622	18.1683	17.2667	16.247	19.1485	19.1818	15.7468	20.8858	22.2691	23.683	23.781	26.9545	25.6374	19.3376	21.5788	21.0736	32.8244	37.3475	39.7104
Mtr.20974.1.S1_at	Putative homeobox-leucine zipper protein ATHB-51 AltName: Full=Homeodomain transcription factor ATHB-51; AltName: Full=HD-ZIP protein ATHB-51;	HD-ZIP	HD-ZIP	11.2711	13.9811	11.8557	13.601	11.77	14.6717	12.6747	11.8783	13.8197	14.8183	12.6671	12.8748	12.744	12.3648	11.9254	11.8532	11.3676	9.48058	9.57929	9.392	8.61247	8.41984	12.0233	11.3086	17.3041	12.1439	14.4261
Mtr.2101.1.S1_at	Protein phosphatase 2C ABI2 Short=PP2C ABI2; EC=3.1.3.16; AltName: Full=Protein ABSCISIC ACID-INSENSITIVE 2;	ABA		99.1803	158.477	103.737	112.493	87.9533	139.53	132.122	149.307	156.981	50.5	203.368	107.91	10.6906	9.28695	11.5909	13.6711	12.5836	9.18052	8.49241	13.0942	15.5382	10.9177	9.84385	10.665	129.004	173.136	157.339
Mtr.21051.1.S1_at	Transcription factor MYB39 AltName: Full=Myb-related protein 39; Short=AtMYB39;	TF-MYB	MYB	6.24234	6.02566	6.34845	6.37608	7.70921	6.86968	6.97796	5.91317	6.37392	6.27786	7.02174	8.23187	7.69597	7.77701	7.68208	9.4599	6.90091	8.62899	8.70715	7.70366	7.50533	8.61807	7.57117	7.37239	8.32161	6.39592	6.82878
Mtr.2110.1.S1_at	glutathione S-transferase, putative	oxidative stress		7.58979	8.14999	7.64351	8.95631	10.534	9.41531	8.63799	9.94101	8.27374	8.81207	10.084	8.36075	9.40865	11.1706	8.42612	8.00572	8.90903	9.39038	7.75119	8.28507	8.68973	8.0998	7.88324	10.0798	7.97975	8.64327	8.22358
Mtr.21164.1.S1_at	Heat shock cognate 70 kDa protein	heat shock		5.7609	6.36458	7.06698	6.50339	6.73604	7.57744	6.29029	5.3959	6.90406	6.46927	6.44252	6.74993	5.83246	6.33123	6.93101	6.04154	7.06615	6.71685	6.07194	6.07345	6.50398	6.49491	6.71912	6.18671	5.79383	7.71912	7.40647
Mtr.21172.1.S1_at	myb family transcription factor / ELM2 domain-containing protein	TF-MYB	MYB_related	450.658	457.489	258.599	429.377	398.979	377.66	398.14	422.701	372.959	352.745	409.938	385.808	286.686	261.596	226.671	163.644	192.302	167.121	127.005	158.204	145.661	156.529	131.039	133.457	250.15	296.439	280.115
Mtr.21188.1.S1_s_at	Myb-like protein J	TF-MYB	MYB_related	9.11567	6.73415	6.90659	8.54302	7.94575	8.51237	7.34332	8.49031	9.20289	6.22088	8.18429	7.92924	9.09632	7.5054	10.3683	7.37323	7.31849	7.92398	6.68706	7.25256	7.19758	7.43834	7.3412	9.57994	6.28094	8.10407	9.06055
Mtr.21405.1.S1_at	Homeobox-leucine zipper protein ANTHOCYANINLESS 2 AltName: Full=Homeodomain transcription factor ANL2; AltName: Full=HD-ZIP protein ANL2; AltName: Full=Homeodomain protein AHDP;	HD-ZIP	HD-ZIP	213.804	205.916	155.402	175.852	197.948	214.077	199.588	215.679	207.624	152.685	199.705	218.114	82.6246	89.8531	93.7596	148.715	130.564	110.558	97.7689	141.124	108.561	99.6448	111.142	105.451	139.973	148.058	167.362
Mtr.21467.1.S1_at	18.2 kDa class I heat shock protein	heat shock		62.9807	87.909	50.5613	154.844	80.823	103.346	91.8771	76.073	81.5783	88.0231	83.0179	90.7934	602.613	907.774	757.079	869.904	905.756	1003.95	1363.68	510.785	611.851	789.661	1109.84	2423.21	117.301	115.958	145.943
Mtr.21490.1.S1_at	Snf1-related protein kinase (KIN11)	SNF1-related kinase		936.575	746.62	885.816	871.189	897.704	903.21	839.219	926.286	827.114	986.134	897.321	918.047	965.334	983.658	1025.24	935.71	1002.53	989.93	928.832	991.944	982.135	915.141	827.317	930.89	991.09	894.377	941.929
Mtr.21491.1.S1_at	Snf1-related protein kinase (KIN11)	SNF1-related kinase		10.484	10.663	8.28804	8.95329	10.1706	8.54211	10.1645	9.21914	10.3056	10.2939	10.9672	9.56157	10.7762	10.0816	13.4313	9.61273	11.991	12.7392	13.8172	9.24963	10.5787	9.68916	13.2573	13.9246	10.9656	11.7574	9.15193
Mtr.21588.1.S1_at	basic leucine zipper transcription factor (BZIP67)	ABA	bZIP	14.9311	14.2508	18.8877	14.262	13.0083	12.9999	15.0817	15.2394	15.6223	17.9223	15.1338	12.798	16.9896	24.1227	25.7254	14.8427	17.4627	24.3913	71.9578	19.1643	19.3658	26.6945	46.7079	50.322	13.3586	14.3057	12.7935
Mtr.21878.1.S1_at	Transcription factor MYB39 AltName: Full=Myb-related protein 39; Short=AtMYB39;	TF-MYB	MYB	96.69	90.5778	29.665	139.587	88.0626	93.1813	73.8929	84.395	75.8605	82.4463	52.2111	73.7265	89.2345	78.7557	64.7017	150.24	126.271	126.359	163.104	152.73	140.006	163.122	141.691	157.36	146.975	100.549	119.477
Mtr.22172.1.S1_at	DNAJ heat shock N-terminal domain-containing protein / sec63 domain-containing protein	heat shock		306.299	339.353	213.71	355.076	343.265	282.46	284.359	275.824	291.753	235.677	305.596	248.478	314.484	343.623	286.898	297.051	296.892	320.736	354.936	311.19	300.755	287.059	366.748	368.297	314.185	319.841	301.976
Mtr.22179.1.S1_at	SNF1-related protein kinase regulatory subunit beta-1 Short=AKIN beta-1; Short=AKINB1;	SNF1-related kinase		410.304	375.419	375.145	405.133	371.232	405.389	395.985	410.46	384.825	414.797	397.846	434.682	508.503	491.828	463.372	412.512	501.999	457.476	430.36	430.313	517.442	405.944	464.148	501.091	406.497	358.271	392.675
Mtr.22196.1.S1_at	Two-component response regulator ARR2 AltName: Full=Receiver-like protein 5;	CK		10.388	12.2651	9.53466	13.5259	10.71	10.4233	10.0803	9.92364	10.9129	8.83832	11.9911	11.4553	11.9559	10.9452	11.1274	9.87438	9.71484	9.33963	10.1249	10.5637	9.61679	11.7397	8.70979	9.61602	9.3855	8.60866	9.70888
Mtr.2227.1.S1_at	myb family transcription factor	TF-MYB	MYB	340.632	314.052	250.4	330.097	303.181	336.363	356.01	312.347	312.389	345.599	312.295	314.703	395.546	362.613	381.446	393.511	426.726	375.761	510.527	403.077	432.272	403.733	453.03	456.158	337.927	347.797	337.062
Mtr.22332.1.S1_at	myb family transcription factor	TF-MYB	MYB_related	8.76835	14.0336	9.48689	9.41806	14.5127	9.75353	9.16743	9.39668	9.94618	12.5661	15.2552	13.925	9.25496	11.7352	10.1742	11.518	11.9063	11.2725	8.35321	10.4013	11.8415	11.6276	9.49341	8.32023	10.7793	11.6184	11.5301
Mtr.226.1.S1_at	Putative NAC domain-containing protein 94 AltName: Full=ANAC094;	TF_NAC	NAC	8.98809	8.14112	8.97678	6.55097	7.60433	7.75427	7.87461	7.09413	6.62259	8.82533	8.97147	7.15578	6.38126	7.93159	6.85766	6.14579	7.24375	7.49835	6.53498	7.2074	7.56542	6.28912	8.42626	7.56985	7.10408	9.95387	7.85888
Mtr.226.1.S1_x_at	Putative NAC domain-containing protein 94 AltName: Full=ANAC094;	TF_NAC	NAC	10.2823	11.0706	10.1426	10.923	12.6859	9.36316	10.9829	10.7117	9.47256	8.72496	12.8342	9.15563	9.64103	14.2903	12.7309	13.0697	12.2472	11.0997	12.0691	14.1672	12.5755	10.3749	18.7987	12.9704	9.41649	15.803	12.1718
Mtr.22767.1.S1_at	Transcription factor MYB86 AltName: Full=Myb-related protein 86; Short=AtMYB86; AltName: Full=Myb homolog 4; Short=AtMyb4;	TF-MYB	MYB	60.974	40.3259	16.5207	76.1121	57.5657	30.3052	58.2379	44.4948	31.4516	105.398	45.5811	48.3502	69.1696	49.0797	43.9058	43.1732	25.4776	38.5972	36.661	28.4652	23.0414	42.4287	27.06	31.1995	39.0977	22.2381	26.5989
Mtr.22788.1.S1_at	DNAJ heat shock N-terminal domain-containing protein	heat shock		155.332	158.199	107.96	145.502	118.216	149.74	142.196	136.84	135.559	153.734	141.425	160.257	158.028	152.024	173.433	156.306	155.13	169.649	220.497	201.806	192.506	182.771	196.77	230.244	132.362	126.982	125.449
Mtr.23083.1.S1_at	Protein phosphatase 2C ABI1 Short=PP2C ABI1; EC=3.1.3.16; AltName: Full=Protein ABSCISIC ACID-INSENSITIVE 1;	ABA		243.087	275.923	196.747	276.623	275.474	232.21	244.269	263.857	249.291	163.489	243.518	228.331	165.459	210.287	170.744	252.825	266.368	209.874	219.435	260.121	248.385	238.582	214.989	232.48	259.812	302.487	290.93
Mtr.2311.1.S1_at	Putative Myb family transcription factor At1g14600	TF-MYB	G2-like	81.9023	68.1576	50.0345	144.611	92.6343	99.9199	125.811	103.659	97.426	175.929	97.5885	97.0553	194.523	117.883	121.863	220.957	171.173	119.91	230.76	131.263	154.087	232.673	119.484	161.096	178.055	79.532	105.644
Mtr.23308.1.S1_at	DNAJ heat shock N-terminal domain-containing protein	heat shock		1002.72	1012.5	908.193	817.828	891.486	905.476	838.852	1078.82	1256.06	679.404	920.198	860.596	451.467	610.19	532.167	418.786	517.634	525.15	258.987	389.974	358.275	373.185	380.152	358.459	509.976	801.233	742.451
Mtr.23387.1.S1_at	18.2 kDa class I heat shock protein	heat shock		495.084	359.09	332.397	513.36	284.467	454.649	469.598	386.042	413.429	388.231	319.552	467.7	668.315	710.194	783.195	677.578	998.992	894.369	792.379	611.745	569.993	819.437	817.613	1410.62	443.62	367.541	342.541
Mtr.23387.1.S1_x_at	18.2 kDa class I heat shock protein	heat shock		486.22	344.674	258.384	480.234	281.85	415.055	482.852	377.284	349.01	401.373	290.39	410.164	691.721	655.332	771.317	736.318	1001.91	933.663	892.346	632.173	620.349	840.726	868.378	1442.24	431.918	321.507	380.577
Mtr.23393.1.S1_at	18.2 kDa class I heat shock protein	heat shock		110.035	121.535	83.8216	129.399	94.6117	100.332	112.718	108.953	108.299	109.404	98.5373	95.2653	200.169	194.395	223.733	331.552	299.968	407.775	415.592	203.64	276.584	401.997	361.853	575.233	184.924	128.124	143.71
Mtr.23393.1.S1_x_at	18.2 kDa class I heat shock protein	heat shock		19.8334	22.7412	17.6641	24.0488	17.5033	20.7611	18.6805	19.4843	20.6943	18.4138	19.139	20.9643	27.8575	28.5556	34.4609	52.708	40.7092	61.5901	71.0751	46.4452	33.5457	53.9048	53.6061	74.0137	32.598	22.0436	21.8859
Mtr.23404.1.S1_at	Transcription factor MYB46 AltName: Full=Myb-related protein 46; Short=AtMYB46;	TF-MYB	MYB	34.7321	34.8591	12.2461	29.5725	27.8709	24.5194	31.9672	25.9867	27.1623	40.5168	36.6522	36.758	67.1941	58.9335	59.7055	27.1338	32.5775	27.0344	16.4722	27.0576	25.3481	23.347	21.0088	21.2097	18.7802	17.5654	19.6089
Mtr.23852.1.S1_at	Putative Myb family transcription factor At1g14600	TF-MYB	MYB	1147.26	1032.31	1013.39	1142.48	1032.52	1178.35	1187.21	1110.66	1076.33	1213.6	1198.92	1105.17	1201.34	1291.69	1410.06	1262.19	1519.62	1453.21	1951.96	1688.07	1942.95	1620.75	1944.25	2020.24	1285.01	1389.21	1443.72
Mtr.24054.1.S1_at	Homeobox-leucine zipper protein ANTHOCYANINLESS 2 AltName: Full=Homeodomain transcription factor ANL2; AltName: Full=HD-ZIP protein ANL2; AltName: Full=Homeodomain protein AHDP;	HD-ZIP	HD-ZIP	282.421	245.701	320.559	299.982	313.84	258.177	267.688	341.879	266.272	276.841	336.903	313.144	229.091	239.128	254.121	237.669	226.852	174.12	303.54	271.721	266.789	232.103	263.601	308.769	312.404	241.596	325.485
Mtr.24148.1.S1_at	NAC domain-containing protein 12 AltName: Full=ANAC012; AltName: Full=Protein SECONDARY WALL-ASSOCIATED NAC DOMAIN PROTEIN 1; AltName: Full=Protein NAC SECONDARY WALL THICKENING PROMOTING 3;	TF_NAC	NAC	12.266	15.5427	9.73094	16.3657	12.0478	12.6997	12.9716	11.1165	12.4071	13.6573	13.1348	13.1591	14.9039	15.6366	11.8841	13.909	10.7928	12.8392	14.025	15.6006	13.672	13.4414	11.6626	16.2195	16.7798	10.6274	15.9681
Mtr.2416.1.S1_at	Anthocyanin 3'-O-beta-glucosyltransferase Short=3'GT; EC=2.4.1.238;	putative oxidative stress		11.4699	10.2263	19.159	10.2195	7.9559	13.4449	8.33154	9.26713	9.89127	9.43375	9.02563	9.93334	8.41631	8.97565	8.1663	7.59779	9.53753	8.73533	9.90901	8.83222	10.5332	12.4597	10.8833	9.0765	10.7232	8.36212	9.32073
Mtr.24203.1.S1_at	gibberellin 20-oxidase	GA		29.3805	31.4271	15.1058	36.6217	32.0796	40.6734	25.1556	23.7503	28.9807	16.0167	19.9534	33.4337	27.7455	24.371	25.8678	23.8495	30.736	25.5392	12.3925	25.6367	30.6595	23.7186	18.8049	22.0752	34.4087	36.3752	41.0387
Mtr.24206.1.S1_at	Gibberellin receptor GID1 EC=3.-.-.-; AltName: Full=Gibberellin-insensitive dwarf protein 1; AltName: Full=Protein GIBBERELLIN INSENSITIVE DWARF1;	GA		626.233	727.668	483.404	726.571	745.428	583.037	637.05	598.097	588.538	531.933	656.946	602.97	407.517	578.601	489.193	637.149	652.505	673.358	442.882	624.561	562.534	645.856	560.583	560.911	862.483	907.21	1077.27
Mtr.24266.1.S1_s_at	Anthocyanin 3'-O-beta-glucosyltransferase Short=3'GT; EC=2.4.1.238;	oxidative stress		7.03685	7.35295	6.91371	6.04161	7.7887	6.1249	7.19507	6.29206	6.6491	7.81107	7.21487	7.26171	6.82738	6.45381	6.43905	7.34635	6.58591	6.91467	6.92054	7.4236	6.4311	6.95327	7.96645	6.2374	6.04344	7.33105	7.66294
Mtr.24320.1.S1_at	Putative Myb family transcription factor At1g14600	TF-MYB	G2-like	48.5085	38.4848	27.8326	37.1272	45.4975	47.4948	44.306	47.361	42.7027	70.3999	60.5247	52.099	101.245	111.458	126.276	93.0552	75.7295	79.1991	123.824	80.8372	114.291	89.9363	104.553	119.113	49.2104	48.2858	49.9161
Mtr.24418.1.S1_at	Abscisic acid 8'-hydroxylase 3 Short=ABA 8'-hydroxylase 3; EC=1.14.13.93; AltName: Full=OsABA8ox3; AltName: Full=Cytochrome P450 707A7;	ABA		41.1706	43.6843	43.5383	62.4687	100.815	55.1538	69.1746	75.3014	56.6199	226.452	128.595	136.765	594.4	586.999	677.445	760.017	665.609	712.172	813.04	605.44	778.369	871.491	773.277	639.973	605.409	360.624	610.216
Mtr.24556.1.S1_at	Cytokinin-O-glucosyltransferase 2 EC=2.4.1.-; AltName: Full=Zeatin O-glucosyltransferase 2; Short=AtZOG2; AltName: Full=UDP-glucosyl transferase 85A1;	CK		11.3007	8.71486	8.20589	12.2184	10.3829	10.6598	10.3159	11.2213	10.014	10.4241	11.1049	10.1382	10.9029	9.55012	10.4765	11.9815	8.98427	10.3878	11.9195	11.0654	11.2202	11.2042	11.0088	8.54211	9.88917	10.4768	12.1434
Mtr.24561.1.S1_s_at	Cytokinin-O-glucosyltransferase 2 EC=2.4.1.-; AltName: Full=Zeatin O-glucosyltransferase 2; Short=AtZOG2; AltName: Full=UDP-glucosyl transferase 85A1;	CK		44.3478	55.6115	9.73543	29.962	35.5974	48.8211	26.2945	28.7249	33.2505	19.098	31.8102	29.514	14.1061	13.2831	11.122	33.9304	39.6963	30.5053	24.0941	30.355	34.7773	42.3006	15.9415	34.954	91.6251	81.1446	93.0217
Mtr.24563.1.S1_at	Cytokinin-O-glucosyltransferase 2 EC=2.4.1.-; AltName: Full=Zeatin O-glucosyltransferase 2; Short=AtZOG2; AltName: Full=UDP-glucosyl transferase 85A1;	CK		7.92775	8.36076	6.1552	7.74323	6.60029	6.50562	7.98942	7.57589	8.22216	6.83978	7.10088	7.90425	7.58631	8.49136	7.02286	7.94537	7.37937	7.59544	8.07745	7.54036	6.98967	7.04439	7.44877	7.14675	6.91214	8.44269	8.10341
Mtr.24564.1.S1_at	Cytokinin-O-glucosyltransferase 2 EC=2.4.1.-; AltName: Full=Zeatin O-glucosyltransferase 2; Short=AtZOG2; AltName: Full=UDP-glucosyl transferase 85A1;	CK		218.984	313.035	204.815	194.061	298.667	249.357	242.803	261.748	280.781	367.516	389.858	320.416	265.999	364.203	415.467	419.738	289.257	248.266	221.938	340.539	364.742	243.496	355.345	245.231	388.826	441.447	498.822
Mtr.24566.1.S1_at	Cytokinin-O-glucosyltransferase 2 EC=2.4.1.-; AltName: Full=Zeatin O-glucosyltransferase 2; Short=AtZOG2; AltName: Full=UDP-glucosyl transferase 85A1;	CK		9.74033	9.96468	9.80362	10.4467	8.65848	8.57698	8.2845	9.04877	8.58453	9.04689	8.82123	8.83617	6.80968	6.20677	6.07304	7.55488	8.66797	10.8858	7.1957	8.88438	8.20297	8.28032	7.00927	7.50638	13.1096	11.4568	13.8789
Mtr.24597.1.S1_at	FAD-binding domain-containing protein / cytokinin oxidase family protein	CK		1053.5	1187	1188.9	1199.08	1313.09	1261.28	1041.57	964.602	1118.61	1756.61	1313.32	1390.95	1835.3	1365.15	1465.19	951.875	825.256	724.533	491.489	734.522	636.457	714.884	376.032	507.949	1066.66	952.959	1191.81
Mtr.24638.1.S1_at	Transcription factor MYB86 AltName: Full=Myb-related protein 86; Short=AtMYB86; AltName: Full=Myb homolog 4; Short=AtMyb4;	TF-MYB	MYB	7.02362	8.34637	6.45661	7.07162	6.29758	5.90061	6.66252	7.35584	6.72101	6.67272	6.09791	6.39704	6.13101	6.50255	6.2777	6.00167	7.01797	6.35132	6.14281	6.68818	5.7231	5.75177	6.25343	7.01156	7.69355	7.12039	7.4401
Mtr.24715.1.S1_at	glutathione S-transferase, putative	oxidative stress		995.793	1180.42	1092.85	1319.65	1225.24	953.218	1182.67	1222.14	1089.13	1638.09	1591.55	1283.15	2543.16	3228.09	2257.6	1622.7	1441.6	2071	2383.84	1370.2	1458.78	1468.93	1871.98	2376.18	739.126	737.277	888.444
Mtr.24721.1.S1_at	Heat stress transcription factor A-4a Short=AtHsfA4a; AltName: Full=Heat shock factor protein 21; Short=HSF 21; AltName: Full=Heat shock transcription factor 21; Short=HSTF 21; AltName: Full=AtHsf-15;	heat shock	HSF	228.768	201.066	156.804	254.913	196.079	236.871	221.725	239.799	286.349	283.175	251.126	274.425	347.061	302.06	305.92	312.972	309.334	328.049	381.067	320.652	304.936	347.167	331.208	371.833	224.231	220.449	205.55
Mtr.2476.1.S1_s_at	Putative Myb family transcription factor At1g14600	TF-MYB	G2-like	12.7403	13.0272	13.4597	16.5863	19.7689	18.0041	19.3399	15.4542	14.902	20.9409	17.9065	21.2122	20.1146	20.3384	18.2022	32.8491	17.3944	23.1772	23.5469	22.6522	21.2578	14.2083	16.8886	28.4187	18.6995	16.5893	15.6263
Mtr.24891.1.S1_at	DNAJ heat shock N-terminal domain-containing protein	heat shock		250.717	337.706	217.42	294.822	261.886	250.374	276.325	407.566	409.222	135.647	272.214	215.353	104.21	116.436	101.576	101.002	121.214	104.184	61.1457	102.142	103.987	80.3986	47.4234	75.5912	107.442	288.882	249.038
Mtr.2494.1.S1_s_at	Small heat shock protein, chloroplastic Flags: Precursor;	heat shock		57.2352	41.2414	29.0308	63.5566	23.7255	58.2957	47.775	60.4733	37.1097	32.5243	23.791	15.8348	52.0247	63.9642	51.5001	18.8853	26.8646	22.4811	29.4918	15.4768	14.1239	17.9862	28.4473	15.0492	76.8098	78.9212	85.9135
Mtr.24997.1.S1_s_at	Cytokinin-O-glucosyltransferase 2 EC=2.4.1.-; AltName: Full=Zeatin O-glucosyltransferase 2; Short=AtZOG2; AltName: Full=UDP-glucosyl transferase 85A1;	CK		6.88801	8.84129	9.24754	7.18966	5.66785	7.65535	6.59233	7.85507	6.97316	5.27063	5.45222	7.12431	7.80927	6.81352	8.79251	6.29268	7.32557	6.62337	6.53675	5.64193	7.27416	7.79203	10.5392	6.66548	6.26757	6.78165	6.74173
Mtr.25118.1.S1_at	BEL1-like homeodomain protein 4 Short=BEL1-like protein 4; AltName: Full=Protein SAWTOOTH 2;	TALE_BLH	TALE	372.137	288.73	307.849	345.549	312.313	323.958	384.799	376.169	331.79	360.636	256.996	305.427	450.058	338.643	403.508	496.378	408.474	324.153	488.479	361.73	465.468	454.409	342.335	325.624	388.815	270.616	366.335
Mtr.25118.1.S1_s_at	BEL1-like homeodomain protein 4 Short=BEL1-like protein 4; AltName: Full=Protein SAWTOOTH 2;	TALE_BLH	TALE	259.607	260.056	205.389	250.711	279.577	268.952	247.55	246.818	245.2	235.521	242.332	255.389	279.729	301.854	317.683	278.51	294.572	299.632	361.231	304.08	343.047	308.388	356.292	286.174	264.678	247.156	265.2
Mtr.25292.1.S1_at	Probable gibberellin receptor GID1L2 EC=3.-.-.-; AltName: Full=GID1-like protein 2;	GA		1304.85	1337.27	1121.34	1332.04	1166.81	1310.37	1240.68	1191.85	1178.23	935.141	1174.02	925.044	658.637	680.69	580.663	726.109	717.698	504.352	462.864	693.318	665.94	608.444	625.701	620.862	2005.35	2157.28	2081.34
Mtr.25293.1.S1_at	Heat shock cognate 70 kDa protein 3 Short=Hsc70.3;	heat shock		13.9479	15.1372	11.9692	12.9306	14.2715	11.7536	14.3178	13.7463	11.5172	12.5388	15.9218	14.7271	9.2913	14.9861	14.225	10.9741	13.3894	13.2952	11.3629	11.9044	12.8719	9.26126	14.3589	12.2396	11.4507	12.7665	17.0172
Mtr.25295.1.S1_at	Heat shock 70 kDa protein cognate 4 AltName: Full=Heat shock 70 kDa protein 88E;	heat shock		8.3063	9.08055	7.40116	8.75737	8.90665	9.86898	7.67308	7.79553	9.57508	9.42041	8.38439	10.8759	9.14909	9.90617	9.0642	9.83853	8.30042	9.87618	9.07671	8.96231	9.47139	8.61948	8.35174	7.76395	7.27355	8.60229	7.76208
Mtr.25296.1.S1_at	Probable gibberellin receptor GID1L1 EC=3.-.-.-; AltName: Full=GID1-like protein 1;	GA		10.8201	12.0226	11.2181	12.5402	9.66473	13.2758	9.25665	9.53994	12.7766	8.75822	11.2369	16.7523	10.8605	13.2472	10.6089	12.9442	11.6458	13.9474	12.6946	12.4186	11.5991	10.3459	12.8895	14.445	10.847	12.6743	11.8263
Mtr.2552.1.S1_at	Anthocyanin 3'-O-beta-glucosyltransferase Short=3'GT; EC=2.4.1.238;	putative oxidative stress		90.2947	68.7602	48.3398	87.1987	130.001	101.112	93.7885	126.083	88.6919	96.8289	98.3156	98.7289	134.22	80.6586	131.533	205.639	202.691	186.633	51.9828	175.083	128.598	204.996	79.9052	74.8655	219.967	115.527	130.635
Mtr.2569.1.S1_at	glutathione S-transferase, putative	oxidative stress		87.5481	38.5745	18.6081	60.972	101.981	56.2487	118.728	51.1437	50.9069	262.815	155.596	144.041	434.77	371.285	359.993	513.407	375.047	781.338	633.941	458.74	481.897	873.971	465.874	639.235	139.31	81.2575	86.9535
Mtr.25709.1.S1_at	SNF1-related protein kinase regulatory subunit gamma 1 Short=AKIN gamma-1; Short=AKING1;	SNF1-related kinase		6.4094	7.42605	8.0967	7.62685	9.93684	9.0427	11.1497	7.14895	8.30297	10.6887	8.37205	8.59372	46.4058	76.2835	99.0968	47.189	58.193	185.793	86.8751	62.2026	103.526	85.6526	111.493	109.537	8.8105	9.76219	10.0358
Mtr.25748.1.S1_at	Transcription factor MYB86 AltName: Full=Myb-related protein 86; Short=AtMYB86; AltName: Full=Myb homolog 4; Short=AtMyb4;	TF-MYB	MYB	8.0243	7.67824	7.21301	8.13867	9.13495	8.18608	9.56389	7.10484	7.53044	7.63783	9.67232	7.70761	7.02783	9.20482	8.56381	8.54961	9.81274	8.56145	11.2362	8.53524	9.0499	12.7157	10.5002	12.1691	6.88675	6.96786	7.07328
Mtr.25862.1.S1_at	Protein ABSCISIC ACID-INSENSITIVE 3	ABA	B3	9.18258	9.68398	9.17438	7.3013	10.3055	9.83208	9.33648	8.54663	8.34051	8.9498	10.8257	8.55516	8.05762	8.48992	10.9842	10.1146	9.48939	10.1461	11.1927	10.8653	8.99207	8.31114	12.4139	13.6368	7.63908	9.51437	8.37035
Mtr.259.1.S1_at	Probable gibberellin receptor GID1L2 EC=3.-.-.-; AltName: Full=GID1-like protein 2;	GA		9.09928	14.357	11.9109	10.3991	11.2691	11.6047	10.4351	14.3916	9.87746	10.4207	11.0279	11.651	10.72	12.5753	12.6167	11.8485	9.96927	10.3025	12.9629	11.7341	12.2687	9.34779	9.85289	10.435	8.64187	12.2542	11.7159
Mtr.25945.1.S1_at	Myb-like protein J	TF-MYB	MYB_related	1137.22	1002.33	1033.29	1462.49	1287.75	1318.42	1473.92	1112.73	1134.68	1502.44	1019.03	1147.64	896.143	718.076	693.79	958.994	850.458	537.478	697.324	976.213	827.263	898.19	655.136	602.417	1426.47	1029.44	1250.21
Mtr.26044.1.S1_at	Myb-like protein G	TF-MYB	MYB	57.5777	23.585	10.8423	21.1047	66.8829	31.8581	79.2606	62.994	26.8857	63.8965	30.5807	27.3551	39.6232	19.4232	15.4027	21.5128	13.4468	12.6765	31.2519	11.5038	11.382	16.0237	22.8423	17.6167	16.4997	12.5115	9.26522
Mtr.26044.1.S1_s_at	Myb-like protein G	TF-MYB	MYB_related	781.755	453.754	347.19	720.883	576.77	520.111	893.585	584.717	548.838	1018.15	421.55	496.762	650.518	243.028	435.199	421.535	233.641	171.328	485.775	235.197	267.113	392.34	254.606	170.065	250.471	102.098	119.22
Mtr.2625.1.S1_at	Cytokinin-N-glucosyltransferase 1 EC=2.4.1.-; AltName: Full=UDP-glucosyl transferase 76C1;	CK		42.9073	40.8068	41.8818	40.9052	38.2165	35.9689	35.9385	45.0022	32.496	33.1433	37.2419	50.5926	22.8367	17.4486	17.8271	29.9739	39.2937	28.1605	24.6061	32.7891	29.7819	30.5798	21.6598	25.4533	30.4033	23.0855	27.3808
Mtr.26495.1.S1_at	Ethylene-responsive transcription factor ABI4 Short=ERF ABI4; AltName: Full=Protein ABSCISIC ACID INSENSITIVE 4; AltName: Full=Protein GLUCOSE INSENSITIVE 6; AltName: Full=Protein IMPAIRED SUCROSE INDUCTION 3; AltName: Full=Protein SALOBRENO 5; AltName: Full=Protein SUGAR INSENSITIVE 5; AltName: Full=Protein SUCROSE UNCOUPLED 6;	ABA	ERF	7.08937	7.54666	7.9899	7.80738	7.61043	8.7478	6.95622	7.6359	7.97415	6.66052	7.42609	7.56913	7.15092	7.8156	7.15542	8.21825	8.44669	6.67141	6.83754	7.58525	7.63765	6.73343	7.3992	7.03096	8.21429	7.17197	8.11031
Mtr.26596.1.S1_s_at	Heat shock cognate 70 kDa protein 2	heat shock		11367.1	10689.6	10235	10951.4	10398.7	10444.9	9847.64	10081.8	9922.68	7553.95	8597.99	9273.69	6831.86	7528.49	7799.47	7223.78	8326.92	7275.3	7798.5	8933.28	8453.22	7691.67	7945.76	7997.41	8763.14	9995.82	9394.87
Mtr.26626.1.S1_at	glutathione transferase, putative	oxidative stress		7.18953	9.7043	5.46279	10.0562	7.7887	7.59769	10.3798	7.15818	9.56025	9.66512	8.66131	9.17444	10.0427	10.9089	11.4659	10.2357	11.909	9.90633	11.4768	10.0648	9.61141	9.96329	16.344	12.1911	8.72946	9.45554	9.47202
Mtr.26626.1.S1_s_at	glutathione transferase, putative	oxidative stress		552.675	500.901	528.741	581.647	588.704	561.671	569.076	649.482	586.216	766.215	718.661	725.757	1000.43	933.542	900.113	918.003	789.844	888.937	786.517	995.916	939.363	945.675	814.253	795.472	694.681	517.256	615.144
Mtr.26627.1.S1_at	glutathione transferase, putative	oxidative stress		130.049	147.212	96.6374	90.2321	135.296	135.661	151.643	155.105	171.04	201.533	182.614	194.327	239.782	225.198	168.223	214.77	225.096	187.77	232.697	215.876	211.239	233.57	229.05	229.388	192.042	142.388	185.045
Mtr.27152.1.S1_at	Abscisic acid 8'-hydroxylase 4 Short=ABA 8'-hydroxylase 4; EC=1.14.13.93; AltName: Full=Cytochrome P450 707A4;	ABA		12.2324	10.7748	17.8231	13.302	64.0944	11.6926	10.4477	12.1188	15.0052	17.8472	22.3744	15.7088	11.651	12.9863	24.7479	196.756	298.607	194.396	296.548	223.526	298.065	254.587	214.227	201.716	92.7877	89.3619	59.5306
Mtr.2726.1.S1_x_at	Anthocyanin 3'-O-beta-glucosyltransferase Short=3'GT; EC=2.4.1.238;	putative oxidative stress		35.4873	45.875	30.6805	71.2336	68.6422	72.1386	42.4876	62.2593	49.3351	34.5021	24.2404	32.4615	18.6498	13.779	15.8235	60.3974	34.6695	48.4767	42.6152	56.0751	24.8393	47.383	35.1713	27.513	129.305	45.7885	71.1324
Mtr.27304.1.S1_at	myb family transcription factor	TF-MYB	MYB_related	127.649	135.662	73.9188	149.938	143.876	136.544	155.916	128.162	136.829	184.521	112.689	142.998	225.919	174.293	169.047	268.948	227.668	226.359	341.351	219.828	251.405	276.564	276.615	297.45	177.502	125.067	139.365
Mtr.27361.1.S1_at	Glutathione S-transferase zeta class EC=2.5.1.18;	oxidative stress		28.2174	28.2101	15.2165	23.9971	30.7705	31.6172	37.0282	25.9243	36.2528	50.3121	31.657	38.3706	80.8314	83.3597	76.0729	93.5293	75.2045	93.9318	280.842	77.2578	113.048	151.537	167.099	172.578	37.0708	27.9257	40.5415
Mtr.27374.1.S1_at	Anthocyanin 3'-O-beta-glucosyltransferase Short=3'GT; EC=2.4.1.238;	putative oxidative stress		7.34901	8.53086	8.22847	7.76641	6.4215	7.89286	6.87145	8.49168	8.92076	10.1043	7.39919	8.15877	7.49217	5.84137	7.80724	7.11608	8.49438	5.82958	6.1895	8.47509	6.97444	8.22931	7.38333	6.36088	7.8616	6.75144	6.21982
Mtr.27447.1.S1_at	Probable gibberellin receptor GID1L3 EC=3.-.-.-; AltName: Full=GID1-like protein 3;	GA		24.7986	30.914	23.7854	27.7101	30.8334	26.3853	22.8386	28.9707	28.0868	22.2436	36.5476	27.1466	16.0738	16.1107	18.6486	19.2682	17.8935	19.4	16.5601	20.9514	21.1502	15.9008	24.0985	20.8544	55.4126	60.5974	68.4147
Mtr.27637.1.S1_at	Bifunctional monodehydroascorbate reductase and carbonic anhydrase nectarin-3 EC=1.6.5.4; EC=4.2.1.1; AltName: Full=Nectarin-III; Contains: RecName: Full=Nectarin-2; Flags: Precursor;	oxidative stress		12.9312	8.77097	6.67762	6.59991	8.90693	10.8565	8.12075	8.53081	8.62264	10.0812	9.85782	7.70179	6.8719	9.37688	7.67732	6.78898	9.46363	10.9486	8.50533	10.7304	9.30613	8.95299	8.32044	13.719	7.47354	9.18461	9.84284
Mtr.27661.1.S1_at	Homeobox-leucine zipper protein REVOLUTA AltName: Full=Homeodomain transcription factor REV; AltName: Full=HD-ZIP protein REV; AltName: Full=Protein INTERFASCICULAR FIBERLESS 1; AltName: Full=Protein AMPHIVASAL VASCULAR BUNDLE 1;	HD-ZIP	HD-ZIP	9.40135	10.2908	10.4547	8.99845	11.3338	8.6317	7.75937	10.3313	7.97277	9.0121	7.30753	9.12212	8.60573	9.31319	9.319	8.45642	9.63864	9.54946	10.5288	7.42828	10.3605	6.74859	9.49125	7.53116	9.23022	10.1374	8.83417
Mtr.27729.1.S1_at	Abscisic acid 8'-hydroxylase 2 Short=ABA 8'-hydroxylase 2; EC=1.14.13.93; AltName: Full=Cytochrome P450 707A2;	ABA		13.064	12.4177	12.012	20.0381	14.212	16.9515	19.9026	18.6588	17.1611	26.1089	11.7179	16.5561	19.1243	21.4276	18.017	13.209	15.4454	13.1917	16.3253	19.6995	15.85	24.7442	12.9626	11.3654	15.8637	13.9173	17.9993
Mtr.27801.1.S1_at	NAC domain-containing protein 43 AltName: Full=ANAC043; AltName: Full=Protein NAC SECONDARY WALL THICKENING PROMOTING FACTOR 1; AltName: Full=Protein EMBRYO DEFECTIVE 2301;	TF_NAC	NAC	28.596	17.3925	13.4724	20.4779	19.7512	17.1366	17.4065	17.0461	20.7355	24.196	19.2377	16.2321	29.3448	18.898	21.4621	15.8215	16.8466	22.9892	9.69242	11.9303	11.1012	12.7274	9.77974	9.98119	10.565	9.67731	9.11629
Mtr.27856.1.S1_at	18.0 kDa class I heat shock protein AltName: Full=Clone DCHSP17.9;	heat shock		178.426	168.398	137.14	207.912	157.017	150.791	174.876	185.537	166.215	216.905	229.297	229.351	265.95	220.665	221.686	283.332	281.667	239.194	211.237	230.667	226.194	275.506	178.251	208.799	246.61	160.344	201.865
Mtr.27857.1.S1_at	hypothetical protein predicted by Glimmer/Critica	TALE_BLH	TALE	630.208	642.394	484.208	613.741	730.263	597.95	672.93	652.305	627.904	810.523	771.53	600.169	793.551	815.601	670.541	736.582	795.575	674.117	732.086	820.503	755.899	761.217	870.096	817.88	579.377	621.048	645.149
Mtr.28114.1.S1_at	Anthocyanin 3'-O-beta-glucosyltransferase Short=3'GT; EC=2.4.1.238;	putative oxidative stress		37.4091	33.4101	19.8581	54.873	47.1406	40.2361	46.984	53.2538	37.7667	38.7473	36.6305	34.4287	39.0213	36.0307	35.156	60.2411	80.2334	78.9377	71.0916	79.836	63.775	83.9879	59.0327	73.3939	84.4763	68.3836	79.6203
Mtr.28167.1.S1_s_at	Homeobox-leucine zipper protein HOX3 AltName: Full=Homeodomain transcription factor HOX3; AltName: Full=HD-ZIP protein HOX3; AltName: Full=OsHox3;	HD-ZIP	HD-ZIP	15.9158	14.2294	16.1789	15.185	12.9787	11.7259	14.8981	11.9636	18.2334	12.0503	15.3411	11.932	16.0239	15.1671	12.9157	18.8535	14.0491	16.7671	16.1489	13.9666	11.0773	14.2396	17.5784	17.2628	13.7054	11.3837	11.3907
Mtr.28239.1.S1_at	glutathione S-transferase, putative	oxidative stress		258.948	232.982	192.491	357.142	269.289	227.781	288.671	269.201	318.271	337.747	279.369	362.319	323.313	257.253	184.515	127.715	138.843	132.28	72.6708	88.083	77.7645	77.7677	53.8765	51.2648	62.0725	54.8859	49.0118
Mtr.28293.1.S1_at	hypothetical protein predicted by Glimmer/Critica	TALE	TALE	58.7728	67.4156	38.1027	66.6842	42.8715	44.3488	39.3326	38.026	51.087	36.9906	51.1313	51.4398	14.3724	18.6272	19.7945	30.4477	35.6185	26.498	20.1766	32.3201	27.4533	32.2463	26.1347	18.7788	48.2003	58.413	32.7188
Mtr.28297.1.S1_at	Bifunctional monodehydroascorbate reductase and carbonic anhydrase nectarin-3 EC=1.6.5.4; EC=4.2.1.1; AltName: Full=Nectarin-III; Contains: RecName: Full=Nectarin-2; Flags: Precursor;	oxidative stress		13.6194	10.0406	8.2463	10.1314	11.2314	10.9133	8.97065	8.91739	9.18328	11.3637	9.95791	9.7765	8.93885	12.3107	10.5039	11.0955	13.1881	19.5887	12.774	12.6499	10.2823	10.0157	12.2817	12.4067	9.67152	12.7289	9.77897
Mtr.28367.1.S1_at	Myb-related protein 306	TF-MYB	MYB	7.26199	9.18541	6.8343	7.55096	8.10034	8.73215	7.2406	7.45608	8.44535	8.43416	8.6227	9.40482	7.86946	8.04749	7.5789	7.12536	6.72786	7.66073	9.10201	8.26287	9.36312	7.37326	8.25705	8.34599	7.905	10.0041	7.47334
Mtr.28421.1.S1_at	Anthocyanin 3'-O-beta-glucosyltransferase Short=3'GT; EC=2.4.1.238;	putative oxidative stress		12.5225	12.3393	8.27464	10.7835	10.7313	11.8072	9.46379	10.3017	13.7494	13.0065	13.0701	9.69493	13.4177	11.9744	12.6296	11.2875	9.60324	10.3513	10.178	10.0235	11.0521	10.6222	8.43236	10.6709	10.4402	11.8776	13.0892
Mtr.28421.1.S1_x_at	Anthocyanin 3'-O-beta-glucosyltransferase Short=3'GT; EC=2.4.1.238;	putative oxidative stress		10.5881	9.07612	8.48673	9.94866	10.5379	7.96995	14.1416	8.57836	13.4196	11.1022	10.8266	10.4451	11.1002	8.49709	12.5017	9.06131	9.27185	9.77011	9.73637	9.70177	11.6188	7.45329	9.1832	10.82	9.74016	9.03135	12.1167
Mtr.28499.1.S1_at	Homeobox-leucine zipper protein ATHB-15 AltName: Full=Homeodomain transcription factor ATHB-15; AltName: Full=HD-ZIP protein ATHB-15; AltName: Full=Protein CORONA; AltName: Full=Protein INCURVATA 4;	HD-ZIP	HD-ZIP	9.70635	7.49323	5.9087	7.59681	9.11644	8.54211	7.56255	8.41321	5.79605	7.99565	9.51681	7.46549	9.36444	8.55486	8.18415	9.32148	7.56849	6.80973	9.11677	8.91953	6.48215	11.1891	10.1391	9.21205	9.12912	6.49671	6.2052
Mtr.28510.1.S1_at	NAC domain-containing protein 90 AltName: Full=ANAC090;	TF_NAC	NAC	10.0168	8.14969	12.7765	9.06897	11.619	10.089	8.56788	10.714	9.20473	11.6451	12.8329	11.8854	15.7374	14.4591	11.2278	10.9895	13.0875	17.2075	13.7686	10.8978	12.928	11.392	14.1801	13.2373	8.5592	9.80247	9.94894
Mtr.28547.1.S1_s_at	glutathione S-transferase, putative	oxidative stress		410.788	450.194	380.013	490.652	591.11	449.134	258.669	276.103	433.994	306.175	327.418	312.892	1080.63	785.5	468.373	225.481	365.712	843.935	281.119	289.251	137.712	339.069	188.179	337.082	190.832	356.803	221.092
Mtr.28547.1.S1_x_at	glutathione S-transferase, putative	oxidative stress		9.47893	9.22028	8.62164	13.0537	13.2183	11.676	7.81965	10.355	9.43663	6.9984	8.54276	10.2007	21.4335	13.5334	11.5369	7.44493	8.77684	14.316	10.811	8.10968	11.7444	11.4694	10.3147	8.88531	8.42242	9.6807	8.89526
Mtr.2856.1.S1_at	Anthocyanin 3'-O-beta-glucosyltransferase Short=3'GT; EC=2.4.1.238;	putative oxidative stress		53.3497	55.0371	28.0529	80.7158	65.0887	80.5099	61.9192	81.914	36.865	48.6327	42.8901	34.8887	18.2136	18.8727	32.2805	77.737	69.8124	54.9315	32.308	110.238	49.3159	79.0564	42.5307	39.3116	84.099	79.2151	89.6567
Mtr.28624.1.S1_at	Serine/threonine-protein kinase OXI1 EC=2.7.11.1; AltName: Full=Protein OXIDATIVE SIGNAL-INDUCIBLE 1;	oxidative stress		16.7478	16.2332	20.3549	15.0723	17.6582	18.6846	16.5497	16.3318	14.7208	16.8277	17.1012	19.0666	16.6525	18.3433	17.9457	13.5021	16.3271	21.5284	15.534	18.8023	17.1309	15.5545	17.7137	15.159	16.0328	17.3424	14.3733
Mtr.28707.1.S1_at	DNAJ heat shock N-terminal domain-containing protein	heat shock		191.708	182.167	149.427	161.415	191.328	172.554	180.809	207.2	181.355	145.966	170.783	173.639	120.096	150.109	143.706	137.072	123.571	114.848	103.171	138.647	132.885	121.54	107.607	107.84	170.762	201.788	214.227
Mtr.28710.1.S1_at	Transcription factor MYB86 AltName: Full=Myb-related protein 86; Short=AtMYB86; AltName: Full=Myb homolog 4; Short=AtMyb4;	TF-MYB	MYB	48.0809	47.3807	15.1678	39.7412	39.1782	30.0055	40.8963	38.011	39.3758	31.23	38.323	35.3672	21.1593	21.9593	17.3599	19.3023	23.6033	22.7303	13.7645	15.4188	19.4398	21.0241	13.8386	15.4295	20.2601	20.1474	21.7911
Mtr.28737.1.S1_at	Homeobox-leucine zipper protein GLABRA 2 AltName: Full=Homeobox-leucine zipper protein ATHB-10; AltName: Full=HD-ZIP protein ATHB-10;	HD-ZIP	HD-ZIP	107.52	72.1387	46.2457	109.994	120.617	102.654	99.004	105.386	84.9354	111.039	88.1648	96.9573	124.892	152.427	211.931	308.141	235.857	277.485	285.046	334.526	357.302	292.071	230.7	216.399	249.667	213.359	234.486
Mtr.28788.1.S1_at	Homeobox-leucine zipper protein HOX3 AltName: Full=Homeodomain transcription factor HOX3; AltName: Full=HD-ZIP protein HOX3; AltName: Full=OsHox3;	HD-ZIP	HD-ZIP	78.6955	88.4514	57.4833	64.2441	58.5539	79.8012	62.7507	71.9648	67.9638	62.0236	74.7923	66.9341	42.9633	51.5219	71.7542	47.3535	45.5777	42.3383	35.9416	54.9027	49.6913	39.156	45.5412	47.9425	61.3583	72.4893	79.7744
Mtr.29073.1.S1_at	NAC domain-containing protein 43 AltName: Full=ANAC043; AltName: Full=Protein NAC SECONDARY WALL THICKENING PROMOTING FACTOR 1; AltName: Full=Protein EMBRYO DEFECTIVE 2301;	TF_NAC	NAC	173.557	134.69	79.6675	173.707	166.222	140.831	182.941	151.561	133.88	194.996	213.765	185.552	246.15	218.61	181.791	129.288	131.733	119.009	93.6655	128.665	118.09	141.39	94.8775	118.459	70.8787	55.2738	67.8542
Mtr.29074.1.S1_at	Homeobox protein ATH1	TALE_BLH	TALE	145.665	130.607	129.132	112.57	145.587	133.07	166.803	134.86	153.94	117.37	143.194	122.025	61.3001	68.6295	74.6665	88.6166	94.809	84.7091	61.1698	90.9155	78.4329	95.518	57.2365	80.1723	104.372	99.1221	122.546
Mtr.29093.1.S1_at	Anthocyanin 3'-O-beta-glucosyltransferase Short=3'GT; EC=2.4.1.238;	putative oxidative stress		7.39266	9.26132	10.4947	9.27775	10.1171	8.63733	10.7574	7.90855	8.17604	7.34213	8.45407	7.87413	7.36067	9.81934	9.32239	8.47528	7.01834	7.39244	6.49543	6.93328	7.47601	8.28433	8.6387	7.75414	8.26006	9.16864	7.41044
Mtr.29093.1.S1_x_at	Anthocyanin 3'-O-beta-glucosyltransferase Short=3'GT; EC=2.4.1.238;	putative oxidative stress		8.82038	11.8465	9.56095	9.93134	10.9012	13.0931	11.825	9.9401	11.4819	11.7499	9.68337	9.74702	7.96131	9.76648	9.13908	8.19784	11.4208	8.28066	7.49354	8.41781	8.66765	7.91133	9.2433	8.2468	8.88319	9.07852	8.15309
Mtr.29145.1.S1_at	Gibberellin-regulated protein 4 Flags: Precursor;	GA		95.1264	84.3093	33.9256	85.3252	71.2392	91.6333	82.0336	93.3408	90.1379	84.25	77.1753	73.5265	56.5643	49.0172	58.5241	81.3283	83.3768	69.8364	40.0258	77.0381	68.8875	76.9241	35.6688	37.3722	87.4679	63.4642	100.797
Mtr.2921.1.S1_at	Probable glutathione S-transferase EC=2.5.1.18; AltName: Full=Heat shock protein 26A; AltName: Full=G2-4;	oxidative stress		6.38558	11.3362	6.70351	7.26918	8.01071	10.5549	8.49358	8.65791	5.40231	9.42565	8.25119	7.8777	18.2106	16.0915	20.6557	19.8366	10.6958	26.3119	17.3063	23.0742	18.723	17.7031	20.8193	16.0342	8.21478	6.06139	12.392
Mtr.29231.1.S1_at	DNAJ heat shock N-terminal domain-containing protein	heat shock		22.9234	14.7231	10.9401	11.688	22.628	16.3167	21.2791	14.6511	15.7696	32.9171	19.396	12.7382	35.793	32.8494	30.8962	32.377	27.9339	31.2884	55.1826	21.2207	37.8376	30.7978	38.4389	39.1131	17.9237	19.6792	14.9476
Mtr.2925.1.S1_at	L-ascorbate peroxidase 3 (APX3)	oxidative stress		89.4048	95.3638	41.5729	108.251	97.1788	80.9713	96.1228	97.6264	85.5048	95.8912	87.2501	73.606	116.253	98.101	99.0968	112.654	84.9885	90.3946	108.42	119.559	88.1671	118.997	105.283	99.7652	87.1333	85.386	74.7844
Mtr.29315.1.S1_at	Protein ABSCISIC ACID-INSENSITIVE 3	ABA	B3	8.83341	8.31203	9.85378	6.84435	8.00977	7.86116	8.80363	8.00298	8.12606	8.246	7.65368	9.90059	7.23197	8.05924	9.27724	8.45579	9.66477	7.51486	6.52624	7.78036	7.16886	7.42245	7.20301	7.07992	7.20714	8.0439	7.58473
Mtr.29343.1.S1_at	Heat shock 70 kDa protein	heat shock		6.28881	6.17724	10.9514	6.84707	6.19683	7.01191	7.05027	6.11666	6.29038	6.70701	5.83096	6.1321	6.73489	5.99375	6.04011	7.51358	6.33444	6.13801	6.31331	6.92351	7.59328	6.55937	6.23542	5.61072	6.4211	5.7114	5.818
Mtr.29343.1.S1_x_at	Heat shock 70 kDa protein	heat shock		6.24867	6.78023	11.2821	8.41014	6.88811	6.70436	6.63793	6.70086	7.00722	7.5122	5.48684	6.303	6.45744	5.65701	6.43699	8.34343	6.36133	6.45883	8.57216	6.76859	7.1707	6.84329	7.37968	7.31289	7.34231	5.9605	6.01525
Mtr.29345.1.S1_at	Homeobox-leucine zipper protein REVOLUTA AltName: Full=Homeodomain transcription factor REV; AltName: Full=HD-ZIP protein REV; AltName: Full=Protein INTERFASCICULAR FIBERLESS 1; AltName: Full=Protein AMPHIVASAL VASCULAR BUNDLE 1;	HD-ZIP	HD-ZIP	552.543	445.275	461.7	420.392	416.109	463.826	452.92	446.658	503.455	586.34	462.483	557.476	610.074	499.025	488.762	384.685	417.846	345.588	366.626	332.345	393.692	388.585	287.892	373.128	337.074	315.232	381.127
Mtr.29347.1.S1_at	Small heat shock protein, chloroplastic Flags: Precursor;	heat shock		8.18827	7.85967	6.14061	7.63777	6.83909	7.46717	7.26503	7.15747	7.96942	7.39454	6.24398	7.7673	6.77218	7.29998	7.04264	8.77636	8.02972	7.55162	16.9927	9.79089	7.40239	9.7567	9.84285	7.37877	6.3009	7.11488	6.11891
Mtr.29374.1.S1_at	SNF1-related protein kinase regulatory subunit gamma 1 Short=AKIN gamma-1; Short=AKING1;	SNF1-related kinase		5.6735	6.62449	5.7884	5.81558	5.83703	6.17087	5.21601	5.8767	5.74739	4.9097	5.43671	6.1321	5.4007	8.50191	6.92416	5.56624	6.56434	6.25086	9.3726	6.48996	6.98265	7.65505	8.58856	11.5292	5.87613	6.66692	6.97006
Mtr.29993.1.S1_at	Cytokinin-O-glucosyltransferase 2 EC=2.4.1.-; AltName: Full=Zeatin O-glucosyltransferase 2; Short=AtZOG2; AltName: Full=UDP-glucosyl transferase 85A1;	CK		18.5026	17.7145	12.9338	79.7476	70.7192	53.6159	25.3193	19.6785	22.3533	35.7169	22.3744	15.5422	131.377	46.67	30.7169	23.668	17.0299	53.2405	19.4389	33.2793	16.4218	20.2605	13.8294	14.416	167.022	103.611	96.6547
Mtr.3002.1.S1_at	NAC domain-containing protein 43 AltName: Full=ANAC043; AltName: Full=Protein NAC SECONDARY WALL THICKENING PROMOTING FACTOR 1; AltName: Full=Protein EMBRYO DEFECTIVE 2301;	TF_NAC	NAC	42.3901	33.7432	16.3242	44.6589	43.9101	36.9851	51.3249	45.0658	32.7747	57.6002	34.1546	38.0168	59.0197	41.8637	37.1514	28.7679	29.1999	30.6506	8.95257	17.4279	16.4629	20.4639	7.52647	11.7037	19.1346	11.8346	13.185
Mtr.3013.1.S1_at	Cytokinin-O-glucosyltransferase 2 EC=2.4.1.-; AltName: Full=Zeatin O-glucosyltransferase 2; Short=AtZOG2; AltName: Full=UDP-glucosyl transferase 85A1;	CK		73.3355	75.8327	19.7827	85.5487	111.147	78.487	113.167	103.963	104.157	125.4	130.493	93.0532	123.509	136.318	93.9057	184.605	170.649	139.211	106.886	162.774	127.513	180.141	113.73	126.442	174.39	109.134	143.064
Mtr.30142.1.S1_at	Heat shock protein 81-2 Short=HSP81-2;	heat shock		17.5864	15.0943	15.5093	13.3112	16.0174	16.526	12.1816	16.4868	17.73	13.4435	13.0179	14.452	13.3469	14.4302	15.9246	14.1572	13.1152	14.4318	14.3518	15.7721	14.8694	14.1767	14.231	13.2801	16.3969	12.9021	15.425
Mtr.30168.1.S1_at	Heat stress transcription factor B-2b Short=AtHsfB2b; AltName: Full=Heat shock factor protein 7; Short=HSF 7; AltName: Full=Heat shock transcription factor 7; Short=HSTF 7; AltName: Full=AtHsf-11;	heat shock	HSF	5.95391	7.73394	6.53	7.1439	6.83875	6.61204	6.88448	7.02785	6.21245	7.38327	6.50388	6.70594	7.09005	7.69901	7.47831	6.79863	5.90257	6.5179	7.37286	7.04055	6.80632	6.64643	6.63816	7.26952	6.9486	7.02595	6.82968
Mtr.30318.1.S1_at	Homeobox-leucine zipper protein ATHB-14 AltName: Full=Homeodomain transcription factor ATHB-14; AltName: Full=HD-ZIP protein ATHB-14; AltName: Full=Protein PHABULOSA;	HD-ZIP	HD-ZIP	10.3119	13.5639	11.9033	9.45658	12.553	14.1761	15.9111	12.0615	12.4734	15.3989	12.8982	11.8023	11.0131	11.0196	13.5848	12.3181	11.0464	11.0592	9.48859	11.5009	9.683	10.7666	11.0103	10.1238	11.3106	12.7069	13.8559
Mtr.30353.1.S1_at	Homeobox-leucine zipper protein ATHB-14 AltName: Full=Homeodomain transcription factor ATHB-14; AltName: Full=HD-ZIP protein ATHB-14; AltName: Full=Protein PHABULOSA;	HD-ZIP	HD-ZIP	11.1698	10.7844	10.6552	13.8031	12.0618	11.8796	12.0479	11.3964	13.3741	12.6585	14.8063	13.8354	11.1636	12.8696	11.8039	13.9042	11.1886	11.8495	10.9385	13.0253	13.4709	12.4378	12.7361	12.0785	9.36145	11.0299	14.7163
Mtr.30363.1.S1_at	Probable gibberellin receptor GID1L3 EC=3.-.-.-; AltName: Full=GID1-like protein 3;	GA		7.53215	10.0281	10.4992	9.21035	9.17916	8.44762	7.79726	7.07412	7.22231	14.9631	8.8896	7.34816	10.3052	10.711	12.4539	10.8418	9.70284	12.763	14.9567	11.4799	11.5535	12.0871	9.54471	11.0207	9.63031	8.71295	9.79457
Mtr.31255.1.S1_at	superoxide dismutase 1, soluble (amyotrophic lateral sclerosis 1 (adult))	oxidative stress		9.88956	9.81368	13.3575	9.8972	9.25957	10.7175	10.9065	9.40843	9.04854	9.75757	10.7995	11.302	9.79152	10.0306	12.0596	11.8226	8.87661	11.4425	10.1246	9.34729	11.6175	9.56134	10.1751	8.40416	9.81116	8.76311	10.2825
Mtr.31288.1.S1_at	Anthocyanin 3'-O-beta-glucosyltransferase Short=3'GT; EC=2.4.1.238;	putative oxidative stress		14.7536	15.836	25.6716	24.7488	20.6862	22.4635	19.0338	18.2337	16.1563	15.3675	15.1281	22.0712	21.7712	17.2497	14.8083	23.784	21.4408	41.8211	28.5901	30.4374	27.0444	21.9743	16.1984	27.2539	35.3268	22.3884	16.6924
Mtr.31294.1.S1_at	ABA-responsive element-binding protein / abscisic acid responsive elements-binding factor (ABRE) / ABA-responsive elements-binding factor (ABF3)	ABA	bZIP	660.818	664.686	623.768	766.004	874.007	747.219	804.113	823.439	918.251	1928.16	1308.96	1389.39	1998.7	2010.37	1721.16	1683.12	1607.16	1393.05	1728.66	1630.84	1858.66	1766.19	1895.7	1726.62	1143.24	657.206	1018.39
Mtr.31299.1.S1_at	myb family transcription factor	TF-MYB	MYB	879.093	650.862	789.622	949.343	419.751	739.655	670.774	612.369	630.097	471.718	529.032	655.226	171.196	98.3732	110.742	214.412	145.893	75.2864	102.468	152.276	159.545	183.468	134.776	76.8314	495.086	351.812	310.066
Mtr.31334.1.S1_at	Ethylene-responsive transcription factor CRF3 AltName: Full=Protein CYTOKININ RESPONSE FACTOR 3;	CK	ERF	31.9428	32.8339	44.9465	53.3726	40.3511	35.1154	45.1341	28.1482	31.6746	46.1857	23.8697	41.5568	41.8175	60.604	62.1231	49.334	58.3919	70.3648	105.256	81.2029	76.5937	98.8691	54.5032	96.8931	30.0894	39.072	34.1851
Mtr.31406.1.S1_at	Anthocyanin 3'-O-beta-glucosyltransferase Short=3'GT; EC=2.4.1.238;	putative oxidative stress		10.9207	7.1551	21.872	8.74693	9.19439	9.92626	6.19942	7.37713	8.80785	8.2478	8.79333	9.44935	7.89345	7.31093	8.32182	11.3201	8.46297	10.4315	9.01318	9.33768	11.2955	9.8764	7.26851	9.65976	9.40898	6.82141	7.45337
Mtr.31406.1.S1_x_at	Anthocyanin 3'-O-beta-glucosyltransferase Short=3'GT; EC=2.4.1.238;	putative oxidative stress		25.8399	34.5144	37.6248	36.0756	33.4601	32.8626	38.4293	41.0242	29.6402	27.8062	27.7925	37.369	25.5669	26.3162	27.5257	35.6309	28.1376	23.5562	25.2877	34.4758	19.6746	25.9613	17.7604	36.7067	32.2657	18.9391	27.2116
Mtr.31420.1.S1_at	tRNA isopentenyltransferase -related protein	CK		6.39866	8.19323	7.79967	8.75517	7.50703	7.55085	8.24724	7.2483	7.96689	7.37546	7.44448	7.80181	7.09109	7.33521	7.57315	7.78415	7.48575	7.44402	7.41846	6.88561	6.58837	6.35935	7.17799	7.48394	8.33001	7.97035	7.7001
Mtr.31477.1.S1_at	Heat shock cognate 70 kDa protein 2	heat shock		41.6826	42.0469	19.6753	35.0967	32.6228	32.3217	36.1669	37.1829	33.3588	55.3857	26.982	36.5248	38.9094	32.6762	36.2018	29.3619	30.0779	27.719	21.6176	25.0957	23.9797	26.927	27.631	26.899	24.2477	42.5843	34.4489
Mtr.31520.1.S1_at	Anthocyanin 3'-O-beta-glucosyltransferase Short=3'GT; EC=2.4.1.238;	putative oxidative stress		78.0956	74.1041	43.9041	34.1539	66.7366	97.8401	65.8225	77.4082	69.9679	58.6309	72.2821	53.3393	33.8414	58.2475	68.6098	122.788	90.7953	102.678	59.7193	94.6599	106.13	75.4817	77.6903	70.4927	91.3262	90.8989	103.813
Mtr.31759.1.S1_at	Homeobox-leucine zipper protein HAT4 AltName: Full=Homeodomain-leucine zipper protein HAT4; Short=HD-ZIP protein 4; AltName: Full=Homeodomain transcription factor ATHB-2; AltName: Full=HD-ZIP protein ATHB-2;	HD-ZIP	HD-ZIP	730.922	553.405	598.205	583.559	763.242	675.765	655.993	662.449	577.78	812.254	693.678	821.925	852.665	1037.39	1018.05	1000.56	1014.01	860.848	1007.96	1189.93	1230.51	1151.81	1136.41	1215.87	642.86	552.046	785.991
Mtr.32124.1.S1_at	gibberellin 2-oxidase, putative / GA2-oxidase, putative	GA		23.9245	19.7878	15.5093	24.9575	27.1411	23.1962	35.6481	29.4527	25.2617	77.1218	34.0895	49.5109	140.419	83.326	114.722	53.595	52.5382	93.2757	108.45	100.542	75.717	115.407	51.7003	112.652	37.2404	22.8987	28.4045
Mtr.32159.1.S1_at	Two-component response regulator ARR6	CK		716.138	959.048	629.069	1352.77	863.168	933.572	476.829	361.724	467.719	213.977	251.751	343.796	227.237	198.3	261.063	832.661	744.016	506.454	892.41	1067.52	1046.82	1444.1	903.084	918.875	1007.58	1068.77	677.631
Mtr.32249.1.S1_at	Homeobox-leucine zipper protein ATHB-14 AltName: Full=Homeodomain transcription factor ATHB-14; AltName: Full=HD-ZIP protein ATHB-14; AltName: Full=Protein PHABULOSA;	HD-ZIP	HD-ZIP	311.07	257.494	236.085	206.986	245.625	223.297	215.133	230.2	219.296	158.909	227.311	259.388	131.052	153.061	143.521	132.296	172.138	143.6	81.1736	151.265	145.929	140.647	90.7068	94.9549	186.007	214.587	222.062
Mtr.32251.1.S1_at	myb family transcription factor	TF-MYB	MYB_related	16.7611	15.5842	13.5573	13.7135	16.3079	17.7732	20.3609	17.7525	17.7009	22.3389	16.5767	14.837	31.8693	18.7337	34.098	26.2291	18.7942	19.9017	36.2462	17.446	21.9999	26.2753	21.985	30.0903	23.1006	14.2612	18.9581
Mtr.32251.1.S1_s_at	myb family transcription factor	TF-MYB	MYB_related	33.262	29.868	15.3377	27.1484	32.3129	32.2125	39.4021	37.6868	34.5831	50.4369	33.9799	35.0525	71.79	57.66	66.8651	64.9981	54.6211	52.3041	82.8401	42.5662	78.041	59.209	64.4373	66.8186	37.947	28.8305	48.0261
Mtr.32259.1.S1_at	Serine/threonine-protein kinase SRK2I EC=2.7.11.1; AltName: Full=Protein ATHPROKIN B; AltName: Full=OST1-kinase-like 2; AltName: Full=SNF1-related kinase 2.3; Short=SnRK2.3;	SNF1-related kinase		25.848	35.7967	10.7223	23.4169	26.8014	38.9783	32.1989	33.8349	26.3341	13.5188	23.2126	20.33	15.1246	21.2531	11.5481	26.5692	28.6619	19.3573	29.2269	20.1939	23.5362	28.465	31.2907	49.3331	24.5173	55.5746	30.7462
Mtr.32270.1.S1_at	histidine kinase (AHK4) (WOL)	CK		212.871	173.351	146.115	144.351	208.33	189.416	194.145	221.338	195.691	296.181	246.059	206.035	370.346	306.795	305.023	230.596	209.676	265.195	312.416	187.324	215.796	233.452	213.372	213.657	205.729	175.98	211.449
Mtr.32351.1.S1_at	Putative L-ascorbate peroxidase, chloroplastic EC=1.11.1.11; AltName: Full=Thylakoid lumenal 29 kDa protein; Short=TL29; AltName: Full=P29; AltName: Full=LeAPx09; Flags: Precursor;	oxidative stress		60.7497	90.066	45.9943	54.2696	66.9909	89.5699	69.9975	74.0197	91.6117	73.5301	100.624	107.9	34.3008	76.2308	48.8879	65.3732	86.6809	65.0666	61.3134	65.9759	75.2492	61.9252	79.3579	73.2703	114.682	105.382	135.321
Mtr.32351.1.S1_s_at	Putative L-ascorbate peroxidase, chloroplastic EC=1.11.1.11; AltName: Full=Thylakoid lumenal 29 kDa protein; Short=TL29; AltName: Full=P29; AltName: Full=LeAPx09; Flags: Precursor;	oxidative stress		2584.54	2126.92	3026.87	2234.8	1753.82	2787.96	2248.2	2462.21	2676.98	2223.7	2379.56	2505.23	887.541	730.065	740.087	1237.4	1015.74	699.425	439.751	864.786	882.929	877.791	540.107	544.352	2337.7	1932.42	2559.45
Mtr.32364.1.S1_at	NAC domain-containing protein 21/22 AltName: Full=ANAC021; AltName: Full=ANAC022;	TF_NAC	NAC	17.671	19.6922	9.06099	12.9913	20.6475	12.1224	19.6263	15.8865	18.9153	60.286	28.8699	32.238	144.12	94.4392	98.1494	50.3872	78.4407	194.462	28.3074	127.104	50.1987	51.5446	34.2481	41.3642	14.8807	12.9201	14.6422
Mtr.32410.1.S1_at	Homeobox protein SHOOT MERISTEMLESS	TALE	TALE	51.567	42.0469	30.686	45.3059	41.4515	35.6455	38.9042	44.1196	45.0047	30.4272	36.2667	30.7572	25.0332	26.3266	23.2824	32.9748	44.0531	32.9894	23.9991	33.9022	27.6906	44.4464	27.7064	31.6606	48.0465	47.857	56.0882
Mtr.32488.1.S1_at	Anthocyanin 3'-O-beta-glucosyltransferase Short=3'GT; EC=2.4.1.238;	putative oxidative stress		30.1155	33.205	15.544	25.9591	24.2058	27.7946	47.3792	26.5145	26.5572	44.9038	27.1442	35.1528	41.699	41.9039	39.6769	20.5516	32.1996	31.1089	34.0541	26.3001	19.0389	25.446	23.8666	32.5878	30.0856	29.7564	40.2625
Mtr.32520.1.S1_at	myb family transcription factor	TF-MYB	G2-like	123.885	87.167	39.5661	123.918	88.2466	85.7775	126.057	114.661	115.741	230.545	80.7867	123.855	161.967	125.123	129.388	225.792	164.687	177.997	285.772	147.879	205.814	213.426	157.177	182.935	149.986	80.671	97.8474
Mtr.32528.1.S1_s_at	Homeobox-leucine zipper protein HDG2 AltName: Full=Homeodomain transcription factor HDG2; AltName: Full=HD-ZIP protein HDG2; AltName: Full=Protein HOMEODOMAIN GLABROUS 2; AltName: Full=Homeodomain GLABRA 2-like protein 2;	HD-ZIP	HD-ZIP	115.771	95.8051	39.8214	66.7262	125.566	53.8179	66.5878	79.359	58.7338	72.4513	90.3609	49.4603	49.7136	51.8144	45.6453	73.7216	107.516	88.7979	99.5571	95.3262	84.5169	71.3522	125.01	85.9635	73.409	107.489	101.643
Mtr.32540.1.S1_at	heat shock protein-related	heat shock		350.622	201.875	191.79	198.706	382.464	255.222	297.511	264.714	222.218	275.23	270.02	252.484	175.384	150.261	164.591	286.373	321.857	268.676	214.441	270.768	391.497	247.621	211.034	248.383	213.251	196.729	206.967
Mtr.32561.1.S1_at	heat shock protein-related	heat shock		547.85	575.052	476.932	433.7	474.726	596.85	428.282	421.837	431.101	231.772	360.74	361.291	108.472	138.145	153.721	191.731	290.204	245.277	138.504	191.055	288.38	180.76	172.247	213.312	406.731	578.424	570.37
Mtr.32572.1.S1_at	heat shock protein-related	heat shock		73.1504	59.0092	43.2151	42.4742	88.7133	54.5905	70.5309	71.7621	52.4271	162.19	86.2556	67.2445	170.344	216.821	194.553	130.785	172.806	188.847	198.298	144.208	160.629	116.079	255.637	231.794	76.3399	67.3034	64.7786
Mtr.32583.1.S1_at	ABA-responsive element-binding protein / abscisic acid responsive elements-binding factor (ABRE)	ABA	bZIP	88.5541	107.232	40.1945	145.141	136.734	77.3396	100.466	93.5155	83.2444	193.61	124.121	103.283	444.831	439.112	377.386	456.299	449.237	443.774	636.836	437.178	477.397	595.269	635.709	584.952	172.863	132.74	188.501
Mtr.32636.1.S1_at	Probable gibberellin receptor GID1L3 EC=3.-.-.-; AltName: Full=GID1-like protein 3;	GA		468.119	462.111	337.029	478.895	497.777	496.921	479.423	496.166	456.302	527.974	514.354	448.701	438.351	379.324	380.259	352.936	380.376	324.095	252.259	304.182	326.049	342.095	278.526	281.259	648.369	617.086	710.992
Mtr.32764.1.S1_at	Heat shock 70 kDa protein cognate 4 Short=Hsc 70-4;	heat shock		8.36962	9.61063	11.3647	8.37574	9.11823	8.45832	8.65826	8.51422	8.98037	8.35665	9.06952	8.73959	7.89345	7.71391	7.86973	11.0942	9.23686	7.97351	7.85564	9.93196	9.70561	8.32805	9.13391	8.16855	11.5612	7.44584	8.50835
Mtr.32775.1.S1_at	Cytokinin-N-glucosyltransferase 1 EC=2.4.1.-; AltName: Full=UDP-glucosyl transferase 76C1;	CK		168.407	150.692	56.4743	168.921	135.339	146.215	243.883	215.666	170.446	160.001	169.859	130.828	136.802	92.8573	71.1572	41.3868	50.121	45.4632	16.9451	28.4652	23.6039	23.071	13.8557	22.0513	164.359	144.331	139.634
Mtr.32884.1.S1_s_at	NAC domain-containing protein 19 AltName: Full=ANAC019; AltName: Full=Abscicic-acid-responsive NAC; Short=ANAC;	TF_NAC	NAC	7.53045	7.39647	6.10392	7.78269	12.4223	8.81936	8.03275	7.34063	10.7432	52.8877	10.2325	8.29893	209.372	67.9493	99.5862	49.186	78.2099	250.004	235.535	126.628	77.355	147.807	105.1	292.284	10.0711	12.4948	8.71768
Mtr.32903.1.S1_at	SWI/SNF complex component SNF12 homolog	SNF1-related kinase		163.438	151.701	118.905	177.004	123.83	155.489	127.245	150.673	126.932	112.581	136.871	149.174	129.164	105.072	133.668	147.49	174.551	136.366	160.074	157.065	154.262	142.396	127.962	142.359	173.668	151.171	144.193
Mtr.32924.1.S1_at	Heat shock protein 81-1 Short=HSP81-1; AltName: Full=Heat shock protein 83;	heat shock		113.987	115.99	65.8292	143.525	110.464	138.958	137.113	94.7857	108.249	94.6619	82.0418	73.7814	119.338	81.8201	72.2511	45.7575	47.0756	53.8705	42.6486	23.9343	26.488	44.4271	44.6245	39.2046	46.2292	42.7791	36.8152
Mtr.32975.1.S1_at	Transcription factor MYB114 AltName: Full=Myb-related protein 114; Short=AtMYB114;	TF-MYB	MYB	8.22621	6.36367	7.11026	7.85165	9.07854	9.18044	7.93175	7.37639	6.64572	8.50455	9.45865	7.12157	64.6969	50.3924	85.0904	352.327	163.902	313.409	185.176	332.157	287.838	380.842	216.257	214.035	36.4159	21.6884	21.3923
Mtr.32995.1.S1_at	myb family transcription factor (MYB103)	TF-MYB	MYB	44.8634	54.5751	25.035	45.2149	61.7519	31.6852	46.1249	44.204	33.7479	56.4549	52.8098	40.9523	50.6929	47.2232	36.0437	36.622	45.9284	34.9543	19.7437	39.4346	29.836	27.0703	25.882	32.488	28.125	31.4537	31.9247
Mtr.33088.1.S1_at	Ethylene-insensitive protein 2 Short=AtEIN2; Short=EIN-2; AltName: Full=Cytokinin-resistant protein AtCKR1;	CK		86.7736	84.644	51.5678	58.9574	72.8971	71.1287	97.0104	83.9673	61.0199	96.1735	72.6017	72.5009	71.8133	91.5869	96.562	67.014	75.2067	80.4572	81.697	69.1881	87.5957	63.5968	94.4986	93.8327	64.1747	77.2562	86.8073
Mtr.33090.1.S1_at	tRNA delta(2)-isopentenylpyrophosphate transferase Short=IPP transferase; EC=2.5.1.8; AltName: Full=Isopentenyl-diphosphate:tRNA isopentenyltransferase; Short=IPTase; Short=IPPT;	CK		16.4109	15.0965	10.584	13.0899	11.9058	15.9181	12.8891	15.026	14.179	13.0431	12.4138	15.9385	14.2522	14.3745	16.2339	16.518	19.972	14.2897	16.3572	14.2291	18.0499	15.7992	15.6806	17.1946	23.4972	23.0979	22.3185
Mtr.33100.1.S1_at	Probable WRKY transcription factor 52 AltName: Full=WRKY DNA-binding protein 52; AltName: Full=Disease resistance protein RRS1; AltName: Full=Resistance to Ralstonia solanacearum 1 protein; AltName: Full=Disease resistance protein SLH1; AltName: Full=Protein SENSITIVE TO LOW HUMIDITY 1;	TF_NAC	WRKY	31.1539	21.5569	32.0776	22.0846	24.0327	21.1204	25.5416	33.9243	32.1521	36.683	27.6697	20.5031	30.1182	24.1405	26.2605	21.9543	21.8874	19.4594	28.4397	23.977	22.8247	25.8849	23.5247	24.5495	24.9699	28.9283	30.4579
Mtr.33100.1.S1_x_at	Probable WRKY transcription factor 52 AltName: Full=WRKY DNA-binding protein 52; AltName: Full=Disease resistance protein RRS1; AltName: Full=Resistance to Ralstonia solanacearum 1 protein; AltName: Full=Disease resistance protein SLH1; AltName: Full=Protein SENSITIVE TO LOW HUMIDITY 1;	TF_NAC	WRKY	123.236	107.189	62.3812	68.9012	103.45	65.5798	114.118	137.364	123.422	135.761	113.902	51.018	128.558	125.143	110.082	78.4807	74.5668	71.1469	115.853	92.084	97.088	77.9892	91.0662	96.6985	97.1397	150.731	133.95
Mtr.33162.1.S1_at	Transcription factor MYB48 AltName: Full=Myb-related protein 48; Short=AtMYB48;	TF-MYB	MYB	8.07655	8.51614	9.38178	11.2111	6.671	9.14563	9.63465	8.36247	10.4472	11.6329	5.99406	12.2077	16.4761	13.7106	12.3298	17.8737	16.1445	12.6128	32.634	15.8809	30.6962	29.3573	16.6585	26.6528	12.7998	9.10003	9.46857
Mtr.33170.1.S1_at	Transcription factor GAMYB AltName: Full=OsGAMyb;	TF-MYB	MYB	5.36782	5.54028	5.91881	5.77509	6.45036	6.44497	5.6488	5.67597	6.668	5.83094	5.4908	5.55986	5.85181	5.48131	5.19412	5.247	6.67482	6.88021	5.41378	5.73499	5.58412	5.66735	5.39316	5.9261	5.56336	5.8469	6.11452
Mtr.33170.1.S1_s_at	Transcription factor GAMYB AltName: Full=OsGAMyb;	TF-MYB	MYB	6.29947	7.15113	6.7101	7.45721	7.65379	8.57725	7.11854	7.40986	7.41769	6.83004	6.7242	7.8777	6.80132	6.87398	7.60195	5.9477	7.26781	7.52451	7.49888	6.88958	7.16604	8.88427	8.10621	7.50137	6.555	7.48414	6.99352
Mtr.33249.1.S1_at	myb family transcription factor	TF-MYB	MYB_related	56.2437	77.9795	46.745	53.2569	76.2788	78.4331	61.3092	64.7796	55.8401	64.1765	60.7283	43.5596	83.0095	99.2519	121.558	121.739	107.71	99.0152	201.93	114.838	129.992	132.716	153.668	166.063	76.9506	61.9662	80.5275
Mtr.33307.1.S1_at	heat shock protein 70, putative / HSP70, putative	heat shock		80.9552	78.7426	32.2054	54.7626	70.0151	67.4461	78.3827	75.932	69.8863	61.3404	61.8687	65.3254	71.9795	74.4489	79.8319	68.0856	70.8492	75.8999	85.5758	62.6588	61.5721	62.2008	82.2807	89.7401	70.2012	66.3799	77.3797
Mtr.33321.1.S1_at	Putative NAC domain-containing protein 42 AltName: Full=ANAC042;	TF_NAC	NAC	6.7376	9.04743	8.99778	6.4705	6.49025	7.81313	7.31178	8.66729	7.34683	6.12524	7.25712	6.62204	8.61453	6.10797	6.87864	7.40009	7.79902	8.9036	8.29945	7.53504	8.00091	6.69706	10.3119	8.48142	8.54487	6.47802	4.93962
Mtr.33474.1.S1_at	TSL-kinase interacting protein 1 AltName: Full=Myb-related protein TKI1;	TF-MYB	MYB_related	169.072	145.183	146.157	177.835	180.274	198.08	178.077	183.198	189.721	211.412	216.14	180.093	235.763	218.164	237.882	216.815	236.55	224.068	217.489	198.233	243.067	216.715	214.56	241.67	161.323	161.085	191.34
Mtr.33511.1.S1_at	Delta-1-pyrroline-5-carboxylate synthetase Short=P5CS; Includes: RecName: Full=Glutamate 5-kinase; Short=GK; EC=2.7.2.11; AltName: Full=Gamma-glutamyl kinase; Includes: RecName: Full=Gamma-glutamyl phosphate reductase; Short=GPR; EC=1.2.1.41; AltName: Full=Glutamate-5-semialdehyde dehydrogenase; AltName: Full=Glutamyl-gamma-semialdehyde dehydrogenase;	proline (Zhang)		6.47132	6.43144	5.42762	6.41733	6.1116	7.68812	6.33879	6.93506	5.70523	9.70667	6.93481	6.50405	39.2677	15.4117	17.1594	13.729	11.961	16.0733	78.6635	12.6543	11.4799	40.5981	45.1056	53.3732	7.21048	8.01978	6.51274
Mtr.33561.1.S1_at	Heat shock cognate 70 kDa protein	heat shock		73.6493	55.9916	85.786	93.9009	83.6391	84.1278	112.671	82.184	84.6918	116.144	83.5765	105.959	131.632	75.311	32.3318	26.9549	24.3528	24.4913	18.4737	24.0509	23.3236	21.9232	17.2587	18.3662	41.8342	40.2935	36.5343
Mtr.33570.1.S1_at	Serine/threonine-protein kinase SRK2E EC=2.7.11.1; AltName: Full=Serine/threonine-protein kinase OST1; AltName: Full=Protein OPEN STOMATA 1; AltName: Full=SNF1-related kinase 2.6; Short=SnRK2.6;	SNF1-related kinase		8.19094	7.69314	5.47415	6.51649	8.20959	8.24416	7.30717	8.0912	7.49503	12.3069	9.03066	8.24928	17.2281	21.6034	12.9134	14.0303	24.4161	34.5301	48.5355	19.7404	18.9136	27.6657	40.6036	55.9957	13.2621	12.0774	12.6835
Mtr.33669.1.S1_at	superoxide dismutase 2, mitochondrial	oxidative stress		21.9532	17.0227	20.0716	16.8209	16.9948	17.705	16.3463	16.9062	17.0859	16.2206	23.5135	20.9449	17.1032	16.8375	17.3257	15.5014	14.5882	14.7471	18.0372	15.2814	16.0208	15.1502	17.0628	16.8188	16.3902	20.3709	17.7928
Mtr.33701.1.S1_at	TOM (target of myb1) -related protein	TF-MYB	MYB_related	286.941	277.991	187.098	302.81	324.087	271.052	297.781	295.744	238.64	407.254	373.242	360.607	557.501	576.252	567.032	632.455	549.788	704.723	1068.85	753.936	832.122	823.607	944.457	938.254	403.817	359.398	391.571
Mtr.33762.1.S1_at	Cytokinin-O-glucosyltransferase 2 EC=2.4.1.-; AltName: Full=Zeatin O-glucosyltransferase 2; Short=AtZOG2; AltName: Full=UDP-glucosyl transferase 85A1;	CK		68.4084	71.1296	70.6219	65.4696	64.2987	66.9973	63.987	87.9477	56.026	60.246	96.0914	51.5012	53.3177	76.2308	82.5329	121.438	85.8415	75.174	111.093	106.806	125.269	104.197	102.052	120.611	203.759	158.197	149.572
Mtr.33772.1.S1_at	Cytokinin-N-glucosyltransferase 1 EC=2.4.1.-; AltName: Full=UDP-glucosyl transferase 76C1;	CK		410.388	402.062	305.641	472.177	349.738	434.12	565.259	498.551	475.909	313.656	470.815	359.453	309.688	235.029	195.978	111.815	115.28	110.418	29.9264	81.6839	62.3839	70.9483	30.3731	56.2507	481.069	381.375	409.501
Mtr.33808.1.S1_at	Two-component response regulator ARR9 AltName: Full=Response reactor 4;	CK		707.428	773.388	680.163	763.699	755.785	888.99	576.532	484.626	596.31	500.928	460.23	486.112	228.971	282.607	345.93	558.937	616.556	505.716	348.087	681.847	660.794	641.598	676.181	602.706	1351.31	1607.05	1643.1
Mtr.33826.1.S1_at	Myb-related protein 3R-1 AltName: Full=Plant c-MYB-like protein 1; Short=Protein PC-MYB1;	TF-MYB	MYB	230.236	217.253	117.854	167.46	152.867	197.729	184.133	197.092	197.224	137.75	170.774	140.931	43.9771	35.7203	31.419	72.3367	77.9902	54.2478	24.7009	58.2521	42.4034	45.1151	25.9009	22.2931	212.463	165.576	241.51
Mtr.33865.1.S1_at	Transcription factor MYB12 AltName: Full=Myb-related protein 12; Short=AtMYB12;	TF-MYB	MYB_related	231.622	213.568	234.389	279.095	298.565	136.873	259.333	296.009	170.902	187.016	119.462	112.983	239.265	140.449	275.324	594.579	363.633	526.83	713.022	581.169	661.894	629.127	479.404	481.72	192.768	91.565	153.662
Mtr.33899.1.S1_at	Homeobox-leucine zipper protein HOX11 AltName: Full=Homeodomain transcription factor HOX11; AltName: Full=HD-ZIP protein HOX11; AltName: Full=OsHox11;	HD-ZIP	HD-ZIP	11.6856	12.739	9.22107	10.1603	11.5347	13.1953	11.9362	11.5347	13.4682	13.9006	14.0342	11.9782	9.20533	11.8923	14.1012	12.6659	10.7623	9.86364	10.0656	11.4041	10.1073	11.0928	13.3263	9.08338	11.3049	10.8029	12.3642
Mtr.33913.1.S1_at	NAC domain-containing protein 43 AltName: Full=ANAC043; AltName: Full=Protein NAC SECONDARY WALL THICKENING PROMOTING FACTOR 1; AltName: Full=Protein EMBRYO DEFECTIVE 2301;	TF_NAC	NAC	46.4129	39.1063	15.6264	43.9682	49.6787	40.7002	47.7904	46.8492	40.7545	56.3557	40.0809	44.7885	70.9427	35.4702	48.0003	24.6121	28.237	35.9452	27.1506	30.0083	32.6264	27.3745	22.7747	29.8996	17.598	18.1346	16.8691
Mtr.33914.1.S1_at	gibberellin 2-oxidase, putative / GA2-oxidase, putative	GA		13.4442	17.2577	15.389	17.0881	17.4647	22.1036	15.9799	16.5823	16.1421	20.0237	17.3106	22.0605	23.1051	22.66	19.4961	23.263	17.4553	15.2561	27.152	22.3744	26.2717	23.3568	25.1294	24.5337	28.956	22.9046	21.893
Mtr.33943.1.S1_at	heat shock protein, putative	heat shock		6.94739	9.54317	10.1818	7.40142	7.2901	7.3714	7.70967	7.56545	7.52346	6.9984	7.43207	6.86988	7.68153	8.27397	6.53445	6.7118	7.11994	8.47086	8.95042	7.57142	8.07267	8.07715	8.39645	6.85589	7.34803	9.01608	7.17205
Mtr.33957.1.S1_at	Abscisic acid 8'-hydroxylase 3 Short=ABA 8'-hydroxylase 3; EC=1.14.13.93; AltName: Full=Cytochrome P450 707A3;	ABA		7.9849	9.9833	9.73332	8.31803	8.71252	9.50201	8.48504	8.61547	10.0426	8.69948	7.21383	11.4254	7.79445	9.48833	8.83342	8.94584	9.56258	8.62156	7.68423	9.9455	9.21359	7.25263	8.48766	8.87009	8.70868	8.3912	9.7712
Mtr.34063.1.S1_at	Serine/threonine-protein kinase SAPK8 EC=2.7.11.1; AltName: Full=Osmotic stress/abscisic acid-activated protein kinase 8;	ABA		13.4535	23.3238	19.7852	11.719	12.712	12.6209	14.7019	13.5148	14.8923	14.2144	16.1475	12.9144	9.95193	15.1479	13.8785	13.015	12.4076	13.7671	11.7247	11.3705	15.1003	15.1937	16.9217	12.2011	13.4398	13.9547	18.8617
Mtr.34203.1.S1_at	Cytokinin-O-glucosyltransferase 2 EC=2.4.1.-; AltName: Full=Zeatin O-glucosyltransferase 2; Short=AtZOG2; AltName: Full=UDP-glucosyl transferase 85A1;	CK		21.5445	22.3455	13.4276	17.6883	16.8034	19.4168	18.9823	14.9246	14.2186	16.1628	13.2804	15.2799	17.5247	13.2639	17.1004	18.3963	13.7036	12.0172	25.4077	15.4703	18.464	13.1178	19.9524	25.1552	26.2588	24.5904	25.6742
Mtr.34204.1.S1_at	Heat shock protein 60, mitochondrial AltName: Full=Antigen HIS-62; Flags: Precursor;	heat shock		22.1454	23.8877	37.7572	18.5396	20.2949	22.9051	20.3854	21.4097	25.2953	21.3215	18.5509	20.9465	23.7545	25.8518	20.3841	23.0432	21.7621	22.6563	19.9267	20.1767	28.3634	24.026	28.6592	23.4245	29.2146	25.1648	23.0609
Mtr.34211.1.S1_at	Homeobox-leucine zipper protein ROC7 AltName: Full=Homeodomain transcription factor ROC7; AltName: Full=HD-ZIP protein ROC7; AltName: Full=Protein RICE OUTERMOST CELL-SPECIFIC 7; AltName: Full=GLABRA 2-like homeobox protein 7;	HD-ZIP	HD-ZIP	31.3108	26.2479	13.5835	23.5941	24.1971	23.479	25.3613	21.7041	21.9068	21.631	21.1154	20.6726	19.8592	18.5586	22.3057	17.842	17.876	26.3375	23.9143	15.0872	28.207	22.5958	21.4351	20.3512	26.3977	21.7003	22.6049
Mtr.34241.1.S1_at	Heat shock protein 81-2 Short=HSP81-2;	heat shock		15.1305	16.6062	15.4613	19.4363	18.0471	16.6017	18.7305	13.3751	14.0974	14.5549	11.5498	16.106	16.4673	17.1299	16.6998	14.7422	14.8346	13.729	14.3239	12.3572	15.3363	15.4842	15.3346	14.5526	15.7026	19.6555	14.8632
Mtr.34310.1.S1_at	L-ascorbate peroxidase, cytosolic Short=AP; EC=1.11.1.11; AltName: Full=PsAPx01;	oxidative stress		51.4798	53.0975	51.4245	44.0208	54.0781	44.7384	50.8775	46.4415	49.7318	47.718	40.1873	43.1626	46.2976	46.8043	52.606	38.6234	35.777	44.8598	35.3885	37.163	35.343	42.1797	50.768	44.6657	44.5751	46.427	38.3472
Mtr.34401.1.S1_s_at	Transcription repressor MYB4 AltName: Full=Myb-related protein 4; Short=AtMYB4;	TF-MYB	MYB	10.0305	14.241	8.55634	14.2099	12.8014	8.35538	12.6896	12.9183	14.9789	15.7927	13.5901	15.1877	21.2635	23.7298	29.473	71.8483	48.6482	49.8942	69.778	87.7876	92.6797	88.3743	83.3163	84.4591	35.1917	20.7938	22.9213
Mtr.34412.1.S1_at	Transcription factor MYB86 AltName: Full=Myb-related protein 86; Short=AtMYB86; AltName: Full=Myb homolog 4; Short=AtMyb4;	TF-MYB	MYB	37.3506	28.5124	19.2332	35.6044	32.1535	27.9993	42.5851	33.5827	24.7683	29.1056	39.0379	31.8455	39.2577	32.4679	30.1209	35.9899	32.2195	31.4847	23.5687	21.4033	27.1874	39.5482	22.4474	23.6887	25.6805	20.1821	26.0397
Mtr.34421.1.S1_at	Transcription factor MYB21 AltName: Full=Myb-related protein 21; Short=AtMYB21; AltName: Full=Myb homolog 3; Short=AtMyb3;	TF-MYB	MYB	7.0331	9.14097	6.36117	6.49605	8.08004	7.81313	7.4055	6.87178	8.02775	6.89385	8.97476	8.01048	8.93037	9.72924	9.06026	9.2938	8.60527	8.31485	11.7828	6.9128	8.10338	7.68332	12.5143	18.7233	7.49996	8.79333	8.54253
Mtr.34434.1.S1_at	DNAJ heat shock N-terminal domain-containing protein	heat shock		546.626	471.412	440.452	491.418	471.368	469.64	479.776	470.424	429.042	343.949	394.122	490.759	336.436	326.386	345.373	337.972	381.484	399.694	355.596	386.419	368.393	379.779	385.801	356.029	399.136	442.662	414.96
Mtr.34486.1.S1_at	Myb-related protein 306	TF-MYB	MYB_related	6.52318	6.82229	6.09545	11.1319	7.27775	7.38094	6.95532	6.423	7.59626	8.40251	7.14167	6.54191	8.25403	6.35614	6.77823	7.31067	7.38795	7.11086	7.87247	7.29301	7.53793	7.72812	6.28673	7.71079	6.92732	9.39394	6.00379
Mtr.3468.1.S1_at	Heat shock protein 60 AltName: Full=60 kDa chaperonin; AltName: Full=Protein Cpn60; Flags: Precursor;	heat shock		9.19917	9.98438	7.38697	11.538	10.2907	9.06312	8.08144	8.10901	9.17053	10.8026	9.8466	10.9478	9.28726	9.70726	7.91032	10.4968	9.16265	8.73374	8.81234	9.37305	9.55386	9.58846	10.0945	7.94831	8.52646	9.24002	10.4515
Mtr.34738.1.S1_at	copper/zinc superoxide dismutase (CSD3)	oxidative stress		19.3582	20.1723	16.7974	18.6489	20.2984	20.6013	17.2267	22.1004	17.3565	16.9427	21.1582	18.3412	17.6799	15.6468	15.716	15.2256	17.4627	12.38	15.5391	16.218	14.4884	16.2721	17.3247	12.4522	22.1755	18.2312	20.3045
Mtr.34738.1.S1_s_at	copper/zinc superoxide dismutase (CSD3)	oxidative stress		1087.27	1119.82	805.071	1398.67	1003.6	1270.84	1187.04	1246.18	1133.86	1212	1170.17	1258.23	1103.3	1280.56	1278.58	1533.57	1500.86	1142.14	1119.06	1562.55	1428.93	1513.7	1368.78	1473.61	1692.42	1538.9	1663.28
Mtr.34812.1.S1_at	Heat shock protein Hsp88	heat shock		10.2823	9.62844	9.15047	8.84332	9.8653	12.1036	10.4362	7.94621	11.3098	10.0857	11.4511	12.224	7.56509	7.48095	6.56367	7.63739	7.81405	6.59257	7.39926	6.95957	7.85937	8.31452	7.32689	7.25286	18.9503	15.3074	11.598
Mtr.34944.1.S1_at	histidine kinase (AHK4) (WOL)	CK		16.7439	10.3829	12.688	12.3797	13.1564	15.0014	17.1068	11.2744	16.5049	48.341	23.9149	19.5579	75.3756	47.7185	40.3889	27.2522	42.1013	33.593	113.739	31.0791	41.6964	69.5532	43.1091	67.6818	21.963	16.9189	12.7696
Mtr.34969.1.S1_at	myb family transcription factor (KAN2)	TF-MYB	G2-like	8.32644	6.17978	5.23506	6.35515	6.68932	6.36823	7.78615	7.30644	5.95077	11.09	7.82138	8.05049	21.9188	10.2271	11.5282	14.8564	9.75614	11.2402	31.1846	13.2372	17.1547	14.9647	14.4693	13.172	9.26787	8.60229	7.74858
Mtr.35002.1.S1_at	NAC domain-containing protein 29 AltName: Full=ANAC029; Short=NAC2; AltName: Full=Protein NAC-LIKE, ACTIVATED BY AP3/PI; Short=NAP;	TF_NAC	NAC	19.3473	17.2888	11.1656	18.2732	19.4149	14.9917	22.5558	24.2678	12.7966	34.0772	26.2408	15.5094	50.0171	31.5288	32.5474	19.4809	33.4502	73.9101	96.3532	46.883	22.8109	34.438	25.1108	65.7892	16.5327	14.285	14.3208
Mtr.35105.1.S1_s_at	transfer RNA isopentenyl transferase (MOD5)	CK		64.9039	66.602	30.8272	67.1813	64.6832	63.9744	69.1559	68.8731	65.8588	79.6027	65.3818	62.8767	80.7321	106.574	102.18	98.706	106.139	91.609	120.478	88.4578	108.846	91.5103	118.367	117.768	73.0475	59.1885	53.1722
Mtr.35125.1.S1_at	Putative NAC domain-containing protein 42 AltName: Full=ANAC042;	TF_NAC	NAC	11.4889	9.01021	8.78034	9.84749	9.94016	9.08378	9.68333	10.0953	9.37793	14.6728	9.8764	9.50861	18.6787	16.6505	10.5829	9.92616	10.2193	10.9341	11.3629	10.58	11.756	11.1584	11.7585	12.0031	14.3822	10.6424	10.9478
Mtr.35193.1.S1_at	Heat stress transcription factor B-2b Short=AtHsfB2b; AltName: Full=Heat shock factor protein 7; Short=HSF 7; AltName: Full=Heat shock transcription factor 7; Short=HSTF 7; AltName: Full=AtHsf-11;	heat shock	HSF	8.17816	6.81711	5.86865	7.17174	7.00896	7.07945	7.10598	6.80999	6.21967	5.832	5.9718	7.09975	8.36092	6.46479	6.40442	6.69448	9.53086	6.53333	11.7629	6.46193	5.91771	8.20437	11.157	7.78288	6.69115	6.98687	8.45884
Mtr.35193.1.S1_s_at	Heat stress transcription factor B-2b Short=AtHsfB2b; AltName: Full=Heat shock factor protein 7; Short=HSF 7; AltName: Full=Heat shock transcription factor 7; Short=HSTF 7; AltName: Full=AtHsf-11;	heat shock	HSF	37.9201	46.2021	35.7751	42.9773	43.3232	49.7294	46.5042	55.057	51.1898	64.8189	45.5766	50.676	78.2393	71.7134	75.3167	51.1934	47.7377	58.5705	173.9	57.9102	58.808	76.3316	204.537	110.535	51.2129	56.6148	64.0942
Mtr.35206.1.S1_at	Homeobox-leucine zipper protein ROC2 AltName: Full=Homeodomain transcription factor ROC2; AltName: Full=HD-ZIP protein ROC2; AltName: Full=Protein RICE OUTERMOST CELL-SPECIFIC 2; AltName: Full=GLABRA 2-like homeobox protein 2;	HD-ZIP	HD-ZIP	474.203	432.124	432.53	415.495	440.103	503.602	381.499	458.571	455.189	540.814	530.018	534.981	419.798	488.052	449.508	490.731	535.232	505.472	681.163	478.414	628.317	500.828	718.546	645.759	539.771	604.726	705.169
Mtr.35257.1.S1_at	Cytokinin-O-glucosyltransferase 2 EC=2.4.1.-; AltName: Full=Zeatin O-glucosyltransferase 2; Short=AtZOG2; AltName: Full=UDP-glucosyl transferase 85A1;	CK		6.86772	7.84892	9.03741	7.15567	6.81597	8.56824	8.23735	7.57162	9.31815	6.7028	8.47394	8.07547	8.27894	7.9561	8.84347	7.35491	7.80241	7.51801	5.97194	7.17341	7.66412	7.68601	7.191	9.3137	7.32128	8.02373	7.14549
Mtr.35257.1.S1_s_at	Cytokinin-O-glucosyltransferase 2 EC=2.4.1.-; AltName: Full=Zeatin O-glucosyltransferase 2; Short=AtZOG2; AltName: Full=UDP-glucosyl transferase 85A1;	CK		7.12466	6.46377	6.69146	6.85637	6.99789	7.70851	6.31496	6.17416	8.74949	6.32486	6.39186	8.98324	6.82738	6.11368	6.86879	5.9057	7.22084	7.43396	6.85251	6.79471	6.67035	7.47907	7.19211	8.58259	7.16757	7.66795	6.74702
Mtr.35314.1.S1_at	myb family transcription factor	TF-MYB	G2-like	331.711	468.585	390.408	582.855	355.333	382.526	531.413	380.194	536.673	681.34	496.271	512.241	561.924	481.551	485.297	694.323	557.433	415.156	621.829	489.391	492.092	644.066	466.747	475.233	668.003	337.556	370.236
Mtr.35314.1.S1_s_at	myb family transcription factor	TF-MYB	G2-like	159.044	151.465	138.491	229.097	181.49	183.575	200.477	203.359	185.274	280.056	206.31	217.808	306.154	271.775	263.602	362.022	325.248	251.308	383.946	250.791	306.996	381.692	239.547	278.084	292.655	142.881	217.642
Mtr.35322.1.S1_at	Cytokinin-O-glucosyltransferase 2 EC=2.4.1.-; AltName: Full=Zeatin O-glucosyltransferase 2; Short=AtZOG2; AltName: Full=UDP-glucosyl transferase 85A1;	CK		6.53844	6.76578	7.61548	6.66297	7.48813	7.56428	8.05974	6.35426	5.77291	6.44572	5.40569	5.83721	5.95648	6.17961	6.24162	5.57824	6.48722	6.86379	6.85136	6.91555	6.20646	7.10344	6.2136	5.71655	6.53097	6.83115	6.4003
Mtr.35322.1.S1_x_at	Cytokinin-O-glucosyltransferase 2 EC=2.4.1.-; AltName: Full=Zeatin O-glucosyltransferase 2; Short=AtZOG2; AltName: Full=UDP-glucosyl transferase 85A1;	CK		6.39837	5.92747	7.20134	6.03392	6.86141	7.77254	7.00938	5.28095	6.9219	6.09649	7.13575	7.50012	6.605	6.04005	6.63037	6.86241	5.50352	5.80814	5.21969	6.05577	6.64163	5.99908	6.43711	5.60711	6.73348	6.23705	6.2794
Mtr.35335.1.S1_s_at	glutathione S-transferase, putative	oxidative stress		19.3156	21.9852	23.7629	21.0664	32.3857	16.2646	14.1334	22.358	15.613	13.702	13.2894	15.1596	13.7167	12.8396	13.753	13.5219	9.73932	16.2891	9.53648	12.1031	14.6635	18.0372	14.8998	19.5565	17.8284	13.7895	14.0376
Mtr.35357.1.S1_at	Probable glutathione S-transferase parA EC=2.5.1.18; AltName: Full=Auxin-regulated protein parA; AltName: Full=STR246C protein;	oxidative stress		7.64511	8.03668	8.32206	7.63435	8.65848	7.69122	6.32903	8.63239	8.25174	7.00815	9.00896	8.61565	8.15287	7.83377	8.16686	8.60325	7.57644	12.1036	8.42447	9.76722	10.1046	12.7643	10.6495	15.452	7.78226	9.21249	8.3315
Mtr.35421.1.S1_at	glutathione S-transferase, putative	oxidative stress		7.1862	6.46887	6.8388	8.54204	7.89953	7.04939	8.15999	6.14988	7.80358	5.83851	7.70069	9.05364	7.28949	7.31854	6.00592	8.2709	6.41754	6.78999	8.54619	7.49174	6.23757	7.19348	8.31804	6.42438	6.68752	7.98705	7.31519
Mtr.35460.1.S1_at	Serine/threonine-protein kinase SRK2A EC=2.7.11.1; AltName: Full=Arabidopsis protein SK1; AltName: Full=OST1-kinase-like 7; AltName: Full=SNF1-related kinase 2.4; Short=SnRK2.4;	SNF1-related kinase		1166.61	1003.3	1072.67	1299.04	1047.26	1074.36	1294.68	1111.3	1147.13	1376.5	1227	1145.55	1454.96	1126.76	1004.69	1128.65	1090.14	1061.72	1379.69	1145.04	1121.3	1227.11	965.234	1071.52	1211.88	940.337	1019.71
Mtr.35519.1.S1_at	glutathione S-transferase family protein	oxidative stress		8.00577	8.61439	7.34491	8.00057	9.63567	8.75158	7.56215	6.71079	7.07274	7.25263	7.48715	7.97219	8.58829	8.22972	8.23505	8.69495	7.91736	7.54279	8.3125	7.56254	8.37654	8.55633	7.52723	8.34599	7.32331	8.3476	7.32346
Mtr.35528.1.S1_at	Probable glutathione S-transferase EC=2.5.1.18; AltName: Full=Auxin-induced protein PCNT107;	oxidative stress		338.812	264.083	218.29	483.371	323.452	329.749	315.8	323.299	317.228	347.231	264.548	297.037	674.351	358.369	342.259	328.086	245.327	431	393.707	361.749	268.204	347.991	259.748	237.529	446.34	357.35	368.064
Mtr.3600.1.S1_at	Two-component response regulator ARR2 AltName: Full=Receiver-like protein 5;	CK	ARR-B	79.4159	79.1063	45.9013	72.8379	81.659	77.7938	62.2719	78.7685	68.2128	76.6967	91.9346	88.7546	83.1194	97.7354	79.3171	68.15	66.093	69.8315	60.3865	73.5227	79.032	91.9601	54.3428	63.761	52.2617	53.2421	62.9589
Mtr.3640.1.S1_at	myb family transcription factor	TF-MYB	MYB	11.2054	12.6195	9.1223	11.5859	11.7611	12.5684	9.52938	10.9097	10.1738	11.4429	10.8137	13.3515	12.0048	11.6688	13.5236	11.858	10.308	10.2257	11.1385	10.7452	12.6328	10.6808	11.7996	12.9798	11.5847	10.7607	11.8192
Mtr.36594.1.S1_at	L-ascorbate peroxidase, cytosolic Short=AP; EC=1.11.1.11; AltName: Full=PsAPx01;	oxidative stress		15.5894	15.6362	22.0268	14.0215	16.2736	19.0284	15.1829	20.661	15.7349	14.5823	15.5807	18.6916	17.4039	15.1855	22.7093	14.7548	15.1348	15.5393	14.7425	17.8141	15.9819	15.115	18.1619	15.5456	20.1261	14.6483	17.8153
Mtr.36652.1.S1_at	CBL-interacting serine/threonine-protein kinase 23 EC=2.7.11.1; AltName: Full=SOS2-like protein kinase PKS17; AltName: Full=SNF1-related kinase 3.23; AltName: Full=Protein LOW-K(+)-SENSITIVE 1;	SNF1-related kinase		8.20207	7.88271	7.45462	7.56967	7.42645	7.79801	7.94295	9.29945	10.1505	6.95752	7.19979	7.48403	6.73475	7.83377	8.09572	7.90416	7.46331	8.44577	6.47221	8.48486	7.23545	8.30791	9.80125	8.73579	7.91724	7.26816	8.07811
Mtr.36689.1.S1_at	Transcription repressor MYB4 AltName: Full=Myb-related protein 4; Short=AtMYB4;	TF-MYB	MYB	18.0063	19.4766	18.1263	19.0308	16.021	17.8678	17.214	16.7645	19.4601	13.1202	19.3322	17.0081	20.1576	15.1	16.6543	15.12	17.2005	15.8542	16.0211	14.9958	17.7165	19.5134	16.4875	14.9589	16.4932	19.058	13.604
Mtr.36822.1.S1_s_at	Heat shock cognate protein 80	heat shock		8762.57	7999.88	7561.41	7269.99	7299.67	8317.49	6614.44	7913.24	7059.56	4981.32	6199.51	6290.53	5690.71	5750.98	6505.67	4905.36	5686.32	5634.78	5868.61	6138.9	6264.46	5338.4	5973.39	5375.12	5998.05	6819.13	6717.27
Mtr.36852.1.S1_at	CBL-interacting serine/threonine-protein kinase 8 EC=2.7.11.1; AltName: Full=SOS2-like protein kinase PKS11; AltName: Full=SNF1-related kinase 3.13;	SNF1-related kinase		217.491	236.295	193.094	291.214	220.681	244.442	255.482	211.615	302.276	275.668	204.268	235.555	346.93	287.641	278.675	346.708	396.819	346.173	499.186	400.059	360.675	475.372	414.717	403.016	316.884	231.914	255.116
Mtr.36856.1.S1_at	Myb-related protein 305	TF-MYB	MYB	8.36378	8.27285	7.68949	8.85209	9.50041	8.56447	8.66594	9.77833	7.12136	10.9672	8.78069	8.93595	10.0578	10.2425	9.11762	10.4883	9.78144	10.6717	9.09169	10.7853	8.29265	10.4586	10.6113	11.0021	8.15222	9.18461	8.71023
Mtr.36907.1.S1_at	Homeobox protein knotted-1-like 6 AltName: Full=Protein KNAT6;	TALE	TALE	52.937	65.7871	36.674	76.2583	70.1212	42.9221	59.0038	61.1132	64.5281	66.3837	62.9826	82.5409	69.7335	62.0716	46.6023	56.7743	65.1089	62.1802	55.6614	58.0938	70.5707	73.2491	61.8532	71.6607	62.669	60.0598	57.7905
Mtr.370.1.S1_at	heat shock protein-related	heat shock		13.1343	9.2225	6.29295	12.9289	11.9736	11.6563	12.0211	12.0086	11.8113	9.22363	11.0833	11.9365	7.78921	6.55732	6.1829	8.95629	8.99973	7.7883	6.72716	8.3444	6.58096	7.68332	7.313	8.58092	19.7	11.6306	11.4496
Mtr.37161.1.S1_at	60S ribosomal protein L9 AltName: Full=Gibberellin-regulated protein GA;	GA		13.2269	13.1625	11.3607	10.6683	15.0901	16.5314	12.7848	13.0644	11.4328	11.817	11.7637	14.2332	11.2085	12.8431	13.4793	12.5813	13.4224	13.2715	10.5201	12.8945	13.9762	11.6503	14.1546	12.7085	10.8541	12.9933	13.55
Mtr.37204.1.S1_at	glutathione S-transferase, putative	oxidative stress		13.7996	7.03234	10.4878	9.1545	11.4486	11.8045	14.3536	13.2536	12.505	10.3922	12.4907	9.75717	8.94445	8.84911	11.8258	9.39429	9.53753	10.2704	9.70308	11.3491	11.6519	9.26126	9.85909	10.5318	11.9583	13.5862	13.9008
Mtr.37228.1.S1_at	Anthocyanin 3'-O-beta-glucosyltransferase Short=3'GT; EC=2.4.1.238;	putative oxidative stress		2790.31	2541.3	2411.74	2675.95	3516.94	3274.85	3508.76	3629.84	2977	4076.96	3850.82	3782.32	4149.24	3809.7	4556.4	6340.41	6340.04	5436.3	2462.83	5468.68	4544.08	5774.76	3387.06	3091.46	4153.41	2955.46	3363.79
Mtr.37282.1.S1_at	DNAJ heat shock N-terminal domain-containing protein	heat shock		10.1865	10.2544	8.14725	9.39427	11.9486	10.4904	9.99663	11.415	10.0536	8.9608	9.84268	9.58384	9.02224	8.44479	9.5531	8.40098	8.64397	6.96322	8.3604	8.97812	8.91272	8.29491	9.14833	8.95763	9.27778	9.18716	8.09805
Mtr.37312.1.S1_at	Heat shock cognate 70 kDa protein 2	heat shock		1463.41	1044.19	824.001	1715.97	1588.17	1315.07	1563.84	1353.2	1160.16	2701.32	1189.65	1262.47	6108.4	5889.35	6074.58	5195.33	4729.13	6809.83	7412.28	5225.04	4583.68	6729.24	7681.91	5671.1	1704.37	1643.47	1515.99
Mtr.37314.1.S1_at	Chloroplast envelope membrane 70 kDa heat shock-related protein	heat shock		444.678	338.43	182.396	496.659	504.966	370.744	461.926	396.267	423.337	580.533	358.944	365.256	1129.08	1204.08	1200.42	1236.99	1273.17	1106.18	2545.26	1779.62	1643.24	2033.81	2438	1846.21	528.513	517.655	521.939
Mtr.37337.1.S1_at	18.2 kDa class I heat shock protein	heat shock		7.96588	7.11488	8.76342	8.15931	5.47378	7.6545	6.66775	8.05953	7.62292	8.18457	7.83885	9.12214	15.7974	12.6274	12.0168	13.1233	10.5327	13.8471	15.3711	8.64056	10.937	13.1314	9.59572	13.7373	11.5237	10.5911	10.1486
Mtr.37338.1.S1_s_at	18.1 kDa class I heat shock protein Flags: Fragment;	heat shock		580.591	616.168	613.953	557.499	485.027	655.591	480.492	546.232	661.272	507.447	537.371	629.505	516.426	452.846	430.535	438.689	520.289	460.308	351.374	393.957	422.175	437.519	370.836	518.652	571.429	638.928	636.105
Mtr.37370.1.S1_at	NAC domain-containing protein 2 AltName: Full=ANAC002;	TF_NAC	NAC	217.352	206.04	215.239	194.19	212.872	201.497	203.517	227.169	234.213	237.414	177.763	249.532	206.181	125.514	111.684	147	109.105	136.639	237.722	158.517	150.426	214.37	140.837	170.075	237.345	268.929	207.284
Mtr.37372.1.S1_at	dehydroascorbate reductase, putative	oxidative stress		7415.85	6699.93	7419.83	7448.12	9288.84	8353.16	7502.8	8091.51	7758.96	7977.19	8165.54	8682.29	6739.65	7725.85	8482.66	11783.6	12440.2	12626.8	11575.9	12134.4	11171.3	11267.3	11551.4	11566.5	8200.53	7723.03	8427.96
Mtr.37386.1.S1_s_at	glutathione S-transferase-like	oxidative stress		810.806	495.281	666.669	730.16	718.919	727.722	752.102	831.3	720.957	1225.3	1113.37	1055.29	1299.57	1588.65	1904.57	2569.19	2398.65	2862.18	3404.48	2388.93	3115.8	3077.39	3132.41	3439.38	1203.58	1125.33	1347.69
Mtr.37396.1.S1_at	glutathione S-transferase, putative	oxidative stress		10.8927	9.61799	7.46579	7.18519	10.614	9.42372	8.77749	9.35269	8.31826	8.40251	6.46156	8.60164	8.63553	6.97363	7.16883	8.1873	8.08603	8.61459	8.41921	7.64432	7.10179	7.64785	7.58429	12.7647	8.99674	12.4045	8.51615
Mtr.37397.1.S1_at	glutathione S-transferase, putative	oxidative stress		21.1558	20.3474	18.8703	19.6303	20.1061	19.5715	13.0004	27.173	15.6484	23.2512	22.4674	21.6418	15.3294	18.6807	19.0675	17.2837	12.6088	15.5683	16.0571	21.1434	14.6768	16.6775	17.128	19.2305	17.7989	24.2782	19.218
Mtr.37445.1.S1_at	Homeobox-leucine zipper protein HAT5 AltName: Full=Homeodomain-leucine zipper protein HAT5; Short=HD-ZIP protein 5; AltName: Full=Homeodomain transcription factor ATHB-1; AltName: Full=HD-ZIP protein ATHB-1;	HD-ZIP	HD-ZIP	2541.35	2704.53	2606.82	3048.01	3048.55	2764.55	3286.5	3142.66	3026.18	5378.53	3877.81	4388.08	6915.31	6985.82	6825.56	7873.78	7904.19	8003.99	9375.08	8080.52	8726.45	8678.06	8432.95	8634.19	5016.24	3404.08	4107.94
Mtr.37458.1.S1_at	Heat shock cognate 90 kDa protein	heat shock		1549.51	1857.25	1452.13	1889.92	1370.76	1929.7	1270.01	1468.09	1522.49	854.06	1099.61	1145.43	1369.7	1358.41	1377.68	1689.33	1488.4	1314.67	1744.55	1655.16	1811.04	1706.92	1715.72	1541.45	2729.33	2550.75	2403.68
Mtr.37511.1.S1_at	BEL1-like homeodomain protein 1 Short=BEL1-like protein 1; AltName: Full=Protein EMBRYO SAC DEVELOPMENT ARREST 29;	TALE_BLH	TALE	753.105	744.394	576.801	722.021	895.264	671.41	890.155	823.368	807.102	1209.12	1060.72	839.952	1389.74	1199.91	1330.92	1008.86	995.057	1186.44	1237.62	1035.07	1199.91	1099.27	1245.77	1394.49	796.533	813.627	802.859
Mtr.37544.1.S1_at	Activator of 90 kDa heat shock protein ATPase homolog	heat shock		1110.42	1186.58	985.411	1227.78	1022.91	1125.82	971.496	979.361	1079.7	768.765	848.284	871.67	925.116	913.036	849.639	851.087	759.387	802.919	958.628	756.364	663.431	774.064	990.59	835.154	1153.34	1164.02	1065.46
Mtr.37564.1.S1_at	Gibberellin 20 oxidase 2 EC=1.14.11.-; AltName: Full=Gibberellin C-20 oxidase 2; AltName: Full=GA 20-oxidase 2;	GA		20.6433	13.0729	19.1895	13.5434	15.875	15.5526	11.3489	18.2645	22.4749	16.8792	9.64733	18.3426	15.984	14.4726	10.9246	16.6755	20.4261	16.0467	18.4781	13.3632	20.6289	21.3903	18.5681	17.1461	13.2075	13.2261	19.2697
Mtr.37565.1.S1_at	Gibberellin 2-beta-dioxygenase 7 EC=1.14.11.13; AltName: Full=Gibberellin 2-beta-hydroxylase 7; AltName: Full=Gibberellin 2-oxidase 7; AltName: Full=GA 2-oxidase 7;	GA		9.53663	7.81678	11.7809	9.56836	7.21811	13.5471	9.65726	11.3286	7.99632	7.04645	10.4918	11.967	8.89315	12.1047	13.725	15.0434	12.7569	11.1319	12.8275	13.5362	12.7402	13.8014	9.28586	8.8587	11.8646	8.79333	12.8409
Mtr.37567.1.S1_at	Homeobox protein knotted-1-like 3 AltName: Full=KNAP3;	TALE	TALE	1602.78	1596.94	1399.64	1747.95	1575.3	1465.14	1659.63	1551.47	1709.4	2321.94	1831.82	1821.66	2400.27	2438.06	1962.42	1696.29	1756.05	1797.84	2120.16	1675.18	1675.04	1837.29	2203.53	2101.9	1722.49	1600.73	1490.81
Mtr.37587.1.S1_at	catalase 2	oxidative stress		11754.4	11401.3	12206.7	11707.8	11849.9	12793.6	12504.7	12703.1	12928.8	13285.3	12835.1	13358.3	13929.1	13891	13810.1	12346.2	12630.6	12321.9	10840.5	11937.6	12236.1	10936.3	10553.9	10611.7	11086.6	10574.3	11250.6
Mtr.37634.1.S1_at	Putative Myb family transcription factor At1g14600	TF-MYB	G2-like	651.353	650.057	602.432	687.007	625.025	693.581	579.625	716.912	634.76	625.293	703.515	683.612	770.557	895.799	962.772	1014.42	1069.79	987.13	1535.55	1167.63	1189.77	1261	1602.66	1530.9	787.315	830.906	773.11
Mtr.37635.1.S1_at	Probable gibberellin receptor GID1L3 EC=3.-.-.-; AltName: Full=GID1-like protein 3;	GA		356.735	558.916	328.788	467.275	501.473	393.779	360.87	435.991	620.176	349.569	390.808	427.058	397.571	331.433	164.144	136.195	174.903	167.085	40.0367	112.918	95.3075	70.1042	47.4376	62.3167	163.773	263.214	223.424
Mtr.37641.1.S1_at	Chitin-inducible gibberellin-responsive protein 1	GA	GRAS	410.304	442.263	308.8	485.264	406.763	484.072	487.198	526.261	1065.85	914.203	652.326	672.071	1065.93	877.887	766.263	811.59	762.34	777.419	1356.56	948.623	908.943	976.287	1131.94	1058.66	507.871	640.388	485.958
Mtr.37701.1.S1_at	myb family transcription factor / ELM2 domain-containing protein	TF-MYB	MYB	667.768	636.448	697.982	743.571	721.151	715.244	731.334	791.925	694.239	789.543	759.016	663.177	802.69	820.513	668.053	817.665	811.172	743.68	1022.32	731.249	881.949	871.555	859.818	976.716	874.768	835.298	829.047
Mtr.37830.1.S1_at	TOM1-like protein 2 AltName: Full=Target of Myb-like protein 2;	TF-MYB	MYB	571.856	567.295	486.952	423.399	592.324	545.47	508.808	518.216	551.549	668.246	654.196	555.004	692.691	796.052	803.813	576.434	680.948	810.681	718.95	670.57	689.423	599.623	767.593	754.967	434.507	554.288	539.86
Mtr.37847.1.S1_at	Cytokinin-O-glucosyltransferase 2 EC=2.4.1.-; AltName: Full=Zeatin O-glucosyltransferase 2; Short=AtZOG2; AltName: Full=UDP-glucosyl transferase 85A1;	CK		4227.74	3660.7	4858.74	4405.64	7511.34	4639.07	4888.62	4907.71	3229.01	6042	5777.55	4085.54	12328.9	11209.5	12173.2	14054.5	12430.3	16362.9	14865.6	12775.2	13587.4	13497.4	15684.1	15431.2	7047.04	5933.2	6553.32
Mtr.37849.1.S1_at	superoxide dismutase	oxidative stress		5744.75	4877.49	6884.62	5548.85	6278.13	5189.99	5199.16	5629.59	5905.53	3627.96	4740.19	3154.85	3223.75	2617.3	2453.02	2276.64	2611.57	3141.21	3065.3	2278.12	1925.32	2324.27	2206.85	2400.41	2792.21	3571.98	3998.97
Mtr.37886.1.S1_at	Myb-related protein Myb4 AltName: Full=OsMyb4; AltName: Full=Transcription factor RLTR1;	TF-MYB	MYB	10.3248	10.8956	8.53471	11.4317	14.381	11.1128	11.7447	15.0258	60.7492	12.597	13.5272	10.2913	16.1668	11.39	14.0022	14.7461	11.9924	12.4786	12.3293	12.1171	12.4041	14.5013	13.0223	13.5271	10.463	41.3828	13.8769
Mtr.37887.1.S1_at	Myb-related protein Myb4 AltName: Full=OsMyb4; AltName: Full=Transcription factor RLTR1;	TF-MYB	MYB	10.5467	14.0436	8.09929	12.6639	11.9376	11.4512	10.0504	13.1806	17.1433	9.87752	9.5914	11.5281	8.20068	9.62873	8.45466	10.0979	8.67327	9.81073	10.4003	9.99101	8.22947	9.36924	10.183	10.3549	10.4999	14.9542	11.5577
Mtr.37893.1.S1_at	Abscisic acid 8'-hydroxylase 1 Short=ABA 8'-hydroxylase 1; EC=1.14.13.93; AltName: Full=Cytochrome P450 707A1;	ABA		6.71651	6.46887	4.98128	5.67321	7.4937	6.14455	6.77623	6.97303	9.10919	7.15587	6.04169	6.65172	6.79132	11.7292	9.12282	9.10357	10.4508	9.96392	10.7529	10.2485	8.41005	9.8764	8.70393	11.3873	7.67131	6.38114	7.67575
Mtr.37893.1.S1_s_at	Abscisic acid 8'-hydroxylase 1 Short=ABA 8'-hydroxylase 1; EC=1.14.13.93; AltName: Full=Cytochrome P450 707A1;	ABA		44.7366	71.1348	40.8168	66.2766	62.2189	68.355	56.094	110.836	253.231	184.779	100.253	122.039	297.123	256.561	344.128	292.342	263.046	322.011	449.515	251.98	347.93	484.489	231.592	383.749	86.1331	125.091	80.0488
Mtr.37918.1.S1_at	Probable gibberellin receptor GID1L3 EC=3.-.-.-; AltName: Full=GID1-like protein 3;	GA		3638.63	3246.23	3226.25	4247.39	3988.84	3376.22	4088.35	3894.28	3758.79	4460.78	4077.93	3605.54	6215.79	6048.71	6108.82	3681.2	3608.44	4038.1	2434.38	2893.4	2488.44	2908.11	2371.45	2588.47	5102.07	4391.21	4988.19
Mtr.37961.1.S1_a_at	NAC domain-containing protein 78 AltName: Full=ANAC078;	TF_NAC	NAC	241.033	253.161	182.461	283.842	258.464	281.673	260.787	235.643	283.781	292.852	255.001	307.421	453.219	461.077	486.431	589.368	568.796	634.162	662.907	597.494	647.41	671.994	619.269	705.323	351.329	287.746	326.494
Mtr.37961.1.S1_at	NAC domain-containing protein 78 AltName: Full=ANAC078;	TF_NAC	NAC	257.304	241.978	219.91	228.258	246.28	275.293	251.649	245.323	302.236	290.743	292.155	312.965	390.898	395.808	428.295	450.742	498.368	478.968	532.391	508.593	504.356	553.554	504.267	538.371	289.183	291.716	305.42
Mtr.37969.1.S1_at	Probable gibberellin receptor GID1L2 EC=3.-.-.-; AltName: Full=GID1-like protein 2;	GA		53.7738	47.8814	32.9464	48.0125	76.4987	63.8111	34.8138	52.5918	52.5853	66.4068	67.45	71.7379	180.327	248.66	218.722	176.812	212.391	269.112	168.315	208.474	188.174	215.599	185.324	258.553	135.853	179.69	165.501
Mtr.37975.1.S1_at	CBL-interacting serine/threonine-protein kinase 25 EC=2.7.11.1; AltName: Full=SOS2-like protein kinase PKS25; AltName: Full=SNF1-related kinase 3.25;	SNF1-related kinase		73.8519	103.596	33.7491	81.99	88.0788	116.46	66.8803	81.9645	95.4633	74.7483	105.278	63.5006	283.471	325.908	325.578	409.184	475.011	763.358	1485.51	637.438	759.171	820.914	1304.7	1650.6	396.245	637.86	475.863
Mtr.38010.1.S1_at	Serine/threonine-protein kinase OXI1 EC=2.7.11.1; AltName: Full=Protein OXIDATIVE SIGNAL-INDUCIBLE 1;	oxidative stress		8.58117	7.46465	5.92669	9.89754	9.17528	9.01752	9.30081	11.1509	11.1801	10.7944	10.5992	9.03482	7.71762	11.3224	8.60859	12.2068	10.8544	10.2154	9.6119	11.5507	10.5935	11.2179	11.816	10.1871	9.42344	9.3065	9.33674
Mtr.38010.1.S1_s_at	Serine/threonine-protein kinase OXI1 EC=2.7.11.1; AltName: Full=Protein OXIDATIVE SIGNAL-INDUCIBLE 1;	oxidative stress		93.6399	97.2201	41.3435	126.293	119.955	106.731	121.278	125.814	163.494	178.41	139.975	111.903	163.435	124.335	149.132	149.22	100.272	126.1	112.586	101.987	105.392	128.172	102.389	125.623	103.201	111.021	95.978
Mtr.38011.1.S1_s_at	Serine/threonine-protein kinase OXI1 EC=2.7.11.1; AltName: Full=Protein OXIDATIVE SIGNAL-INDUCIBLE 1;	oxidative stress		17.437	17.8006	11.1271	33.091	31.6948	20.6291	43.6201	25.3551	44.3013	47.2117	31.8593	30.385	48.299	31.5889	22.4511	27.2522	30.1856	27.7575	32.2403	27.8782	21.3002	34.4271	26.251	27.7751	32.1414	29.9955	20.4388
Mtr.38012.1.S1_at	Homeobox-leucine zipper protein HAT22 AltName: Full=Homeodomain-leucine zipper protein HAT22; Short=HD-ZIP protein 22;	HD-ZIP	HD-ZIP	1048.13	782.511	955.461	1301.47	1034.79	954.209	1311.85	1158.21	1176.74	1591.02	1256.29	1372.32	1449.41	1024.44	1082.36	808.71	701.931	867.029	1095.26	755.061	746.581	803.96	532.201	841.309	603.743	509.233	569.714
Mtr.38020.1.S1_at	monodehydroascorbate reductase, putative	oxidative stress		1334.09	1338.61	1198.75	1250.67	1195.62	1534.45	1365	1545.56	1336.32	1359.69	1541.25	1512.93	1298.86	1077.47	1156.48	867.993	792.219	891.91	932.309	870.307	753.04	760.427	856.388	885.784	1514.37	1376.91	1350.88
Mtr.38043.1.S1_at	Cytokinin-O-glucosyltransferase 2 EC=2.4.1.-; AltName: Full=Zeatin O-glucosyltransferase 2; Short=AtZOG2; AltName: Full=UDP-glucosyl transferase 85A1;	CK		145.294	155.715	134.44	115.045	144.469	154.64	103.487	94.8272	97.76	52.621	75.0772	84.6089	45.0863	22.4992	96.9122	21.0984	22.8043	14.9766	28.6011	20.9948	19.9783	40.2546	16.7191	37.8892	64.2183	87.0652	75.1477
Mtr.38100.1.S1_at	Abscisic acid 8'-hydroxylase 1 Short=ABA 8'-hydroxylase 1; EC=1.14.13.93; AltName: Full=Cytochrome P450 707A1;	ABA		11.2054	11.3451	11.6869	9.08218	14.2623	9.32772	8.29668	10.9028	75.2285	10.1799	9.43599	10.1055	17.1428	10.79	12.3552	10.4487	10.7346	14.3195	94.0063	19.9695	23.9797	32.0659	65.0499	62.4304	7.95267	45.0813	9.24024
Mtr.38111.1.S1_at	glutathione S-transferase, putative	oxidative stress		23.7548	19.0183	9.96558	24.3533	30.4152	16.6001	15.9009	20.2761	20.3806	26.5245	23.097	14.6707	66.986	44.1644	37.809	47.0227	45.1658	76.9361	116.263	89.9847	62.9933	72.1652	103.06	89.8185	30.6706	36.0194	28.2307
Mtr.38132.1.S1_a_at	Homeobox protein HD1	TALE	TALE	753.834	616.451	566.612	768.387	805.532	613.595	752.8	699.595	659.61	772.396	813.717	780.745	820.944	774.396	814.562	699.614	762.105	859.649	567.416	735.251	761.471	687.01	570.364	625.737	684.421	644.651	718.201
Mtr.38157.1.S1_at	Heat shock protein STI Short=GmSTI; AltName: Full=Stress-inducible protein;	heat shock		1782.54	1742.06	1400.55	1564.8	1524.26	1638.93	1483.01	1492.7	1432.08	1262.22	1273.2	1270.71	1425.82	1411.23	1455.45	949.233	931.972	1059.16	1212.77	906.381	1037.33	951.078	1373.61	1004.55	1106.87	1345.26	1143.11
Mtr.38188.1.S1_at	31.2 kDa small heat shock family protein / hsp20 family protein	heat shock		652	966.382	1059.09	704.038	797.449	1021.65	664.136	895.558	1090.63	877.545	1369.14	1282.11	1253.6	1540.39	2152.89	1782.83	1684.5	2144.76	2954.11	2183.12	2598.68	2138.33	2656.36	3204.38	1345.65	1543.89	1582.51
Mtr.38208.1.S1_at	myb family transcription factor	TF-MYB	MYB	247.059	231.655	170.571	366.616	311.071	214.688	283.473	264.25	210.411	274.231	311.403	237.23	239.68	251.837	178.983	208.077	219.363	200.195	194.209	176.896	209.262	229.675	191.92	182.369	373.382	331.453	295.253
Mtr.38229.1.S1_at	Heat shock factor-binding protein 1	heat shock		3833.4	4029.27	3601.58	4134.76	4111.15	3607.35	3818.37	3749.52	3794.51	3621.04	3975.63	3848.15	3113.12	3340.42	3150.65	3786.01	3765.85	3437.73	3045.9	3817.32	3561.56	3695.47	3314.86	3231.85	4135.61	4254.74	4049.58
Mtr.38236.1.S1_at	Myb-like protein G	TF-MYB	MYB_related	303.994	288.187	257.727	342.938	302.599	291.69	384.921	299.356	296.224	398.61	356.522	355.411	369.465	316.598	339.686	305.683	322.691	285.9	361.999	353.465	382.027	342.356	364.406	373.265	305.224	272.956	296.933
Mtr.38239.1.S1_at	myb family transcription factor	TF-MYB	G2-like	293.741	342.993	222.599	373.541	420.496	239.726	347.943	413.552	322.881	215.243	433.09	189.808	148.623	123.189	113.992	86.9711	81.1159	107.584	113.308	75.2517	82.6106	100.826	123.655	117.195	116.027	157.424	169.006
Mtr.38267.1.S1_at	gibberellin 2-oxidase, putative / GA2-oxidase, putative	GA		14.4589	13.372	15.3409	23.1716	17.165	15.8103	15.1333	13.5144	14.4237	20.5784	16.3614	13.6797	15.9851	19.0333	14.6915	15.9112	15.2652	15.3661	14.9297	16.9608	19.5998	17.1504	18.3682	18.5179	19.2404	21.0719	17.648
Mtr.38321.1.S1_at	Putative Myb family transcription factor At1g14600	TF-MYB	G2-like	303.728	300.927	239.518	408.705	369.483	298.057	404.404	325.932	345.791	323.211	305.258	297.805	510.951	372.527	384.764	795.418	580.959	591.63	914.101	601.901	631.327	853.511	584.866	498.508	742.818	503.845	533.44
Mtr.38340.1.S1_at	18.5 kDa class I heat shock protein AltName: Full=HSP 18.5;	heat shock		693.518	648.222	686.211	832.729	679.517	701.819	675.102	661.164	923.439	942.159	740.903	877.478	942.453	894.339	864.762	1144.83	1111.31	824.923	989.928	984.728	1030.79	1334.56	1103.81	969.66	890.498	739.023	890.984
Mtr.38349.1.S1_at	Putative NAC domain-containing protein 42 AltName: Full=ANAC042;	TF_NAC	NAC	8.56585	8.40556	5.9623	8.36178	12.888	9.39218	8.235	7.6537	7.31646	9.81663	11.05	7.85586	7.90314	8.1669	7.77294	8.12022	7.45376	9.7613	9.15946	7.07407	6.70535	6.55474	9.14451	8.0046	7.20871	8.13179	7.49932
Mtr.38374.1.S1_at	SNF1-related protein kinase regulatory subunit beta-2 Short=AKIN beta-2; Short=AKINB2;	SNF1-related kinase		374.429	346.583	315.414	355.5	354.165	377.131	360.168	344.198	397.523	482.269	340.247	376.499	496.303	485.255	532.003	532.225	589.098	544.28	595.747	546.813	509.217	572.557	483.624	560.345	412.639	420.586	406.703
Mtr.38408.1.S1_at	similar to microsomal glutathione S-transferase 3	oxidative stress		593.001	618.264	536.485	559.591	640.709	548.259	606.944	574.817	585.872	578.401	612.693	566.844	644.556	750.921	668.359	712.895	802.148	771.735	797.98	773.064	708.706	734.058	840.338	783.113	680.519	743.377	644.927
Mtr.38408.1.S1_s_at	microsomal glutathione s-transferase, putative	oxidative stress		2016.43	1953.49	1878.92	1915.13	2285.31	1855.09	1892.44	1981.11	1773.97	1796.58	2084.81	1925.02	2050.46	2193.7	1934.4	2257.33	2408.47	2486.4	2602.56	2614.13	2475.64	2406.74	2963.97	2934.17	2188.15	2586.94	2378.81
Mtr.38413.1.S1_at	Protein ODORANT1 AltName: Full=MYB-like protein ODO1;	TF-MYB	MYB	61.7541	48.6423	24.8623	110.199	80.4216	52.154	88.0076	67.0282	58.7765	340.443	66.3505	93.989	413.565	208.666	174.822	141.636	102.806	144.431	235.977	135.267	100.441	203.572	129.044	145.55	39.9803	24.6623	20.6441
Mtr.38547.1.S1_at	Transcription factor MYB44 AltName: Full=Myb-related protein 44; Short=AtMYB44; AltName: Full=Myb-related protein R1; Short=AtMYBR1;	TF-MYB	MYB	39.6388	34.3349	44.9997	34.624	40.3786	48.6216	25.6996	60.3016	244.022	33.3575	43.5404	38.5527	45.3085	44.0794	44.6308	45.0976	53.4324	92.384	50.5818	68.2495	41.2644	53.645	47.4196	45.3336	22.2782	152.459	34.6073
Mtr.38573.1.S1_at	Heat stress transcription factor A-8 Short=AtHsfA8; AltName: Full=Heat shock factor protein 5; Short=HSF 5; AltName: Full=Heat shock transcription factor 5; Short=HSTF 5; AltName: Full=AtHsf-03;	heat shock	HSF	178.172	111.191	97.0641	153.849	139.085	137.916	129.529	140.594	172.62	209.392	151.309	173.293	226.381	233.064	247.357	176.933	169.472	197.427	276.341	181.18	215.317	181.707	215.282	236.703	118.498	126.893	121.701
Mtr.38598.1.S1_at	Gibberellin 20 oxidase 1 EC=1.14.11.-; AltName: Full=Gibberellin C-20 oxidase 1; AltName: Full=GA 20-oxidase 1; Short=AtGA20ox;	GA		24.8177	15.4176	16.2711	26.7641	41.4439	21.2973	26.7618	23.107	27.4351	43.196	45.5104	37.9323	24.2819	35.7795	28.25	188.137	217.778	168.841	188.81	170.816	150.504	208.232	186.335	237.066	154.096	127.945	169.781
Mtr.38680.1.S1_at	heat shock family protein	heat shock		130.59	132.009	63.9907	149.375	142.037	119.87	140.975	142.364	175.079	180.994	161.203	196.553	138.537	126.404	65.8201	52.8655	82.0091	65.6013	40.681	52.2528	32.2429	44.7127	26.9731	32.4796	28.6685	21.7313	21.8086
Mtr.38693.1.S1_at	Ethylene-responsive transcription factor CRF2 AltName: Full=Protein CYTOKININ RESPONSE FACTOR 2;	CK	ERF	315.016	401.954	242.181	427.612	422.44	340.066	245.767	268.531	208.295	214.416	166.34	147.948	332.621	320.878	296.033	552.991	458.792	380.987	995.239	733.669	633.741	930.059	947.636	895.156	212.226	245.043	197.195
Mtr.38757.1.S1_at	Myb-related protein 305	TF-MYB	MYB	15.9666	14.9059	20.1493	13.5575	14.2186	13.4569	11.5576	12.5416	11.9763	13.702	15.8451	13.5322	22.4238	17.2773	17.4758	13.4176	25.1688	45.588	43.5592	40.5393	18.9416	35.1458	34.7414	63.7082	15.2386	15.4444	13.8306
Mtr.38799.1.S1_at	FAD-binding domain-containing protein / cytokinin oxidase family protein	CK		25.0126	30.0433	14.8833	26.2252	36.7201	33.0084	23.7858	25.5474	25.948	30.775	16.4187	22.4339	149.151	69.2721	68.96	76.3711	84.9598	154.961	94.2858	119.731	89.6012	167.004	73.4158	120.952	23.6147	27.6484	20.9436
Mtr.38799.1.S1_s_at	FAD-binding domain-containing protein / cytokinin oxidase family protein	CK		30.4356	25.8842	14.1092	35.4493	40.5916	30.9618	18.2377	17.1211	19.6745	28.8758	14.2842	16.5386	173.65	90.9167	79.4799	80.0261	108.568	189.161	79.7909	114.567	109.938	197.74	60.1371	174.21	23.1223	26.1522	23.1471
Mtr.3882.1.S1_at	L-ascorbate peroxidase 1, cytosolic (APX1)	oxidative stress		96.2175	92.7148	134.333	140.252	57.4813	88.2967	157.393	118.491	98.6179	120.296	111.171	95.8148	128.553	83.4552	106.25	100.623	61.6414	84.399	96.4415	71.7664	118.085	102.283	76.3089	89.7114	78.2641	62.0085	72.9215
Mtr.38854.1.S1_at	probable isopentenyl monophosphate kinase (IPK)	CK		564.054	544.427	574.683	490.051	479.55	488.834	444.174	548.536	521.506	379.418	434.507	415.819	370.534	375.424	363.267	326.758	323.077	334.493	282.403	380.418	341.258	302.349	325.953	267.584	712.542	802.364	787.669
Mtr.38867.1.S1_at	Putative Myb family transcription factor At1g14600	TF-MYB	G2-like	23.432	24.2061	11.2295	23.8762	24.7995	21.581	21.1649	24.451	20.6134	18.4096	14.8003	18.4554	23.8505	22.0264	19.9074	30.9475	31.9212	28.8428	26.4874	33.5107	23.1775	35.1422	15.0549	22.1215	40.1747	32.3055	34.4365
Mtr.38883.1.S1_at	gibberellin 2-oxidase, putative / GA2-oxidase, putative	GA		27.2588	16.3264	16.5332	14.8929	19.5301	20.4532	29.2135	18.9463	21.8336	35.5304	18.0106	16.5437	22.4731	17.0425	18.4033	16.0766	11.4966	10.1296	14.582	15.2911	15.9819	17.3949	20.4649	10.3911	26.9685	53.9182	29.1445
Mtr.38895.1.S1_at	Probable gibberellin receptor GID1L2 EC=3.-.-.-; AltName: Full=GID1-like protein 2;	GA		772.704	693.484	657.63	794.752	627.487	664.432	681.165	698.908	768.214	703.168	771.016	702.973	702.474	697.521	611.295	701.013	702.515	665.518	515.5	617.365	616.669	627.152	554.597	540.312	941.637	923.353	978.884
Mtr.38919.1.S1_at	Anthocyanin 3'-O-beta-glucosyltransferase Short=3'GT; EC=2.4.1.238;	putative oxidative stress		176.507	167.411	105.41	251.207	266.065	213.575	279.942	358.111	163.145	314.748	223.083	293.68	290.144	223.248	280.514	640.374	533.04	333.921	114.71	341.698	351.4	400.155	182.332	165.946	481.32	218.48	260.968
Mtr.38994.1.S1_at	Homeobox-leucine zipper protein ATHB-13 AltName: Full=Homeodomain transcription factor ATHB-13; AltName: Full=HD-ZIP protein ATHB-13;	HD-ZIP	HD-ZIP	640.181	610.289	494.293	805.168	590.203	532.566	586.838	539.38	488.232	509.051	544.161	533.61	567.534	431.68	489.897	622.603	502.217	493.596	351.049	449.014	580.179	608.224	432.913	445.433	902.123	711.076	775.489
Mtr.39028.1.S1_at	Myb-like protein J	TF-MYB	MYB_related	562.994	537.512	416.193	707.888	460.067	616.402	490.156	484.095	582.183	548.885	510.426	648.879	567.008	606.493	511.156	843.605	822.285	582.883	1060.5	640.68	779.589	986.32	823.68	1055.12	845.936	709.046	687.005
Mtr.39133.1.S1_at	superoxide dismutase	oxidative stress		10.0069	7.85916	15.08	7.2061	7.7887	8.40781	7.81429	9.39284	9.06896	8.67234	9.25025	7.73079	7.16529	7.8457	8.21609	10.1513	9.25358	7.23429	7.71944	8.9832	9.29022	7.85582	7.84977	10.6513	8.01371	7.25974	9.50523
Mtr.39322.1.S1_at	Cytokinin-O-glucosyltransferase 2 EC=2.4.1.-; AltName: Full=Zeatin O-glucosyltransferase 2; Short=AtZOG2; AltName: Full=UDP-glucosyl transferase 85A1;	CK		182.699	223.899	120.536	202.056	198.661	190.696	171.259	171.848	138.707	52.4663	117.168	118.688	93.3736	36.7072	136.678	36.2833	33.0209	29.2669	37.3561	36.0642	28.7295	61.3754	24.402	62.5478	103.419	121.967	103.755
Mtr.39376.1.S1_at	NAC domain-containing protein 2 AltName: Full=ANAC002;	TF_NAC	NAC	240.612	233.533	180.715	355.801	285.366	220.787	257.319	245.88	236.513	311.229	281.079	304.689	446.204	275.71	271.736	155.822	174.727	153.078	41.6427	97.1167	108.92	122.026	33.2489	41.8086	32.5578	17.541	22.4478
Mtr.39438.1.S1_s_at	Homeobox-leucine zipper protein HOX9 AltName: Full=Homeodomain transcription factor HOX9; AltName: Full=HD-ZIP protein HOX9; AltName: Full=OsHox9; AltName: Full=OsHB2;	HD-ZIP	HD-ZIP	46.8373	32.9239	15.8054	39.1008	38.0842	35.6269	52.6399	36.9593	41.7345	43.2771	40.1889	34.8951	74.048	55.2351	43.7077	51.7293	61.1121	51.2539	85.5557	39.8655	56.83	67.698	60.8368	84.4867	44.2281	33.1628	44.865
Mtr.39442.1.S1_at	DNAJ heat shock N-terminal domain-containing protein	heat shock		151.406	154.54	119.393	140.758	160.429	151.911	172.904	159.413	141.035	138.291	131.884	145.112	133.128	125.051	131.184	149.917	156.653	143.325	146.425	118.866	149.759	137.48	118.478	152.817	187.169	149.95	199.753
Mtr.39492.1.S1_at	CBL-interacting serine/threonine-protein kinase 12 EC=2.7.11.1; AltName: Full=SOS2-like protein kinase PKS8; AltName: Full=SNF1-related kinase 3.9;	SNF1-related kinase		7.87524	9.77898	8.13501	9.8802	8.78663	9.9229	9.02312	9.00417	9.00078	7.09753	9.03752	8.6588	12.0082	8.95051	13.1579	10.9603	9.37631	14.6153	16.3374	10.7151	14.2753	14.2145	12.3214	12.8274	8.78983	9.98103	9.56197
Mtr.39512.1.S1_at	DNAJ heat shock N-terminal domain-containing protein	heat shock		131.667	152.571	90.1226	160.169	139.845	123.927	133.142	138.185	131.235	147.016	156.4	150.86	203.265	196.079	192.034	183.774	180.519	236.991	206.004	154.997	149.409	190.592	191.548	191.654	149.519	116.256	131.178
Mtr.39524.1.S1_at	Myb-like protein G	TF-MYB	MYB	1115.93	617.356	498.922	811.597	1262.46	809.741	1139.34	884.299	666.877	1434.43	621.225	722.14	916.67	525.176	525.252	514.843	366.558	208.358	555.128	276.864	288.718	402.941	351.848	287.268	245.624	161.334	161.099
Mtr.39703.1.S1_at	TOM (target of myb1) -related protein	TF-MYB	MYB	8.29545	9.94827	8.73859	8.86843	11.862	7.57367	6.7054	8.98036	11.5906	9.24443	9.8764	8.84643	24.3819	19.5185	13.3646	13.6573	17.8737	30.6968	15.5668	14.9885	21.4511	15.4672	20.407	17.4159	7.78226	13.5447	10.9857
Mtr.39722.1.S1_at	Heat shock protein 105 kDa AltName: Full=Heat shock 110 kDa protein;	heat shock		1071.52	1106.45	966.607	1021.31	1042.01	1045.46	1098.93	1037.67	1003.86	937.393	859.103	909.32	941.543	796.996	861.058	912.257	800.529	807.251	966.505	839.231	979.58	843.242	858.163	799.657	867.558	846.755	873.808
Mtr.39734.1.S1_at	glutathione S-transferase, putative	oxidative stress		431.602	295.514	313.7	566.972	422.764	392.527	489.294	401.786	441.951	616.242	239.321	478.15	279.257	255.036	192.922	106.067	117.842	145.014	63.3733	75.454	50.8654	61.9405	45.6795	50.0529	210.61	113.962	143.261
Mtr.39818.1.S1_at	Anthocyanin 3'-O-beta-glucosyltransferase Short=3'GT; EC=2.4.1.238;	putative oxidative stress		191.766	175.61	86.6699	168.396	175.841	142.015	185.022	185.606	75.1133	170.877	117.114	93.2701	54.5053	73.8495	135.528	240.074	282.055	246.515	155.507	315.937	223.494	241.863	203.495	152.216	214.984	112.297	117.981
Mtr.39820.1.S1_at	gibberellin 2-oxidase, putative / GA2-oxidase, putative	GA		8.66792	6.94071	13.4542	8.35143	9.94169	8.56097	10.0808	7.05102	12.0618	9.86242	8.5449	8.97028	10.3358	10.8709	8.41332	6.87652	7.10758	8.83402	8.88246	9.23225	9.81043	10.7201	8.7916	7.71537	9.07484	19.0178	11.9154
Mtr.39873.1.S1_s_at	Myb-related protein 306	TF-MYB	MYB	13.8973	14.504	7.06201	17.509	17.7424	14.8734	17.8937	12.791	30.2054	12.5553	12.54	11.1045	15.239	12.4859	11.5636	16.3675	10.4404	19.5295	31.3472	12.948	12.6912	16.5872	21.8661	25.7999	18.5209	26.3203	15.715
Mtr.39902.1.S1_at	Heat shock protein STI Short=GmSTI; AltName: Full=Stress-inducible protein;	heat shock		95.5135	102.031	44.9927	101.201	87.0145	79.0035	90.961	87.995	69.1473	54.3286	78.9425	66.4052	98.5901	89.2641	80.2278	96.7257	95.886	97.7827	87.3633	80.1292	99.4441	111.831	98.3181	107.56	89.117	77.9044	80.2498
Mtr.39907.1.S1_at	Homeobox-leucine zipper protein HDG2 AltName: Full=Homeodomain transcription factor HDG2; AltName: Full=HD-ZIP protein HDG2; AltName: Full=Protein HOMEODOMAIN GLABROUS 2; AltName: Full=Homeodomain GLABRA 2-like protein 2;	HD-ZIP	HD-ZIP	174.394	172.112	111.377	147.568	182.081	145.121	168.659	166.479	121.916	115.959	151.979	130.483	82.8614	80.1379	115.04	146.1	146.841	126.743	132.978	152.4	157.701	152.44	157.993	164.385	172.074	177.644	182.973
Mtr.39929.1.S1_at	17.9 kDa class II heat shock protein	heat shock		38.7371	31.214	18.8685	47.0296	34.1614	52.2459	38.6157	41.5134	30.6768	83.5205	33.2335	50.3435	574.872	650.919	794.496	739.593	828.232	1502.72	3072.28	901.92	1047.39	1612.17	2469.52	2531.14	56.4282	135.822	71.419
Mtr.40010.1.S1_at	Heat shock cognate 70 kDa protein 1 Short=Hsc70.1;	heat shock		26.7932	34.2312	22.2242	27.4807	29.0261	29.2115	33.4517	26.96	34.2233	26.0809	32.77	29.3578	21.3508	22.0724	20.2167	14.9004	17.7961	11.6912	11.3629	11.6656	13.5129	12.6116	19.7775	21.8537	34.0214	28.8382	61.4253
Mtr.40034.1.S1_at	Probable gibberellin receptor GID1L2 EC=3.-.-.-; AltName: Full=GID1-like protein 2;	GA		741.112	1017.96	648.887	800.801	984.922	717.602	742.163	829.601	835.256	950.185	960.486	826.273	1438.21	2177.84	1708.77	1451.2	1751.72	2382.47	2067.54	1965.98	1908.32	1907.29	2572.1	2781.91	1262.35	1411.98	1437.83
Mtr.40034.1.S1_s_at	Probable gibberellin receptor GID1L2 EC=3.-.-.-; AltName: Full=GID1-like protein 2;	GA		2835.74	2882.86	2560.41	2879.54	2813.12	2867.78	2979.04	2538.31	2797.29	2989.14	3216.85	2977.48	3307.28	3773.13	3768.1	3569.95	3932.34	4203.82	4218.94	3997.36	3860.86	3819.21	4012.29	4368.34	3568.77	3859.11	3537.03
Mtr.40053.1.S1_at	CBL-interacting serine/threonine-protein kinase 25 EC=2.7.11.1; AltName: Full=SOS2-like protein kinase PKS25; AltName: Full=SNF1-related kinase 3.25;	SNF1-related kinase		1744.3	2148.61	1666.21	1940.84	1889.54	2454.8	1806.56	2108.92	2475.01	1233.66	1724.93	1642.53	1447.72	1294.33	1511.52	1224.21	1213.14	1332.39	1415.85	1217.55	1163.63	1339.56	1618.85	1719.91	2224.45	3379.42	2899.07
Mtr.40057.1.S1_at	Chaperone protein dnaK AltName: Full=Heat shock protein 70; AltName: Full=Heat shock 70 kDa protein; AltName: Full=HSP70;	heat shock		821.504	874.898	587.15	796.983	735.48	771.866	690.866	673.198	741.797	458.383	491.262	526.07	862.355	934.389	950.945	840.76	1048.42	1098.62	1435.92	1050.96	1009.09	1111.68	1506.48	1397.81	456.873	567.043	461.618
Mtr.40092.1.S1_at	dehydroascorbate reductase, putative	oxidative stress		3614.66	2866.34	3898.83	3235.61	2729.43	3686.73	3864.66	3939.34	3694.49	3994.52	3925.54	3491.09	2454.35	2333.35	2862.79	3161.17	3063.08	2868.92	2935.5	3201.55	3391.75	2777.81	2947.79	2712.01	3460.17	2694.88	3111.56
Mtr.40150.1.S1_at	Heat shock cognate protein 80	heat shock		7548.05	7457.61	6416.6	7154.74	7200.65	7409.55	7219.69	6815.37	6892.44	5393.7	5738.73	6189.54	6287.51	5682.23	5504.53	5488.57	5926.98	5591.18	6094.68	6149.39	5941.69	5652.96	5968.53	5297.83	6431.37	6517.32	6241.34
Mtr.40278.1.S1_at	putative glutathione S-transferase GST 24	oxidative stress		17.2257	13.0579	9.7594	15.4185	19.4602	15.5502	25.5323	16.9468	11.0821	23.4673	14.351	15.5524	128.022	128.822	67.423	33.9487	53.5588	186.267	201.919	35.9788	30.7219	131.378	170.233	366.112	12.9953	41.4067	21.2878
Mtr.40279.1.S1_at	putative glutathione S-transferase GST 24	oxidative stress		27.627	26.2735	10.2869	31.7442	42.21	21.5405	19.5835	37.4205	45.2097	31.6341	25.7146	36.3467	54.2678	42.8942	37.0667	30.3227	28.4756	39.9901	25.5829	49.0358	20.541	31.9789	35.4346	40.7569	28.5445	49.25	34.6182
Mtr.40280.1.S1_at	glutathione S-transferase, putative	oxidative stress		21.2101	15.715	13.3555	18.15	17.6141	12.1247	12.7864	13.8443	11.8484	18.2888	20.2799	19.6401	17.9591	20.7017	9.43632	11.3193	15.4296	16.3941	8.07318	17.7814	10.9048	11.2449	12.0821	15.5191	14.4392	15.8639	26.0514
Mtr.40281.1.S1_at	Probable glutathione S-transferase EC=2.5.1.18; AltName: Full=Heat shock protein 26A; AltName: Full=G2-4;	oxidative stress		18.8985	17.4957	15.2155	19.326	13.9195	22.3431	19.6724	20.7099	17.5667	17.4631	16.3152	21.1694	19.0343	16.1437	20.6458	21.4791	22.6017	15.8459	16.9065	17.4148	17.5286	16.1113	15.4752	14.5705	16.6459	19.0373	16.3883
Mtr.40293.1.S1_at	Probable glutathione S-transferase parA EC=2.5.1.18; AltName: Full=Auxin-regulated protein parA; AltName: Full=STR246C protein;	oxidative stress		17.7176	23.1339	14.283	19.9756	18.9912	22.4943	19.1863	11.4328	17.0146	22.3682	23.6084	20.6401	34.5452	16.5997	25.4333	29.3218	36.9168	81.0948	111.588	27.9543	28.133	78.1238	152.962	275.006	20.7605	28.6022	34.0473
Mtr.40383.1.S1_at	Transcription factor MYB44 AltName: Full=Myb-related protein 44; Short=AtMYB44; AltName: Full=Myb-related protein R1; Short=AtMYBR1;	TF-MYB	MYB	1105.24	1233.98	1135	956.508	1426.77	1113.53	1087.76	1742.05	2120.67	1179.32	1674.24	1232.38	1199.89	1651.61	1265.45	1048.72	1187.49	1300.41	738.777	1049.3	1043.31	912.033	1089.97	1107.21	951.343	1530.46	1736.94
Mtr.40385.1.S1_at	Cytokinin-O-glucosyltransferase 2 EC=2.4.1.-; AltName: Full=Zeatin O-glucosyltransferase 2; Short=AtZOG2; AltName: Full=UDP-glucosyl transferase 85A1;	CK		855.743	825.228	758.948	882.498	979.716	844.602	924.04	853.089	757.498	909.693	1033.71	826.325	1149.14	1043.6	1186.43	1179.92	1197.02	1367.47	1480.1	1299.78	1397.81	1406.42	1504.79	1774.8	1567.62	1619.05	1427.89
Mtr.40391.1.S1_at	Myb-like protein G	TF-MYB	MYB_related	1706.82	1378.07	1533.57	1939.7	1777.74	1600.27	2102.39	1671.14	1647.27	2439.23	1679.61	1770.16	1962.88	1511.85	1621.05	1416.84	1127.93	877.884	1955.3	1300.68	1272.68	1613.45	1467.88	1348.96	1550.85	1212.04	1210.12
Mtr.40392.1.S1_at	Myb-like protein G	TF-MYB	MYB	6.66233	5.7783	16.0427	6.17208	6.90917	6.98622	7.07605	6.19798	7.05595	5.96356	6.81577	5.72877	6.81885	6.45692	8.20769	6.69448	6.07788	6.81935	6.06363	6.13257	7.89751	6.67069	6.38769	6.73849	6.005	5.59556	6.46286
Mtr.40392.1.S1_s_at	Myb-like protein G	TF-MYB	MYB_related	782.397	690.319	434.648	877.04	759.759	635.349	1072.75	710.053	705.871	1350.32	781.846	800.801	1142.92	927.979	781.737	624.813	479.953	416.371	838.174	520.534	531.602	625.559	808.905	666.239	688.197	536.092	512.579
Mtr.40393.1.S1_s_at	Myb-like protein G	TF-MYB	MYB_related	1309.91	1044.03	968.898	1291.15	1137.84	1228.9	1435.58	1237.54	1158.12	1797.34	1181.69	1353.06	1511.15	1069.05	1119.29	931.951	776.906	607.214	1309.72	859.82	894.107	990.33	1105.18	1023.16	998.205	690.134	841.387
Mtr.40448.1.S1_at	TOM1-like protein 2 AltName: Full=Target of Myb-like protein 2;	TF-MYB	MYB	1242.72	1131.21	1129.27	1295.74	1320.62	1176.95	1081.89	1173.83	1342.87	1286.31	1169.42	1345.47	1595.54	1642.13	1538.01	1406.76	1434.46	1579.29	1530.85	1564.26	1483.09	1457.31	1379.54	1481.46	1141.27	1110.99	1082.63
Mtr.40459.1.S1_at	Homeobox-leucine zipper protein HAT22 AltName: Full=Homeodomain-leucine zipper protein HAT22; Short=HD-ZIP protein 22;	HD-ZIP	HD-ZIP	1327.55	1136.79	1122.72	1528.58	1361.02	1368.18	1254.96	1082.48	1132.32	1405.43	1046.44	1287.77	1630.62	1452.39	1472.28	1801.87	1756.88	1575.86	2820.61	1921.76	2035.73	2151.64	2115.2	2665.07	1445.47	1478.54	1280.32
Mtr.40466.1.S1_at	CBL-interacting serine/threonine-protein kinase 9 EC=2.7.11.1; AltName: Full=SOS2-like protein kinase PKS6; AltName: Full=SNF1-related kinase 3.12;	SNF1-related kinase		24.946	29.5214	19.5858	23.0288	28.6506	24.5243	27.1328	23.9963	22.682	22.5735	28.3265	24.4218	19.2556	22.9335	20.263	15.336	14.5467	12.674	12.3608	12.5302	14.1249	10.8891	19.4368	12.1851	26.6677	35.0244	24.5378
Mtr.40466.1.S1_x_at	CBL-interacting serine/threonine-protein kinase 9 EC=2.7.11.1; AltName: Full=SOS2-like protein kinase PKS6; AltName: Full=SNF1-related kinase 3.12;	SNF1-related kinase		23.9627	29.2332	18.6572	26.931	29.0921	24.2595	33.2866	28.4846	32.3961	21.2293	33.667	23.778	17.0419	24.1277	20.474	20.4998	12.929	11.5294	10.8535	15.2196	15.2776	13.0149	12.4748	13.6118	30.1705	33.6481	26.56
Mtr.40517.1.S1_s_at	glutathione S-transferase, putative	oxidative stress		40.5437	41.9465	14.4078	52.043	53.2238	33.4861	48.04	44.6719	44.2905	75.2067	63.5955	68.0087	92.5835	73.8337	28.8857	24.9727	32.7743	47.2548	36.3065	52.6066	33.5167	46.1015	34.2481	38.6495	38.7858	43.4491	49.0712
Mtr.40518.1.S1_at	glutathione S-transferase, putative	oxidative stress		40.3689	36.0226	34.8538	49.5685	32.1535	35.955	39.7904	35.4234	38.705	56.4438	39.5689	50.092	50.3609	41.8541	21.6995	45.7575	41.8134	30.9086	51.0868	34.3573	46.7143	43.0359	36.5151	42.69	50.7069	28.9624	42.2061
Mtr.40588.1.S1_at	glutathione S-transferase, putative	oxidative stress		323.66	274.722	261.276	316.348	276.197	332.261	307.973	289.477	263.45	294.704	294.619	239.807	240.717	190.135	172.591	147.636	157.695	244.951	234.456	196.584	127.424	203.382	142.779	190.597	304.604	305.179	290.694
Mtr.40616.1.S1_at	glutathione S-transferase zeta 1 (GSTZ1) (GST18)	oxidative stress		416.516	387.169	395.507	525.997	436.919	418.317	419.903	405.588	420.055	509.788	409.511	432.663	886.451	737.173	830.538	634.477	626.151	851.004	962.466	669.984	698.804	747.031	740.345	829.981	587.389	511.667	529.71
Mtr.40617.1.S1_at	glutathione S-transferase zeta 1 (GSTZ1) (GST18)	oxidative stress		342.618	332.958	357.795	386.816	370.203	391.805	393.013	357.669	429.159	506.534	359.811	409.788	781.352	645.692	605.98	488.399	545.579	657.237	748.643	512.012	480.203	591.185	547.608	579.137	453.819	360.614	374.809
Mtr.40649.1.S1_at	Homeobox-leucine zipper protein HAT5 AltName: Full=Homeodomain-leucine zipper protein HAT5; Short=HD-ZIP protein 5; AltName: Full=Homeodomain transcription factor ATHB-1; AltName: Full=HD-ZIP protein ATHB-1;	HD-ZIP	HD-ZIP	928.858	1031.9	819.953	1004.92	1149.62	997.189	1253.37	910.794	1031.91	2626.7	1359.04	1593.42	2776.67	2603.7	2672.76	2445.35	2303.09	2332.82	3158.45	2644.36	2948.36	3245.2	3111.08	3356.82	1413.7	1120.25	1286.12
Mtr.40659.1.S1_at	Probable gibberellin receptor GID1L3 EC=3.-.-.-; AltName: Full=GID1-like protein 3;	GA		2664	1901.36	2111.21	1891.97	2076.46	1709.06	1633.33	1719.96	1651.92	1867.84	1842.08	1928.77	2416.58	2267.61	1535.87	1375.83	1728.81	1440.68	922.228	1613.97	1390.33	1463.79	955.853	1038.23	1687.83	1787.67	1748.75
Mtr.40680.1.S1_at	Myb-like protein J	TF-MYB	MYB_related	196.394	203.978	184.709	215.321	170.185	244.272	186.368	195.348	237.672	298.28	227.344	268.337	282.223	258.91	258.312	193.765	217.469	270.706	262.554	228.403	189.498	219.343	250.803	314.49	260.754	251.833	324.005
Mtr.40734.1.S1_at	Cytokinin-O-glucosyltransferase 1 EC=2.4.1.-; AltName: Full=Zeatin O-glucosyltransferase 1; Short=AtZOG1; AltName: Full=UDP-glucosyl transferase 73C1;	CK		648.884	816.519	668.965	868.21	710.25	850.624	1013.89	861.197	873.452	412.362	743.319	555.985	401.871	313.251	451.36	265.367	290.14	373.444	430.968	363.415	406.874	291.488	343.875	568.514	561.867	949.466	905.602
Mtr.40836.1.S1_at	Transcription factor AS1 AltName: Full=Protein ASYMMETRIC LEAVES 1; AltName: Full=Myb-related protein 91; Short=AtMYB91; AltName: Full=Protein PHANTASTICA; Short=AtPHAN;	TF-MYB	MYB	531.396	561.865	304.952	551.899	522.709	486.619	485.431	487.327	469.651	311.336	402.393	390.665	262.236	269.758	305.626	564.299	602.215	516.143	559.121	601.083	582.139	631.091	588.086	662.949	939.419	898.365	909.329
Mtr.40899.1.S1_at	97 kDa heat shock protein AltName: Full=Heat shock protein 110;	heat shock		2301.03	2218.64	2010.18	2427.6	2060.75	2325.94	2242.71	2129.1	2422.87	1884.19	1900.1	2031.16	1920.37	1642.23	1824.88	1716.04	1681.48	1701.87	1883.4	1899.06	1770.92	1788.12	1831.71	1682.57	1941.1	1945.4	1818.77
Mtr.40903.1.S1_at	DnaJ homolog subfamily B member 1 AltName: Full=Heat shock 40 kDa protein 1; Short=Heat shock protein 40; AltName: Full=HSP40;	heat shock		721.282	780.047	620.205	748.698	655.352	733.796	652.513	760.66	746.639	567.522	670.352	699.414	552.649	596.076	522.572	684.883	757.628	757.142	732.531	650.833	717.206	680.083	710.939	764.585	817.878	838.837	877.279
Mtr.40962.1.S1_at	17.5 kDa class I heat shock protein AltName: Full=HSP 17.5-M;	heat shock		3216.87	3061.75	3107.16	3447.52	3312.7	2986.76	3063.38	3078.84	3239.68	3646.54	3580.64	3437.15	4452.53	5371.25	4605.53	6022.48	6456.24	6049.26	6109.01	5994.03	5710.16	6197.43	6929.2	6705.89	4277.18	4679.1	4154.55
Mtr.41037.1.S1_at	Myb-related protein B AltName: Full=B-Myb; AltName: Full=Myb-related protein 1; AltName: Full=XMYB1;	TF-MYB	MYB	360.033	306.959	322.35	329.618	335.854	378.451	322.111	402.236	355.141	394.087	378.504	399.15	274.902	235.965	240.686	364.37	432.969	269.02	206.679	280.886	318.102	359.176	264.146	298.39	283.122	258.093	268.864
Mtr.41069.1.S1_at	Anthocyanin 3'-O-beta-glucosyltransferase Short=3'GT; EC=2.4.1.238;	putative oxidative stress		12.2854	17.9261	14.2307	17.866	15.1867	16.7536	14.6472	12.3435	13.6757	13.949	14.5099	16.401	14.1141	12.1762	13.4697	14.7283	15.3546	16.3911	17.383	17.217	16.368	15.0151	14.5071	15.1772	16.7271	14.753	13.2498
Mtr.4109.1.S1_at	sensory box histidine kinase/response regulator	CK		10.0248	19.3244	16.5357	9.29252	9.71651	10.8949	7.83895	11.6372	10.629	9.78281	12.7209	9.5737	12.4669	14.6461	12.4581	11.527	12.2504	10.0879	12.1137	10.3691	13.892	9.29912	13.349	12.5461	12.4254	13.1846	11.0897
Mtr.41109.1.S1_at	Myb-related protein 315	TF-MYB	MYB	16.4203	21.5864	21.1353	12.046	13.1477	13.2474	15.3514	13.9236	15.7487	14.3949	14.0077	18.2384	11.3517	11.8656	15.5656	12.551	13.1913	15.1572	10.4944	11.5446	16.2389	12.5752	11.9467	13.5301	15.7318	16.3094	17.2923
Mtr.41130.1.S1_at	Small heat shock protein, chloroplastic Flags: Precursor;	heat shock		6.68957	8.59569	6.9916	9.9046	7.30786	7.68597	8.24946	7.7315	6.45658	6.51147	6.46473	7.27888	169.152	209.894	266.536	267.99	213.963	355.866	1156.31	165.134	272.028	285.055	569.046	963.941	7.53878	19.5049	9.02421
Mtr.41133.1.S1_at	hypothetical protein predicted by Glimmer/Critica	TALE_BLH	TALE	330.982	318.902	233.512	294.448	332.235	339.04	425.661	391.079	359.168	467.749	423.021	338.841	542.052	434.763	468.091	391.574	278.337	343.709	314.81	304.741	400.503	292.233	302.838	312.699	462.561	416.389	436.558
Mtr.41149.1.S1_at	glutathione S-transferase, putative	oxidative stress		29.0187	17.827	11.4681	20.8079	32.8671	23.6342	34.9725	28.4422	15.108	89.9769	50.306	53.7743	162.907	192.812	133.301	130.775	94.8396	179.538	244.007	129.113	130.395	241.942	157.829	201.956	27.5625	17.6912	26.7996
Mtr.41192.1.S1_at	Stromal 70 kDa heat shock-related protein, chloroplastic Flags: Precursor;	heat shock		9295.14	9546.75	9803.85	8587.09	9679.96	9209.37	8821.69	8958.61	9268.85	8112.57	8366.78	8602.86	7602.25	8886.19	8520.99	8283.51	8182.96	7816.32	7972.19	8422.48	8302.54	7990.36	9089.91	7370.98	10250.5	12084.4	10109.8
Mtr.41230.1.S1_at	TSL-kinase interacting protein 1 AltName: Full=Myb-related protein TKI1;	TF-MYB	MYB_related	397.498	394.7	424.086	356.616	415.536	375.834	373.988	400.811	412.159	430.293	499.372	448.946	444.976	499.433	454.982	390.984	487.782	461.778	420.604	462.379	454.851	417.878	435.9	500.733	357.377	343.676	372.617
Mtr.41252.1.S1_at	hypothetical protein predicted by Glimmer/Critica	TALE_BLH	TALE	179.987	142.038	145.743	164.116	189.832	165.824	193.024	179.346	183.745	254.534	213.746	193.126	302.111	272.912	245.264	198.678	187.758	193.466	179.492	193.624	204.674	163.437	161.449	179.096	104.246	96.602	118.141
Mtr.41265.1.S1_at	glutathione S-transferase, putative	oxidative stress		3107.1	2737.66	2899.36	3070.71	2445.26	2963	2918.29	2919.77	2756.09	2084.24	2352.62	2229.94	1061.39	1069.21	1086.57	1216.36	1088	930.029	836.457	1324.77	1209.56	1220.87	987.55	738.71	2726.08	2490.81	2883.13
Mtr.41292.1.S1_at	Probable gibberellin receptor GID1L3 EC=3.-.-.-; AltName: Full=GID1-like protein 3;	GA		442.993	415.978	417.36	476.744	399.465	446.94	429.969	436.311	421.771	471.355	503.98	469.483	391.225	393.142	286.675	341.472	359.827	322.977	225.992	347.141	335.58	312.573	266.576	277.455	628.168	590.678	600.047
Mtr.41296.1.S1_at	myb family transcription factor	TF-MYB	MYB	268.867	249.75	246.827	242.335	252.201	253.812	293.567	278.03	248.355	319.644	246.735	262.64	288.645	251.198	285.426	256.442	272.553	252.736	408.503	292.061	340.56	279.958	329.571	371.812	251.58	274.984	271.986
Mtr.41306.1.S1_s_at	Gibberellin receptor GID1 EC=3.-.-.-; AltName: Full=Gibberellin-insensitive dwarf protein 1; AltName: Full=Protein GIBBERELLIN INSENSITIVE DWARF1;	GA		916.879	845.876	735.359	979.746	921.782	690.444	850.667	882.977	800.697	791.516	923.703	803.151	622.687	593.25	517.793	489.788	568.679	537.203	293.97	479.525	423.246	431.051	330.496	324.618	675.649	663.54	699.733
Mtr.41338.1.S1_at	myb family transcription factor	TF-MYB	MYB	132.365	124.434	63.885	143.955	129.584	112.95	108.394	121.602	134.862	126.482	126.012	114.408	149.971	168.855	186.518	214.879	210.583	195.916	184.89	226.329	246.3	266.873	182.129	235.395	163.521	153.728	161.409
Mtr.4153.1.S1_at	myb family transcription factor (MYB3R3)	TF-MYB	MYB	20.745	13.4077	13.3227	15.6437	14.6051	16.1711	17.9714	14.7982	15.5766	15.5204	15.5182	15.874	21.3394	17.2594	18.7469	18.4354	17.0426	19.3182	16.1777	16.8814	17.1867	17.73	16.5051	22.5517	19.2517	17.1275	18.137
Mtr.4156.1.S1_at	Heat shock 70 kDa protein	heat shock		9.15941	9.12864	9.23307	10.6131	9.07593	9.82364	10.1789	10.1254	8.874	8.77637	9.04202	11.1431	7.3099	8.12554	9.29809	9.00907	9.8354	10.9591	8.14753	9.06868	8.13865	10.1249	11.1527	10.7796	8.81581	9.24105	10.6181
Mtr.41579.1.S1_at	monodehydroascorbate reductase, putative	oxidative stress		1037.88	1139.02	957.574	894.76	853.295	1151.63	843.464	1094.53	1176.98	744.215	933.422	967.543	674.813	903.839	1020.95	1015.3	1097.57	1261.36	960.656	1151.66	1109.1	1007.29	1106.34	1180.22	1081.77	1171.3	1182.69
Mtr.41625.1.S1_at	DNAJ heat shock N-terminal domain-containing protein	heat shock		12.0396	14.7582	12.0226	10.9216	10.6816	16.7335	16.6013	13.4925	14.6352	14.5423	18.3788	16.0117	20.7097	23.6918	24.1677	29.6863	35.3071	58.1976	84.6408	39.7454	44.155	62.0338	102.119	122.551	18.1053	23.9842	21.2514
Mtr.41625.1.S1_s_at	DNAJ heat shock N-terminal domain-containing protein	heat shock		144.783	307.351	379.698	150.501	200.558	394.651	190.51	303.728	332.76	300.04	427.235	503.379	390.098	597.175	639.65	909.223	1267.61	1432.08	1378.35	1281.07	1435.73	1300.51	1539.05	1948.12	480.662	649.603	757.431
Mtr.41691.1.S1_at	Ethylene-responsive transcription factor CRF3 AltName: Full=Protein CYTOKININ RESPONSE FACTOR 3;	CK	ERF	60.8761	62.648	79.4078	65.8281	54.7927	54.6613	58.7132	70.681	53.7271	52.1803	55.9619	64.4824	41.7316	44.1539	34.146	60.9281	46.6496	43.1239	45.6756	50.4459	40.8272	51.4523	36.164	41.4828	46.8461	46.1887	41.2956
Mtr.41756.1.S1_at	Heat stress transcription factor B-2b Short=AtHsfB2b; AltName: Full=Heat shock factor protein 7; Short=HSF 7; AltName: Full=Heat shock transcription factor 7; Short=HSTF 7; AltName: Full=AtHsf-11;	heat shock	HSF	32.8729	37.7226	42.5842	39.3801	27.753	33.3724	32.9484	35.3527	40.3549	45.1783	37.7428	39.1257	65.4308	54.231	50.4609	41.9063	36.094	43.1823	125.025	37.4671	34.8541	56.6566	138.082	65.904	39.8512	42.0308	50.327
Mtr.41871.1.S1_at	22.7 kDa class IV heat shock protein Flags: Precursor;	heat shock		6.97476	6.73338	6.53008	7.53539	13.0267	8.62302	7.81965	6.59068	6.68283	35.4314	6.28571	7.45131	1554.41	1761.05	1663.68	1220.53	931.314	1922.41	2836.5	996.127	1044.37	1624.58	1882.79	1605.09	12.0331	17.7298	6.99352
Mtr.41918.1.S1_at	DNAJ heat shock N-terminal domain-containing protein	heat shock	bZIP	809.435	898.369	841.312	1005.99	1008.2	1059.94	911.439	952.422	1017.2	1134.98	1053.42	1104.77	1426.51	1239.39	1300.61	1097.43	884.227	943.018	772.198	905.603	878.726	839.009	729.07	730.241	749.478	583.642	632.007
Mtr.41968.1.S1_at	Putative NAC domain-containing protein 9 AltName: Full=ANAC009;	TF_NAC	NAC	7.40071	6.39361	6.43299	6.52451	8.20585	6.99281	7.32957	6.55994	8.20949	7.79899	6.89445	7.1871	6.82928	8.22032	6.51855	5.53689	6.499	11.5243	6.64093	5.56956	6.41333	6.0994	6.26495	5.77501	6.72645	6.87737	6.58285
Mtr.41980.1.S1_at	Transcription factor RAX3 AltName: Full=Protein REGULATOR OF AXILLARY MERISTEMS 3; AltName: Full=Myb-related protein 84; Short=AtMYB84;	TF-MYB	MYB	8.46656	8.70539	8.44801	7.14994	7.69949	8.81936	8.44226	8.47545	9.87153	9.7717	10.2582	11.4063	6.86579	10.9027	8.10818	8.8762	8.46232	9.61265	11.1171	11.7737	9.33383	7.7937	10.4062	9.8821	8.66459	10.891	8.3768
Mtr.42003.1.S1_at	NAC domain-containing protein 78 AltName: Full=ANAC078;	TF_NAC	NAC	70.7332	59.3713	43.3895	60.7716	74.422	74.5428	63.9749	68.7492	58.1233	76.223	61.3252	61.2401	44.5112	46.5562	47.5106	54.9509	60.8737	63.4587	78.3566	55.6863	59.4497	66.6799	70.5293	82.5352	61.099	53.8522	82.0754
Mtr.42059.1.S1_at	Abscisic acid 8'-hydroxylase 3 Short=ABA 8'-hydroxylase 3; EC=1.14.13.93; AltName: Full=Cytochrome P450 707A3;	ABA		19.8889	32.1802	17.8774	22.296	26.1308	27.0674	18.9122	23.6606	208.295	17.7862	17.9513	26.1225	33.0792	24.1399	23.0897	27.0685	32.6949	27.4256	218.601	56.6963	47.2283	72.2087	135.532	136.368	19.245	124.864	18.9081
Mtr.42075.1.S1_at	Abscisic acid 8'-hydroxylase 4 Short=ABA 8'-hydroxylase 4; EC=1.14.13.93; AltName: Full=Cytochrome P450 707A4;	ABA		128.985	94.1646	128.361	145.834	121.562	109.448	178.624	199.521	163.325	365.992	108.093	212.484	203.965	195.349	214.553	188.174	190.273	139.584	122.345	117.216	115.94	136.475	70.611	102.254	143.633	88.6366	125.411
Mtr.42134.1.S1_at	heat shock protein-related	heat shock		144.731	159.786	68.0341	92.6501	122.218	160.622	154.828	114.962	113.649	64.8294	101.373	88.4204	24.399	30.1202	43.4798	54.9749	84.4596	60.9063	31.1846	47.7302	91.8103	45.5753	47.674	70.7826	105.283	178.936	154.362
Mtr.42172.1.S1_s_at	Abscisic acid 8'-hydroxylase 3 Short=ABA 8'-hydroxylase 3; EC=1.14.13.93; AltName: Full=OsABA8ox3; AltName: Full=Cytochrome P450 707A7;	ABA		32.5753	32.8491	39.6589	26.9086	64.0703	33.0615	33.5288	44.5765	51.3123	113.242	75.7487	63.1375	325.975	359.205	342.264	430.64	390.685	439.963	471.654	377.661	433.705	473.535	558.657	511.612	292.408	222.547	319.955
Mtr.42204.1.S1_at	NAC domain-containing protein 2 AltName: Full=ANAC002;	TF_NAC	NAC	17.0812	15.8097	12.0807	17.2356	22.268	13.525	14.34	14.0607	14.5807	17.0702	14.0777	15.8286	30.2022	17.4005	19.8496	19.2899	16.3475	19.1217	25.5581	14.3736	15.5726	25.0164	12.9429	16.8277	15.7792	13.6539	16.7621
Mtr.42274.1.S1_at	Myb-related protein Myb4 AltName: Full=OsMyb4; AltName: Full=Transcription factor RLTR1;	TF-MYB	MYB	9.99221	8.51123	7.55548	9.93124	8.65848	9.08844	9.11062	8.01886	12.048	7.1168	7.90175	7.45476	10.044	7.5399	8.44207	7.81419	6.35493	6.35739	6.28359	7.33681	6.21669	6.90332	7.63189	9.21003	7.95949	13.4745	7.67139
Mtr.42347.1.S1_at	Heat shock 70 kDa protein 4L AltName: Full=Osmotic stress protein 94; AltName: Full=Heat shock 70-related protein APG-1;	heat shock		142.374	128.946	136.762	107.803	131.984	157.763	157.548	149.573	134.746	141.492	147.225	129.918	122.33	163.376	143.994	129.262	133.195	135.036	147.802	128.527	130.868	123.465	147.483	155.946	136.278	147.993	165.488
Mtr.42362.1.S1_at	Transcription factor MYB86 AltName: Full=Myb-related protein 86; Short=AtMYB86; AltName: Full=Myb homolog 4; Short=AtMyb4;	TF-MYB	MYB	9.39581	9.30059	8.78106	8.07799	9.11063	9.76671	8.64685	9.46683	9.376	8.47266	7.42407	8.73758	8.64793	8.61077	9.27928	9.27801	7.48661	8.10293	9.05103	8.42451	8.93478	7.42766	8.34444	9.65139	9.17903	7.6054	10.2454
Mtr.42474.1.S1_at	Probable gibberellin receptor GID1L2 EC=3.-.-.-; AltName: Full=GID1-like protein 2;	GA		222.103	260.083	186.706	322.268	259.539	248.473	214.573	232.984	210.907	216.777	295.582	213.845	252.718	280.173	253.909	293.082	280.031	287.53	300.338	307.164	327.155	280.614	352.642	343.251	281.275	335.731	299.554
Mtr.42492.1.S1_at	Probable gibberellin receptor GID1L2 EC=3.-.-.-; AltName: Full=GID1-like protein 2;	GA		255.237	225.768	169.846	278.233	330.345	248.64	283.37	306.119	269.752	495.277	377.271	376.713	312.586	296.279	295.523	236.148	242.484	223.976	113.805	253.81	164.07	217.115	125.643	126.657	319.619	261.836	276.695
Mtr.42500.1.S1_at	gibberellin 2-oxidase, putative / GA2-oxidase, putative	GA		42.5888	39.7924	24.0564	36.4606	49.477	43.3643	63.0255	54.359	48.4996	166.504	81.0116	102.544	240.687	194.326	209.312	93.579	135.706	226.173	212.49	227.03	150.995	232.328	120.203	336.207	71.8004	35.6813	47.8327
Mtr.42503.1.S1_at	Anthocyanin 3'-O-beta-glucosyltransferase Short=3'GT; EC=2.4.1.238;	putative oxidative stress		52.8557	42.6835	28.808	23.9684	50.5804	54.9558	39.3087	57.9869	37.5367	41.1448	31.5874	38.6863	35.8624	26.0708	44.8276	77.0024	53.7212	63.5163	45.8353	62.527	58.3436	69.401	57.515	48.545	73.1009	55.6275	67.9569
Mtr.42515.1.S1_at	Cytokinin-O-glucosyltransferase 2 EC=2.4.1.-; AltName: Full=Zeatin O-glucosyltransferase 2; Short=AtZOG2; AltName: Full=UDP-glucosyl transferase 85A1;	CK		36.4678	31.9125	11.4144	38.6028	69.1798	36.6864	28.929	34.8628	22.2558	39.9823	27.8064	24.0976	103.028	82.0686	55.7689	27.9973	22.0953	44.5592	22.389	40.8389	26.4742	25.1661	25.7534	18.6261	103.615	125.286	120.308
Mtr.42648.1.S1_at	Myb-related protein Zm1	TF-MYB	MYB	11.5282	8.20341	9.59482	15.8568	6.88604	8.66969	10.7584	9.98009	11.0755	7.98819	8.0728	10.6667	11.1144	9.89634	9.61856	7.81534	8.19323	10.2896	7.23869	7.97847	7.37644	8.93547	6.14774	7.74798	6.06202	6.83988	7.53786
Mtr.42649.1.S1_at	Probable gibberellin receptor GID1L2 EC=3.-.-.-; AltName: Full=GID1-like protein 2;	GA		454.879	395.564	389.398	343.747	516.16	406.882	336.952	485.337	370.168	703.085	577.542	586.444	2389.14	2565.85	2400.93	1680.3	1775.66	2371.82	2139.35	1927.29	1905.25	1812.02	1826.54	2175.08	765.351	801.897	859.932
Mtr.42655.1.S1_at	Transcription factor MYB44 AltName: Full=Myb-related protein 44; Short=AtMYB44; AltName: Full=Myb-related protein R1; Short=AtMYBR1;	TF-MYB	MYB	37.2211	26.3985	35.5982	37.3918	40.6495	41.6109	32.6095	38.4642	41.2906	37.383	31.4311	35.9291	49.1292	50.8292	55.277	53.4366	64.7742	76.3498	104.01	55.8421	71.1071	69.3337	83.5844	97.351	46.459	50.3926	47.2671
Mtr.42686.1.S1_at	heat shock protein-related	heat shock		175.429	156.862	114.723	111.639	152.137	155.111	213.251	173.19	152.618	171.864	142.427	132.859	132.471	135.175	142.324	106.597	97.0519	129.269	156.746	106.884	117.433	91.5103	107.218	149.102	119.996	155.866	156.038
Mtr.42696.1.S1_at	NAC domain-containing protein 78 AltName: Full=ANAC078;	TF_NAC	NAC	146.619	163.477	103.614	131.5	181.825	186.337	176.819	180.49	164.425	245.265	190.933	182.222	247.99	314.417	315.278	251.496	275.155	314.855	367.764	303.791	337.003	325.405	402.641	433.349	143.871	172.735	155.884
Mtr.42709.1.S1_at	Cytokinin-O-glucosyltransferase 2 EC=2.4.1.-; AltName: Full=Zeatin O-glucosyltransferase 2; Short=AtZOG2; AltName: Full=UDP-glucosyl transferase 85A1;	CK		46.7127	45.19	23.3862	36.4199	56.6702	40.8728	40.1347	47.9956	36.083	31.9701	47.0159	56.0763	21.5622	25.7191	22.2406	27.8105	27.654	27.0626	15.5484	29.6369	23.6209	23.1674	16.719	19.9117	42.278	50.1723	45.7078
Mtr.42746.1.S1_at	superoxide dismutase	oxidative stress		644.133	670.922	452.972	623.834	481.938	607.495	437.589	585.376	526.08	302.38	354.84	417.925	171.626	167.889	202.997	431.228	385.071	319.013	573.671	458.868	400.303	511.197	516.542	549.954	889.665	842.987	771.516
Mtr.42785.1.S1_at	Putative NAC domain-containing protein 94 AltName: Full=ANAC094;	TF_NAC	NAC	153.315	79.6109	61.2365	170.296	144.303	137.831	151.353	94.9703	112.927	294.587	99.6962	132.273	383.803	203.916	167.4	89.8649	105.429	127.277	102.216	106.029	94.5799	113.488	75.7571	97.0771	79.3298	62.4405	72.5235
Mtr.42794.1.S1_at	DNAJ heat shock N-terminal domain-containing protein	heat shock		65.1874	54.1655	32.3559	129.816	85.0168	82.2433	85.2016	90.2714	102.306	104.771	80.6569	92.2229	199.371	153.75	165.148	139.779	179.445	286.408	279.645	195.661	176.396	243.695	187.4	221.535	121.403	88.1308	92.4718
Mtr.42796.1.S1_at	gibberellin 3-beta-dioxygenase / gibberellin 3 beta-hydroxylase (GA4H)	GA		148.929	131.231	91.0226	130.282	121.468	138.885	123.921	123.829	132.611	122.603	104.743	132.025	126.653	114.541	120.648	103.605	135.643	119.739	121.016	144.102	109.432	117.887	106.011	127.497	121.882	107.314	117.677
Mtr.42808.1.S1_at	Transcription factor MYB21 AltName: Full=Myb-related protein 21; Short=AtMYB21; AltName: Full=Myb homolog 3; Short=AtMyb3;	TF-MYB	MYB	11.0623	9.09658	12.4183	8.47378	8.59585	7.48714	8.16372	11.4126	7.55999	10.5592	7.88858	9.13105	9.07856	10.1275	8.61459	8.82319	10.0477	9.36281	12.1599	9.04258	8.04886	15.1942	12.6077	24.8349	9.75593	10.539	9.24024
Mtr.42878.1.S1_at	CBL-interacting serine/threonine-protein kinase 11 EC=2.7.11.1; AltName: Full=SOS2-like protein kinase PKS5; AltName: Full=SNF1-related kinase 3.22; AltName: Full=SOS3-interacting protein 4;	SNF1-related kinase		1904.07	1632.39	1369.56	2247.48	2159.61	1359.67	1724.05	1473	1777.71	2169.79	1887.6	1649.66	3129.11	3060.79	2673.39	2143.94	1936.49	2282.57	1875.09	2032.01	1793.12	2239.45	1958.97	1784.19	1282.27	1410.27	1252.06
Mtr.42902.1.S1_s_at	similar to pyrroline-5-carboxylate synthase	proline (Zhang)		103.782	77.0831	58.641	129.836	277.053	209.85	148.948	115.458	89.0499	2693.8	343.551	398.932	13298.6	8777.1	12041.3	10504.4	8735.48	11493.5	18106.7	10537.4	13535.5	14379.3	12207.5	13639.1	711.572	520.992	982.643
Mtr.42940.1.S1_at	Two-component response regulator ARR2 AltName: Full=Receiver-like protein 5;	CK	ARR-B	663.325	682.162	506.732	579.363	744.873	658.218	761.002	661.826	689.744	882.139	722.401	717.62	946.029	940.388	853.431	671.51	697.403	742.261	1024.14	725.839	794.489	762.309	1001.24	1012.54	493.287	544.532	609.736
Mtr.42943.1.S1_at	Two-component response regulator ARR2 AltName: Full=Receiver-like protein 5;	CK	ARR-B	235.212	253.406	212.077	218.346	269.634	195.009	290.806	267.547	237.616	372.349	239.246	260.89	356.295	330.07	315.101	277.363	287.254	284.359	506.977	266.336	307.774	298.509	358.346	402.568	221.582	205.454	236.372
Mtr.42984.1.S1_at	proline dehydrogenase (oxidase) 1	proline (Zhang)		2220	2524.07	2906.49	1861.19	2461.02	2843.45	1677.81	2046.36	2660.95	298.402	1048.8	780.227	179.898	181.467	270.54	1129.17	1371.46	762.515	1262.27	1467.85	1016.97	1036.78	989.425	932.619	2127.1	4687.24	3984.44
Mtr.43099.1.S1_at	myb family transcription factor	TF-MYB	MYB_related	3269.7	3328.71	3373.6	3657.31	3556.86	3521.6	3752.05	3545.61	3743.62	3700	3977.47	3855.98	3188.05	3114.32	2677.99	2627.12	2952.86	2425.11	2479.01	2568.3	2432.84	2653.92	2724.06	2446.31	4009.24	3486.34	3958.8
Mtr.43124.1.S1_at	Homeobox-leucine zipper protein HAT5 AltName: Full=Homeodomain-leucine zipper protein HAT5; Short=HD-ZIP protein 5; AltName: Full=Homeodomain transcription factor ATHB-1; AltName: Full=HD-ZIP protein ATHB-1;	HD-ZIP	HD-ZIP	1397.88	1146.31	1388.8	1500.05	1777.92	1323.11	1685.27	1818.14	1516	2835.78	2305.28	2042.37	3487.9	3276.42	3073.21	3649.13	3343.71	3219.89	3869.86	3334.83	3405.8	3709.61	4182.42	3599.54	1705.37	1278.84	1753.71
Mtr.4314.1.S1_at	DNAJ heat shock N-terminal domain-containing protein	heat shock		9.97808	9.98612	8.2271	11.428	9.66473	10.8937	10.0159	9.87176	8.34752	8.56009	8.63942	9.06542	11.6693	8.95544	9.7122	9.60023	9.38475	11.2181	13.1966	9.6154	11.4815	9.76928	12.5505	12.9391	10.8004	9.74977	8.31166
Mtr.43148.1.S1_at	Transcription factor MYB48 AltName: Full=Myb-related protein 48; Short=AtMYB48;	TF-MYB	MYB_related	904.866	853.529	975.077	787.513	749.64	1239.65	1049.09	887.986	1076.33	999.41	993.835	1279.75	880.823	686.865	727.716	912.307	931.481	579.468	1033.57	721.693	863.403	929.356	824.927	1028.64	1002.54	689.008	840.649
Mtr.43235.1.S1_at	Cytokinin-O-glucosyltransferase 2 EC=2.4.1.-; AltName: Full=Zeatin O-glucosyltransferase 2; Short=AtZOG2; AltName: Full=UDP-glucosyl transferase 85A1;	CK		2003.51	1857.6	2046.38	2153.78	2344.4	2258.68	2621.45	2182.91	2364.79	2680.43	2185.51	2195.4	2858.24	2206.4	2119.72	2210.04	2083.97	2200.64	1888.05	2187.93	2442.92	2565.91	1754.13	1524.23	2511.68	1960.92	2150.32
Mtr.43236.1.S1_at	Cytokinin-O-glucosyltransferase 2 EC=2.4.1.-; AltName: Full=Zeatin O-glucosyltransferase 2; Short=AtZOG2; AltName: Full=UDP-glucosyl transferase 85A1;	CK		212.554	207.744	152.786	230.614	167.437	225.439	234.914	221.802	197.583	174.609	189.183	249.999	131.336	134.8	138.167	172.548	166.667	152.287	157.338	156.538	172.477	189.992	123.916	182.799	341.674	339.494	307.77
Mtr.43257.1.S1_at	NAC domain-containing protein 19 AltName: Full=ANAC019; AltName: Full=Abscicic-acid-responsive NAC; Short=ANAC;	TF_NAC	NAC	109.889	93.4119	33.3483	151.254	270.4	138.638	170.285	146.756	105.858	1219.92	342.872	382.694	3289.55	2455.51	1951.83	1431.02	1034.45	2192.33	4007.84	1751.04	1283.14	2323.11	2852.84	3092.25	260.001	286.851	240.289
Mtr.43258.1.S1_s_at	NAC domain-containing protein 19 AltName: Full=ANAC019; AltName: Full=Abscicic-acid-responsive NAC; Short=ANAC;	TF_NAC	NAC	69.9561	56.2916	22.3817	95.4808	142.281	71.9714	93.6447	94.7831	72.578	748.509	146.349	221.936	1919.93	1201.26	1264.87	948.605	680.805	1217.92	2724.4	1025.16	904.193	1439.46	1846.25	1672.06	181.492	134.424	133.531
Mtr.43277.1.S1_at	Transcription factor MYB44 AltName: Full=Myb-related protein 44; Short=AtMYB44; AltName: Full=Myb-related protein R1; Short=AtMYBR1;	TF-MYB	MYB	360.234	394.592	216.933	536.115	470.243	325.903	338.405	359.22	730.574	399.75	434.677	418.091	1122.27	1057.66	1203.34	1093.07	949.794	1140.25	926.565	887.427	861.355	1100.12	828.979	900.145	576.887	590.352	550.421
Mtr.43403.1.S1_s_at	Cytokinin-O-glucosyltransferase 2 EC=2.4.1.-; AltName: Full=Zeatin O-glucosyltransferase 2; Short=AtZOG2; AltName: Full=UDP-glucosyl transferase 85A1;	CK		373.161	424.201	460.973	405.765	441.995	451.314	432.787	446.651	450.37	315.802	533.967	433.757	566.255	365.591	390.909	320.902	290.556	284.971	103.746	209.01	291.077	235.08	113.397	145.77	789.042	552.765	794.498
Mtr.4341.1.S1_at	Glutathione S-transferase EC=2.5.1.18; AltName: Full=GST class-phi; AltName: Full=25 kDa auxin-binding protein;	oxidative stress		60.31	54.4649	33.0527	79.9883	71.3043	57.5679	80.4249	60.7532	52.8257	62.9851	67.3946	58.7376	46.9342	59.7586	53.3147	68.8118	60.1921	44.2384	54.6442	82.9586	73.9897	98.0736	68.9833	57.8207	106.322	90.7267	90.7873
Mtr.43537.1.S1_at	Putative Myb family transcription factor At1g14600	TF-MYB	G2-like	101.69	110.776	87.2173	84.6992	91.8687	108.97	100.91	120.328	105.648	74.1294	123.642	91.2096	125.974	125.995	129.541	131.538	129.086	177.014	204.79	144.909	183.728	165.427	148.366	235.457	132.282	128.15	140.523
Mtr.43587.1.S1_at	NAC domain-containing protein 18 AltName: Full=ANAC018; AltName: Full=Protein NO APICAL MERISTEM; Short=AtNAM;	TF_NAC	NAC	78.3145	82.5785	19.8947	102.298	139.131	84.1906	101.032	113.631	66.3115	218.878	146.043	117.989	308.293	193.087	205.207	201.155	204.707	263.022	202.506	224.931	205.03	213.515	182.526	241.196	168.181	133.051	105.932
Mtr.43621.1.S1_at	glutathione S-transferase, putative	oxidative stress		50.6075	52.4007	43.1698	27.7136	69.8315	39.6179	35.4007	43.2187	41.0521	28.8744	29.5938	36.0126	12.6933	39.0347	33.4902	26.0423	24.2441	28.0318	39.41	25.4981	29.8878	21.9685	36.1927	39.2102	13.6309	28.9645	26.722
Mtr.43628.1.S1_at	Anthocyanin 3'-O-beta-glucosyltransferase Short=3'GT; EC=2.4.1.238;	putative oxidative stress		462.648	541.164	318.816	559.539	703.668	702.725	467.358	513.71	325.914	354.56	329.561	288.241	115.897	135.093	251.197	696.136	734.23	742.43	424.524	880.951	483.459	727.194	630.601	406.337	840.324	544.934	668.035
Mtr.43644.1.S1_at	Homeobox-leucine zipper protein ATHB-40 AltName: Full=Homeodomain transcription factor ATHB-40; AltName: Full=HD-ZIP protein ATHB-40;	HD-ZIP	HD-ZIP	9.34739	12.3393	20.6383	10.7835	12.1044	11.5396	13.004	15.7966	10.3285	30.5523	14.8924	13.8073	54.2219	28.0362	16.8364	19.2719	21.1172	24.9114	41.0718	28.0856	23.6356	34.6306	31.5534	38.1	17.6919	24.6002	8.83321
Mtr.43645.1.S1_at	Homeobox-leucine zipper protein ATHB-40 AltName: Full=Homeodomain transcription factor ATHB-40; AltName: Full=HD-ZIP protein ATHB-40;	HD-ZIP	HD-ZIP	27.6105	30.9894	18.1955	28.9941	32.8075	25.3535	50.4927	37.363	36.4013	186.351	54.711	56.8398	73.5127	41.2991	30.2839	24.1063	25.7022	22.0436	22.4364	25.6293	16.6308	26.6142	21.9893	17.9028	22.3055	18.4108	24.8179
Mtr.43661.1.S1_at	Putative Myb family transcription factor At1g14600	TF-MYB	G2-like	386.357	337.861	346.695	433.97	367.196	360.485	401.765	383.925	389.326	413.804	399.664	434.715	439.713	401.802	395.889	449.678	445.86	448.654	421.763	417.724	419.413	468.723	330.419	395.047	352.58	298.003	323.034
Mtr.43664.1.S1_at	Probable gibberellin receptor GID1L3 EC=3.-.-.-; AltName: Full=GID1-like protein 3;	GA		324.678	431.163	259.177	439.11	467.898	390.755	363.973	471.138	447.258	503.825	443.86	479.875	746.41	678.357	532.843	352.878	327.637	409.035	258.88	439.162	320.683	319.148	311.01	341.318	696.266	669.099	674.365
Mtr.43706.1.S1_at	Probable gibberellin receptor GID1L2 EC=3.-.-.-; AltName: Full=GID1-like protein 2;	GA		39.529	35.3258	7.52966	39.1807	58.0048	35.8206	44.5713	40.1388	39.2965	95.4451	49.9019	39.4724	412.094	417.647	346.306	274.437	216.235	353.273	305.758	226.636	221.336	269.637	282.146	354.942	106.604	97.2093	93.0765
Mtr.43706.1.S1_s_at	Probable gibberellin receptor GID1L2 EC=3.-.-.-; AltName: Full=GID1-like protein 2;	GA		244.382	180.005	150.774	205.753	265.346	201.774	169.869	238.976	192.356	520.504	291.881	263.915	1488.31	1408.99	1507.06	1084.31	955.392	1255.33	1479.41	1044.02	1143.24	1055.71	992.909	1290.58	454.314	424.496	420.717
Mtr.43707.1.S1_at	Probable gibberellin receptor GID1L2 EC=3.-.-.-; AltName: Full=GID1-like protein 2;	GA		127.583	129.652	105.246	102.929	145.283	118.867	104.094	139.028	107.792	237.414	147.305	177.067	955.203	953.037	944.313	678.109	583.923	881.917	725.557	546.274	658.419	690.843	524.113	723.927	265.739	248.306	242.349
Mtr.43735.1.S1_at	Two-component response regulator ARR10 AltName: Full=Receiver-like protein 4;	CK	ARR-B	412.229	350.211	320.507	472.474	452.455	369.905	400.608	458.534	431.784	241.845	414.026	434.771	163.928	165.969	132.11	161.981	237.537	119.286	121.819	155.937	136.159	161.161	119.408	121.4	326.701	316.322	328.13
Mtr.43746.1.S1_at	Gibberellin-regulated protein 1 Flags: Precursor;	GA		925.735	822.314	709.543	898.184	807.655	783.136	639.189	766.636	733.51	226.905	437.884	443.868	84.4556	111.748	139.68	209.882	215.701	192.143	48.6624	246.616	165.225	173.72	69.1033	60.1576	314.126	395.378	372.894
Mtr.43754.1.S1_at	myb family transcription factor	TF-MYB	MYB_related	307.534	245.211	244.104	293.556	257.803	328.683	299.387	341.788	321.264	326.207	289.458	326.536	336.719	317.372	331.187	404.709	411.785	372.615	530.164	488.579	464.871	520.99	453.79	508.507	297.965	238.829	320.747
Mtr.43756.1.S1_at	BEL1-like homeodomain protein 10 Short=BEL1-like protein 10;	TALE_BLH	TALE	330.67	341.826	232.524	418.636	349.684	281.974	406.016	407.675	363.529	417.868	403.511	332.718	359.671	291.937	288.388	259.045	218.381	232.067	180.142	272.054	222.718	242.981	153.863	188.513	315.1	295.423	299.558
Mtr.43765.1.S1_at	Small heat shock protein, chloroplastic Flags: Precursor;	heat shock		6.70916	7.14165	6.264	6.84435	7.45112	6.27727	5.90972	6.09151	7.06196	6.34867	6.22599	6.76359	6.45358	6.64692	7.9948	7.63951	6.3349	7.51237	8.31964	6.05978	6.87248	7.04439	6.26354	7.73759	7.11029	6.44615	7.09057
Mtr.43765.1.S1_s_at	Small heat shock protein, chloroplastic Flags: Precursor;	heat shock		10.0062	8.9495	8.73859	8.7709	8.70617	8.98428	8.61041	11.0432	8.23258	11.4519	10.3854	9.67537	28.0648	30.8464	33.6166	52.1406	92.2722	77.5586	249.916	71.5201	75.5402	121.167	159.588	273.307	16.978	11.6498	17.2889
Mtr.43836.1.S1_at	Two-component response regulator ARR12	CK	ARR-B	366.491	345.085	307.849	347	328.22	350.664	369.098	356.34	339.687	315.716	282.579	307.329	316.703	326.552	327.116	325.661	305.637	293.27	237.146	277.618	294.975	276.701	236.244	241.915	290.709	292.703	319.572
Mtr.43865.1.S1_at	Heat shock protein 83	heat shock		622.923	723.854	503.509	721.167	598.602	685.413	516.617	505.119	685.346	465.077	509.241	436.006	460.121	572.349	418.294	210.511	247.15	263.49	232.194	201.688	163.048	267.461	325.667	197.66	253.801	298.543	263.43
Mtr.43878.1.S1_at	Homeobox-leucine zipper protein ANTHOCYANINLESS 2 AltName: Full=Homeodomain transcription factor ANL2; AltName: Full=HD-ZIP protein ANL2; AltName: Full=Homeodomain protein AHDP;	HD-ZIP	HD-ZIP	722.865	812.933	664.088	688.69	764.37	787.366	810.64	761.553	728.152	992.585	864.308	855.797	712.524	770.902	719.383	866.787	884.043	770.395	1137.15	910.967	982.862	842.383	1092.08	1003.57	1116.77	1131.34	1345.21
Mtr.4389.1.S1_at	17.4 kDa class I heat shock protein 1	heat shock		7.27689	7.65104	6.10908	6.47895	7.70663	6.12741	6.74823	7.14888	6.55199	6.42023	5.81173	6.01941	6.26158	6.79322	7.05237	6.06298	6.59827	5.76205	5.20103	6.58012	6.30159	5.98806	6.04582	6.86929	6.27313	6.49173	6.71271
Mtr.43894.1.S1_at	Heat shock protein 81-1 Short=HSP81-1; AltName: Full=Heat shock protein 83;	heat shock		313.304	327.857	274.698	331.579	193.66	342.73	261.271	254.709	270.811	148.875	148.605	178.221	292.878	259.975	317.756	354.007	365.141	312.844	541.458	333.677	451.087	412.687	447.58	561.262	224.273	219.459	190.558
Mtr.43959.1.S1_at	Homeobox-leucine zipper protein ATHB-14 AltName: Full=Homeodomain transcription factor ATHB-14; AltName: Full=HD-ZIP protein ATHB-14; AltName: Full=Protein PHABULOSA;	HD-ZIP	HD-ZIP	523.959	563.961	434.71	478.999	508.573	466.458	496.165	451.017	573.369	349.613	459.516	504.701	309.364	314.68	250.818	285.361	395.64	256.975	163.654	297.116	309.914	294.391	182.456	203.813	437.12	442.267	421.235
Mtr.43961.1.S1_at	Cytokinin-O-glucosyltransferase 3 EC=2.4.1.-; AltName: Full=Deoxynivalenol-glucosyl-transferase; AltName: Full=Zeatin O-glucosyltransferase 3; Short=AtZOG3; AltName: Full=UDP-glycosyltransferase 73C5;	CK		15.8626	15.3334	7.45487	18.2789	22.4051	10.527	27.2832	15.0559	21.8941	18.0443	16.819	19.6132	105.743	93.5893	51.0308	36.716	53.286	110.109	47.5068	49.4221	41.46	57.6024	44.1681	75.8401	16.3365	20.7076	31.1312
Mtr.44027.1.S1_at	monodehydroascorbate reductase, putative	oxidative stress		789.363	849.831	688.675	628.673	624.66	717.249	751.121	732.915	809.219	570.975	634.743	694.618	634.875	721.204	854.292	846.352	877.609	948	884.695	820.449	959.138	854.84	887.643	856.904	786.584	902.228	935.876
Mtr.44041.1.S1_at	Putative Myb family transcription factor At1g14600	TF-MYB	MYB	8.33073	6.62449	8.81803	7.33232	5.90612	8.54211	8.82149	6.94071	9.44088	7.22699	5.97872	6.96935	8.02269	7.15488	7.14773	7.69746	8.82376	7.5757	8.30692	7.21337	7.40344	7.10371	6.56339	8.10423	10.5237	7.51817	7.45247
Mtr.44041.1.S1_s_at	Putative Myb family transcription factor At1g14600	TF-MYB	G2-like	227.744	213.328	192.339	246.65	210.94	240.515	204.687	230.018	244.216	189.598	230.846	213.19	167.196	145.408	188.048	159.06	157.059	155.303	128.375	145.547	165.878	159.385	130.527	164.993	212.613	175.296	208.575
Mtr.44049.1.S1_at	18.5 kDa class I heat shock protein AltName: Full=HSP 18.5;	heat shock		9.35491	7.78732	6.17074	7.1425	6.63952	7.35793	7.2876	6.43207	6.18086	6.72248	8.93855	7.57258	7.49543	8.22245	6.61155	7.02174	6.63634	7.75665	7.74724	7.08977	7.23901	8.38212	6.39285	6.81762	7.57712	6.88222	6.16626
Mtr.44134.1.S1_at	hypothetical protein predicted by Glimmer/Critica	TALE_BLH	TALE	47.0966	41.0849	15.8288	57.6745	48.4739	39.4199	51.4123	34.0857	56.0286	59.2371	49.6761	52.518	63.8381	64.1005	71.5675	98.6786	97.3771	113.988	115.399	76.6111	91.7429	146.14	116.632	144.503	73.8825	69.6229	62.6671
Mtr.44141.1.S1_at	NAC domain-containing protein 19 AltName: Full=ANAC019; AltName: Full=Abscicic-acid-responsive NAC; Short=ANAC;	TF_NAC	NAC	10.4309	11.0809	7.57692	11.9048	10.0155	10.7975	15.0838	12.5928	12.0303	12.0578	10.5967	11.5143	9.24022	7.58598	8.22076	8.09305	7.00332	7.788	5.2629	7.33221	6.85856	7.68332	5.85064	6.87337	9.94052	6.55797	5.76707
Mtr.44219.1.S1_at	FAD-binding domain-containing protein / cytokinin oxidase family protein	CK		29.738	28.5507	16.4065	29.3155	35.0785	28.3202	22.1166	19.2576	22.8615	31.7098	15.2373	23.7736	139.063	103.131	87.1599	99.5343	92.7628	154.905	75.9354	105.402	114.276	173.565	64.314	136.715	32.587	26.516	20.9668
Mtr.44222.1.S1_at	myb family transcription factor	TF-MYB	MYB_related	143.881	159.865	85.7646	173.224	102.766	159.548	147.719	142.967	154.027	132.526	125.947	131.899	154.154	107.64	125.591	159.62	140.037	146.954	158.372	140.325	147.126	160.232	140.951	139.816	192.838	180.341	201.212
Mtr.44222.1.S1_s_at	myb family transcription factor	TF-MYB	MYB_related	305.496	333.617	225.36	266.539	263.121	312.074	229.191	288.034	320.518	210.088	286.501	285.289	203.671	255.038	253.052	274.249	273.707	267.785	234.327	277.932	268.758	236.561	272.259	242.717	343.076	378.714	444.008
Mtr.44246.1.S1_at	Anthocyanin 3'-O-beta-glucosyltransferase Short=3'GT; EC=2.4.1.238;	putative oxidative stress		12.7275	12.0996	9.88738	10.7835	14.0153	9.37457	10.937	9.29826	13.3753	11.422	9.37442	10.8273	10.3764	11.3204	14.796	10.3847	9.76461	12.0503	10.1245	10.5223	8.66136	11.0031	11.2025	9.43729	11.9928	10.9643	10.2296
Mtr.44263.1.S1_at	Myb-related protein 305	TF-MYB	MYB	11.2138	11.2148	10.4333	9.9844	11.3317	11.4134	10.0947	9.73604	11.1801	10.6734	12.1547	10.9325	9.82992	11.9576	12.1599	10.1754	10.279	11.3374	10.6259	10.4901	10.3023	9.25177	9.35765	14.1919	11.6326	11.7311	11.3545
Mtr.44271.1.S1_at	Small heat shock protein, chloroplastic Flags: Fragment;	heat shock		60.5814	57.3155	13.7665	77.4529	23.6309	57.1206	59.0613	46.9511	49.0638	26.3585	35.3035	15.1739	70.7697	81.2494	48.5911	28.4355	27.0463	26.9409	26.1385	13.8469	13.0394	16.0515	38.8704	26.0575	85.8541	100.898	96.4164
Mtr.44376.1.S1_at	Cytokinin-O-glucosyltransferase 3 EC=2.4.1.-; AltName: Full=Deoxynivalenol-glucosyl-transferase; AltName: Full=Zeatin O-glucosyltransferase 3; Short=AtZOG3; AltName: Full=UDP-glycosyltransferase 73C5;	CK		163.522	165.469	85.8678	206.518	185.005	149.382	181.894	177.417	152.303	191.377	161.368	161.361	185.883	180.79	183.262	171.326	153.094	172.395	219.486	164.495	202.156	191.802	171.663	200.839	231.258	230.418	214.314
Mtr.44403.1.S1_at	17.3 kDa class II heat shock protein AltName: Full=Hsp17.3; AltName: Full=Hsp20.2;	heat shock		11.5069	10.3705	12.6459	10.7463	11.77	11.8381	11.2652	13.2222	13.0658	13.2328	11.3492	12.3333	94.373	114.281	111.88	49.1164	42.8365	88.6737	717.702	42.5038	78.2883	136.376	593.476	175.581	14.1702	18.0599	14.542
Mtr.44405.1.S1_at	Bifunctional monodehydroascorbate reductase and carbonic anhydrase nectarin-3 EC=1.6.5.4; EC=4.2.1.1; AltName: Full=Nectarin-III; Contains: RecName: Full=Nectarin-2; Flags: Precursor;	oxidative stress		8.37924	7.25741	7.38544	7.97019	5.29332	7.17083	7.9748	6.96937	8.1047	6.65867	6.85396	8.93014	6.61249	7.8244	6.08697	8.06269	7.22084	6.46142	6.48665	6.28467	6.14864	7.40564	6.27777	7.25138	8.65356	7.78771	7.25081
Mtr.44439.1.S1_at	Cytokinin-O-glucosyltransferase 2 EC=2.4.1.-; AltName: Full=Zeatin O-glucosyltransferase 2; Short=AtZOG2; AltName: Full=UDP-glucosyl transferase 85A1;	CK		111.433	140.678	88.4557	149.477	139.789	101.935	149.521	110.421	127.442	86.8731	177.536	139.628	187.046	168.659	89.7264	83.1827	98.7647	82.6437	38.05	78.9629	70.148	78.7119	32.097	39.2729	299.747	216.593	220.84
Mtr.44462.1.S1_at	17.1 kDa class II heat shock protein	heat shock		192.862	140.585	151.736	235.048	179.271	183.877	188.667	173.417	155.94	262.272	162.911	157.884	868.531	924.57	838.185	1252.17	1312.32	1302.6	3445.86	1298.26	1362.74	2209.38	2574.65	2726.1	336.603	328.763	271.916
Mtr.44505.1.S1_at	Cytokinin-O-glucosyltransferase 1 EC=2.4.1.-; AltName: Full=Zeatin O-glucosyltransferase 1; Short=AtZOG1; AltName: Full=UDP-glucosyl transferase 73C1;	CK		95.9939	97.0935	22.5153	183.066	136.773	72.6518	180.783	116.222	106.626	67.1302	111.748	73.149	235.035	134.77	167.763	74.5564	66.0021	260.183	279.351	113.34	61.0723	146.926	122.122	177.103	27.5036	51.5483	23.7004
Mtr.44550.1.S1_at	Protein ABSCISIC ACID-INSENSITIVE 3	ABA	B3	6.82174	7.70001	10.9431	8.34804	6.18624	8.21208	8.70933	7.74947	6.81354	6.9984	8.10293	8.34804	8.06314	7.48095	7.67637	7.75289	8.26626	8.28066	6.81313	7.39348	7.39584	8.37424	7.36638	8.05044	7.78226	6.86442	8.60898
Mtr.44584.1.S1_at	Putative Myb family transcription factor At1g14600	TF-MYB	G2-like	70.039	58.2065	47.9481	100.394	78.0165	63.1741	70.0415	70.9551	60.502	116.512	83.6929	80.4099	172.66	153.018	111.209	185.1	151.997	165.727	216.524	153.786	135.744	173.406	139.417	191.76	137.532	97.488	116.848
Mtr.44630.1.S1_at	Cytokinin-O-glucosyltransferase 2 EC=2.4.1.-; AltName: Full=Zeatin O-glucosyltransferase 2; Short=AtZOG2; AltName: Full=UDP-glucosyl transferase 85A1;	CK		268.317	218.38	278.001	230.387	302.173	289.563	253.748	298.384	228.828	257.27	268.845	268.403	183.808	204.501	268.533	365.254	354.326	361.83	286.873	319.133	338.22	370.851	290.678	359.883	380.808	322.474	390.295
Mtr.44653.1.S1_at	myb family transcription factor	TF-MYB	MYB_related	915.215	614.022	729.917	946.828	1263.76	726.913	1021.63	940.492	762.76	1620.14	1056.5	997.422	2979.67	2806.8	3462.02	2822.75	2392	3039.48	2940.93	2529.34	2891.55	2641.7	2507.6	2705.76	1233.68	988.718	1178.23
Mtr.44656.1.S1_at	Homeobox-leucine zipper protein REVOLUTA AltName: Full=Homeodomain transcription factor REV; AltName: Full=HD-ZIP protein REV; AltName: Full=Protein INTERFASCICULAR FIBERLESS 1; AltName: Full=Protein AMPHIVASAL VASCULAR BUNDLE 1;	HD-ZIP	HD-ZIP	204.47	164.426	147.36	149.477	170.319	164.505	206.308	186.34	205.118	231.345	178.238	214.976	287.677	212.827	171.074	124.16	181.994	135.489	159.485	110.16	122.028	147.385	120.791	133.142	124.367	108.981	114.82
Mtr.44672.1.S1_at	glutathione S-transferase, putative	oxidative stress		1634.01	1592.71	1644.43	1879.94	2093.56	1300.3	1857.56	1836.41	1433.09	1234.65	1388.99	1242.73	760.683	693.302	1146.02	2285.28	1906.39	1983.76	2907.4	2865.32	2842.86	2644.13	2406.8	2000.33	1675.34	1290.04	1420.17
Mtr.44712.1.S1_at	DnaJ homolog subfamily B member 1 AltName: Full=Heat shock 40 kDa protein 1; Short=Heat shock protein 40; AltName: Full=HSP40; AltName: Full=DnaJ protein homolog 1; AltName: Full=HDJ-1;	heat shock		69.7498	84.4743	40.4768	93.7925	87.1442	69.4689	70.665	85.9262	67.2265	89.7452	76.3498	78.2386	106.515	101.528	87.1038	87.6541	96.6718	100.511	98.1974	97.9815	97.5657	98.5977	100.363	99.6233	81.1135	86.7978	81.4537
Mtr.44719.1.S1_at	Heat shock factor protein HSF30 AltName: Full=Heat shock transcription factor 30; Short=HSTF 30; AltName: Full=Heat stress transcription factor;	heat shock	HSF	33.4973	41.528	21.7124	34.1654	32.5826	40.8815	38.2827	44.7585	44.504	92.0913	53.5353	59.1654	195.403	234.683	293.434	317.661	315.282	426.268	1676.08	357.055	622.042	727.374	1449.39	1010.51	55.4975	76.9252	51.0734
Mtr.44786.1.S1_at	Homeobox-leucine zipper protein ATHB-15 AltName: Full=Homeodomain transcription factor ATHB-15; AltName: Full=HD-ZIP protein ATHB-15; AltName: Full=Protein CORONA; AltName: Full=Protein INCURVATA 4;	HD-ZIP	HD-ZIP	118.34	85.1866	89.5421	96.8493	97.4768	111.373	94.5195	104.883	95.7242	84.3847	114.344	116.289	94.4505	108.295	91.0861	95.3726	106.03	89.4392	105.669	100.029	114.1	99.7859	99.1197	116.722	91.3125	115.652	98.0695
Mtr.44830.1.S1_at	97 kDa heat shock protein AltName: Full=Egg sperm receptor;	heat shock		1179.19	1178.59	978.844	837.698	1143.02	1066.91	1102.1	1053.52	1029.96	885.725	906.697	876.136	861.982	850.38	1014.96	901.962	811.621	838.846	885.378	767.707	929.643	753.194	907.428	821.105	844.696	934.596	1052.09
Mtr.44850.1.S1_at	myb family transcription factor	TF-MYB	MYB	282.684	233.963	240.228	222.822	294.551	283.693	306.124	281.725	244.125	328.329	262.421	299.385	320.942	327.145	431.092	330.87	338.452	328.659	502.911	291.908	409.105	358.281	403.254	354.516	244.946	273.888	288.186
Mtr.44930.1.S1_s_at	Myb-related protein 306	TF-MYB	MYB	75.2782	67.9813	11.8156	120.888	94.3641	57.5489	79.3623	98.5796	68.3521	120.132	85.3034	91.9028	181.375	149.855	121.558	167.267	113.479	118.657	151.026	128.263	151.691	138.711	118.73	136.532	96.6847	81.8278	87.1536
Mtr.45027.1.S1_at	Cytokinin-O-glucosyltransferase 1 EC=2.4.1.-; AltName: Full=Zeatin O-glucosyltransferase 1; Short=AtZOG1; AltName: Full=UDP-glucosyl transferase 73C1;	CK		7.30649	7.82695	6.77918	9.50071	8.43651	7.69622	8.62368	8.28108	7.48343	8.08394	8.50699	8.16756	7.93534	9.46561	8.35807	7.59916	6.94668	7.51669	8.33033	8.54917	7.08377	6.40352	8.0966	8.47551	7.66005	8.83563	8.47294
Mtr.45052.1.S1_at	myb family transcription factor	TF-MYB	G2-like	515.54	483.26	494.619	531.116	551.228	429.83	584.998	629.174	517.501	394.759	601.497	303.385	194.155	131.029	191.172	112.651	133.267	136.811	158.191	153.229	131.685	118.414	151.731	171.958	196.127	218.182	237.189
Mtr.45114.1.S1_at	Probable gibberellin receptor GID1L1 EC=3.-.-.-; AltName: Full=GID1-like protein 1;	GA		54.8706	83.2553	36.5053	65.1307	96.6712	66.0394	59.4788	73.7415	85.3681	39.7186	87.4178	67.1902	29.7422	37.8882	25.8332	31.8986	44.6185	56.9968	19.8019	45.3436	40.7802	34.0057	31.6016	31.3556	62.012	110.272	73.555
Mtr.45225.1.S1_at	Heat shock protein sti1 homolog	heat shock		234.939	256.221	151.881	268.328	267.051	272.324	235.243	206.954	208.079	163.222	177.178	157.309	401.182	460.208	484.369	500.827	579.877	598.563	975.476	628.55	643.154	730.538	866.637	972.446	307.594	310.179	252.631
Mtr.45243.1.S1_at	Homeobox-leucine zipper protein ATHB-15 AltName: Full=Homeodomain transcription factor ATHB-15; AltName: Full=HD-ZIP protein ATHB-15; AltName: Full=Protein CORONA; AltName: Full=Protein INCURVATA 4;	HD-ZIP	HD-ZIP	982.099	827.817	827.803	731.471	849.781	813.309	751.197	773.487	841.682	765.374	850.228	884.261	580.771	703.306	590.893	515.871	772.268	668.108	655.379	640.454	755.014	694.172	800.707	766.79	796.914	937.148	942.904
Mtr.45253.1.S1_at	DNAJ heat shock N-terminal domain-containing protein	heat shock		85.6332	98.6811	37.5064	97.3341	113.684	100.817	100.845	110.89	80.8648	109.126	85.7885	77.0199	206.263	197.406	144.565	130.087	117.101	156.481	194.573	145.686	133.334	164.977	155.272	180.34	85.0267	70.6027	71.9982
Mtr.45387.1.S1_at	DNAJ heat shock N-terminal domain-containing protein	heat shock		175.918	165.738	160.605	137.39	157.185	164.953	153.98	192.079	157.225	191.691	148.139	170.886	191.772	179.283	207.472	189.044	172.236	152.899	179.092	151.993	177.317	168.873	133.995	168.187	167.028	135.599	171.507
Mtr.45511.1.S1_at	histidine kinase (AHK3)	CK		200.5	153.211	187.583	172.727	207.659	188.535	204.944	191.593	200.841	200.884	217.214	198.522	195.085	200.701	209.979	249.447	236.221	255.6	207.441	276.477	282.086	247.64	215.135	209.573	191.003	165.78	207.258
Mtr.45517.1.S1_at	heat shock protein 100, putative / HSP100, putative / heat shock protein clpB, putative / HSP100/ClpB, putative	heat shock		36.6476	26.3361	18.5551	26.8311	27.5146	46.0673	44.6795	42.2772	34.301	41.4938	23.0863	26.6939	60.9879	41.318	56.1661	67.6823	53.7404	57.5005	80.7704	56.7758	74.7764	63.3871	45.4791	65.0114	34.947	26.9609	32.0993
Mtr.45565.1.S1_s_at	Transcription factor MYB86 AltName: Full=Myb-related protein 86; Short=AtMYB86; AltName: Full=Myb homolog 4; Short=AtMyb4;	TF-MYB	MYB	28.5637	20.3695	9.37245	30.6335	33.8698	19.9579	34.3568	27.4553	19.7603	62.4029	28.2155	25.0673	61.0999	34.5427	34.9028	28.6512	20.6448	24.2361	26.7886	24.9189	21.0967	35.7406	21.1723	27.5965	26.5688	15.5274	17.2128
Mtr.45566.1.S1_s_at	Anthocyanin 3'-O-beta-glucosyltransferase Short=3'GT; EC=2.4.1.238;	putative oxidative stress		8.30461	8.94114	8.93826	6.94852	9.49038	7.32685	9.5829	8.60964	7.4064	8.64134	9.75163	8.26035	8.23195	8.6512	7.728	8.55628	7.43415	8.16116	8.81963	8.28093	7.08602	8.48284	8.62274	8.84907	7.57955	9.37593	8.71476
Mtr.45582.1.S1_at	ABA-responsive element-binding protein / abscisic acid responsive elements-binding factor (ABRE) / ABA-responsive elements-binding factor (ABF3)	ABA		558.437	358.369	368.124	562.522	502.116	408.251	622.751	560.644	492.6	1459.72	621.81	730.091	1460.85	860.142	894.411	846.254	607.965	616.304	1175.96	736.173	756.44	888.541	857.173	729.826	458.028	272.788	311.369
Mtr.45840.1.S1_at	histidine kinase (AHK4) (WOL)	CK		430.588	366.047	273.804	330.297	369.324	436.398	284.098	275.453	306.3	269.782	254.445	283.584	205.255	197.464	192.684	336.263	388.634	263.041	230.158	336.466	381.233	380.553	373.378	289.472	433.54	515.419	425.365
Mtr.45853.1.S1_at	Probable gibberellin receptor GID1L2 EC=3.-.-.-; AltName: Full=GID1-like protein 2;	GA		10.282	9.45494	11.2544	9.98049	9.13056	8.54211	10.6764	10.187	9.96633	8.72452	8.9341	9.78633	8.52024	9.67074	10.5984	7.91102	7.71118	9.94653	9.5895	9.54671	8.57579	8.40881	9.46542	9.43693	8.89003	10.0146	9.06483
Mtr.45889.1.S1_at	Homeobox-leucine zipper protein HAT4 AltName: Full=Homeodomain-leucine zipper protein HAT4; Short=HD-ZIP protein 4; AltName: Full=Homeodomain transcription factor ATHB-2; AltName: Full=HD-ZIP protein ATHB-2;	HD-ZIP	HD-ZIP	358.187	294.895	284.551	357.139	361.848	317.725	294.292	352.391	315.031	303.407	358.099	362.992	270.868	352.728	295.451	176.023	195.694	232.053	71.4299	150.05	162.721	143.223	77.7392	116.955	193.712	179.082	250.392
Mtr.45902.1.S1_at	Myb-like protein J	TF-MYB	MYB_related	1200.01	1204.15	1185.85	1219.8	980.056	1276.91	1127.7	1229.25	1278.22	1753.98	1376.83	1346.29	2139.52	1955.13	1854.95	2432.87	2688.64	2368.19	4305.84	2887.29	3267.67	3272.28	3595.56	4222.32	2224.77	1940.98	2437.63
Mtr.4598.1.S1_at	Myb-related protein B AltName: Full=B-Myb;	TF-MYB	MYB	6.41954	8.59871	10.4468	7.33581	7.21811	7.83802	6.07142	7.53766	8.16871	5.76542	6.58662	7.04154	6.56124	7.19584	6.63145	6.52652	6.88982	6.06564	7.50715	6.39878	7.9498	6.72877	7.51911	6.87743	7.49988	6.32257	6.95539
Mtr.46085.1.S1_at	BEL1-like homeodomain protein 9 Short=BEL1-like protein 9; AltName: Full=Protein BELLRINGER; AltName: Full=Protein LARSON; AltName: Full=Protein PENNYWISE; AltName: Full=Protein REPLUMLESS; AltName: Full=Protein VAAMANA;	TALE_BLH	TALE	72.7913	94.9344	88.1976	99.8713	80.9113	106.048	66.6688	86.6911	90.6523	63.1368	88.1236	123.145	69.0826	95.3896	88.2797	103.796	145.431	122.731	124.212	144.411	139.714	164.259	146.533	200.784	115.141	131.989	115.192
Mtr.46166.1.S1_at	gibberellin 2-oxidase, putative / GA2-oxidase, putative	GA		28.9013	20.4408	31.0104	23.6034	26.745	31.5794	22.6749	24.3145	75.7626	24.6813	26.377	29.6046	36.7196	50.1304	47.221	34.2687	34.1712	39.2715	70.2114	39.6079	49.0132	50.6008	42.206	64.8955	21.3707	122.366	23.2774
Mtr.4617.1.S1_at	DNAJ heat shock N-terminal domain-containing protein	heat shock		50.7291	47.035	22.0816	37.0633	44.3106	43.7281	47.9339	45.4269	39.6443	50.1461	35.2011	40.4149	69.8947	53.2505	67.8105	70.0305	60.9661	71.8228	129.527	55.4249	84.7994	75.8894	91.6592	109.571	54.6411	53.9182	62.6474
Mtr.46258.1.S1_at	Putative Myb family transcription factor At1g14600	TF-MYB	G2-like	530.976	424.889	409.639	530.51	513.723	502.098	557.218	532.23	442.412	649.69	513.8	554.696	598.003	475.882	493.408	522.121	544.318	488.919	503.492	529.723	535.164	501.14	462.683	438.038	526.01	459.263	491.849
Mtr.46301.1.S1_at	Heat shock cognate 70 kDa protein	heat shock		7.19823	8.16735	7.73517	7.9949	9.30152	7.87043	8.20778	7.72051	8.71505	7.7823	8.43184	8.54057	6.97273	9.43206	7.15051	7.59716	9.00809	6.62925	9.2125	8.87652	6.61217	7.55489	8.59624	7.71341	6.45564	8.32527	6.91543
Mtr.46444.1.S1_at	CBL-interacting serine/threonine-protein kinase 24 EC=2.7.11.1; AltName: Full=SNF1-related kinase 3.11; AltName: Full=Protein SALT OVERLY SENSITIVE 2;	SNF1-related kinase		14.6708	11.0809	15.138	11.7051	11.77	10.4084	12.5953	11.574	12.2307	9.23362	12.257	10.0349	10.483	9.64402	10.9334	10.8729	9.98298	9.91068	9.20383	9.60758	14.563	9.56134	11.9539	9.97642	12.1455	14.4628	10.6401
Mtr.46485.1.S1_at	glutathione S-transferase, putative	oxidative stress		11.1111	10.7163	9.34535	9.65302	11.0415	10.8931	10.7654	14.826	9.71817	18.2128	12.2199	17.1094	52.7831	52.0234	31.8436	17.498	43.0632	88.4901	75.4911	35.2954	39.9969	81.3245	88.3309	140.7	16.7515	17.0068	13.4606
Mtr.46491.1.S1_at	gibberellin 20-oxidase	GA		12.7104	13.3949	11.1271	12.4602	12.8347	18.0064	12.994	11.4328	12.0711	11.2023	10.6147	13.9306	13.9777	11.7452	14.3651	10.7849	11.3518	12.1848	11.8305	10.9312	14.8656	9.54747	11.5377	11.7078	13.716	12.0978	12.2553
Mtr.46493.1.S1_at	gibberellin 20-oxidase	GA		6.86772	10.0217	7.27494	8.85057	9.44142	8.90265	8.16595	8.91703	9.49932	7.04275	7.46741	9.04076	7.1909	7.83377	7.97362	7.8777	7.10691	6.82872	7.60267	8.06064	9.33529	7.39472	8.17978	8.06719	6.46896	8.6612	8.49469
Mtr.46606.1.S1_at	Cytokinin-O-glucosyltransferase 2 EC=2.4.1.-; AltName: Full=Zeatin O-glucosyltransferase 2; Short=AtZOG2; AltName: Full=UDP-glucosyl transferase 85A1;	CK		7.48869	8.29421	7.46543	8.14424	8.18921	8.34464	7.66002	8.46567	7.66506	9.15285	8.49343	8.79442	8.43502	7.63039	10.0142	8.30239	8.31599	7.31469	7.30862	9.27091	8.74312	8.42411	7.34016	8.13816	8.18189	7.56247	8.01089
Mtr.46607.1.S1_at	Cytokinin-O-glucosyltransferase 2 EC=2.4.1.-; AltName: Full=Zeatin O-glucosyltransferase 2; Short=AtZOG2; AltName: Full=UDP-glucosyl transferase 85A1;	CK		8.75719	13.1116	6.58368	7.98504	8.2716	9.16369	10.7943	8.60886	9.48841	8.37287	8.63272	10.0293	7.94464	8.68826	8.6603	9.63897	8.58791	7.97735	10.7124	8.54982	10.5958	8.33452	11.1584	8.42385	8.75878	13.2869	9.03426
Mtr.46609.1.S1_at	Cytokinin-O-glucosyltransferase 2 EC=2.4.1.-; AltName: Full=Zeatin O-glucosyltransferase 2; Short=AtZOG2; AltName: Full=UDP-glucosyl transferase 85A1;	CK		1184.59	1697.45	1249.62	1392.92	1303.97	1677.83	1213.56	1230.28	1069.01	896.152	1342.37	1154.61	520.204	645.594	870.008	1741.68	1497.42	1495.14	983.381	1748.2	2081.52	1521.66	1178.66	1538.11	2793.29	2753.64	3100.91
Mtr.46614.1.S1_x_at	Cytokinin-O-glucosyltransferase 2 EC=2.4.1.-; AltName: Full=Zeatin O-glucosyltransferase 2; Short=AtZOG2; AltName: Full=UDP-glucosyl transferase 85A1;	CK		11.8478	11.8805	7.05988	9.15561	10.9741	15.5949	19.571	10.702	16.6383	19.6708	15.8348	19.1476	41.4209	29.3316	34.9806	60.9758	44.8931	51.1102	63.259	34.9067	49.386	46.2948	54.117	56.5733	60.5506	32.8423	38.3856
Mtr.46615.1.S1_at	Cytokinin-O-glucosyltransferase 2 EC=2.4.1.-; AltName: Full=Zeatin O-glucosyltransferase 2; Short=AtZOG2; AltName: Full=UDP-glucosyl transferase 85A1;	CK		32.2755	31.1911	22.5957	26.5807	34.9802	35.5216	37.2402	23.9397	31.5523	54.7164	35.9132	62.8777	68.7214	64.629	63.7661	111.833	113.514	116.963	118.31	114.742	117.502	135.347	86.0461	92.9758	100.248	67.0166	109.816
Mtr.46616.1.S1_at	Cytokinin-O-glucosyltransferase 2 EC=2.4.1.-; AltName: Full=Zeatin O-glucosyltransferase 2; Short=AtZOG2; AltName: Full=UDP-glucosyl transferase 85A1;	CK		17.6066	34.249	15.2706	17.5528	20.5642	23.8443	19.2088	18.3571	18.6348	15.3798	24.6021	29.0906	10.7041	10.0418	11.2997	17.5953	22.3964	13.7917	12.966	18.6113	17.1285	17.2909	15.2832	15.0667	42.6851	31.5034	55.5222
Mtr.46619.1.S1_at	Cytokinin-O-glucosyltransferase 2 EC=2.4.1.-; AltName: Full=Zeatin O-glucosyltransferase 2; Short=AtZOG2; AltName: Full=UDP-glucosyl transferase 85A1;	CK		126.88	139.995	191.014	180.69	165.326	130.806	157.949	159.143	194.974	131.088	147.731	133.69	295.347	261.281	269.087	152.958	136.208	163.071	120.457	185.12	177.972	124.999	102.439	118.774	383.436	376.05	398.258
Mtr.46619.1.S1_s_at	Cytokinin-O-glucosyltransferase 2 EC=2.4.1.-; AltName: Full=Zeatin O-glucosyltransferase 2; Short=AtZOG2; AltName: Full=UDP-glucosyl transferase 85A1;	CK		110.316	139.011	74.1279	148.413	149.818	127.529	108.781	129.418	127.728	95.8744	118.462	112.983	229.552	220.95	216.643	126.49	116.139	152.307	86.3957	141.829	137.004	98.2074	85.3513	78.2956	302.019	349.669	346.689
Mtr.46619.1.S1_x_at	Cytokinin-O-glucosyltransferase 2 EC=2.4.1.-; AltName: Full=Zeatin O-glucosyltransferase 2; Short=AtZOG2; AltName: Full=UDP-glucosyl transferase 85A1;	CK		77.7059	112.715	72.4844	125.348	116.79	111.093	94.8544	109.568	134.453	84.2669	108.441	95.5696	220.053	202.07	195.48	111.431	116.009	157.564	89.7172	140.722	136.736	88.4456	75.5402	69.5415	289.243	297.324	303.645
Mtr.46729.1.S1_at	Protein phosphatase 2C ABI1 Short=PP2C ABI1; EC=3.1.3.16; AltName: Full=Protein ABSCISIC ACID-INSENSITIVE 1;	ABA		6.30977	6.46188	7.07812	5.92729	6.57336	6.04798	5.60306	5.98395	5.68154	6.78007	5.59499	6.17171	5.98106	5.60781	5.84736	5.21656	5.16393	5.4386	5.82655	6.16303	5.3165	6.40645	5.74338	5.82511	6.03019	7.41851	5.04249
Mtr.46852.1.S1_at	Gibberellin receptor GID1 EC=3.-.-.-; AltName: Full=Gibberellin-insensitive dwarf protein 1; AltName: Full=Protein GIBBERELLIN INSENSITIVE DWARF1;	GA		26.5853	18.8265	22.3513	35.4127	22.475	31.8284	19.8136	25.4987	30.8923	32.5505	20.5204	25.1256	21.6543	22.5629	20.6387	26.5663	24.7852	27.0626	27.713	35.4676	33.226	34.6219	25.0082	23.0585	21.2364	19.1424	19.035
Mtr.4686.1.S1_s_at	myb protein family	TF-MYB	MYB	246.08	176.629	134.041	201.256	207.206	235.508	207.722	213.68	225.613	247.491	180.16	148.264	242.065	302.03	304.599	295.66	282.643	336.398	435.459	337.614	271.21	340.085	364.902	434.057	261.782	228.01	273.093
Mtr.47061.1.S1_at	isopentenyl-diphosphate delta isomerase	CK		2575.74	2385.83	2116.01	2692.65	2492.85	2707.9	2223.2	2497.03	2178.14	1759.77	1859.81	2105.81	1810.57	1749.02	2283.65	3221.16	3588.52	3026.25	2031.32	3345.34	2617.14	2690.9	2061.43	2184.37	2632.42	2137.6	2398.64
Mtr.47151.1.S1_at	glutathione S-transferase, putative	oxidative stress		3097.34	3197.83	2792.65	3923.58	4118.27	3101.11	3854.79	3374.13	3085.61	3824.02	3365.89	2549.63	4837.5	4629.46	5593.08	8042.23	6345.61	8311.31	7110.8	8084.86	8240.98	7826.93	7752.44	6764.26	4690.26	3302.12	3628.23
Mtr.47157.1.S1_at	Putative Myb family transcription factor At1g14600	TF-MYB	G2-like	42.6959	30.402	17.2235	31.0055	29.5404	33.8151	32.7796	25.495	27.7979	37.8987	26.4559	32.7146	25.8785	28.9099	28.5683	40.2429	39.297	42.9642	56.8406	47.7346	54.0599	49.1547	46.0068	62.3835	42.0829	36.8055	43.0387
Mtr.47437.1.S1_at	Transcription factor MYB12 AltName: Full=Myb-related protein 12; Short=AtMYB12;	TF-MYB	MYB	228.137	247.241	193.48	302.8	254.505	203.078	287.521	271.077	197.807	213.035	183.164	177.834	131.826	93.5374	115.095	264.04	222.902	153.908	114.338	219.251	163.438	228.837	119.269	125.701	277.466	173.432	218.76
Mtr.47574.1.S1_at	DNAJ heat shock N-terminal domain-containing protein	heat shock		7.2371	6.75891	6.01737	6.8847	7.39802	5.68711	7.04424	7.63528	5.78735	5.98358	6.01744	5.77609	6.04216	6.96806	6.75281	7.10352	6.07558	7.33435	8.12969	6.75938	7.49629	7.45181	7.27881	8.00082	6.44727	6.41734	6.32067
Mtr.47574.1.S1_s_at	DNAJ heat shock N-terminal domain-containing protein	heat shock		230.885	266.188	205.463	388.097	311.11	296.136	260.167	258.983	229.317	331.991	251.195	299.399	468.186	513.447	371.596	406.487	477.748	569.53	611.158	577.685	501.615	607.526	507.118	601.917	294.99	261.875	251.644
Mtr.47706.1.S1_at	Transcription factor MYB48 AltName: Full=Myb-related protein 48; Short=AtMYB48;	TF-MYB	MYB_related	2540.38	2708.67	3115.33	2389.75	2584.99	3283.46	3028.37	2615.62	3162.08	3097.47	3006.41	3548.78	2417.85	2259.99	2378.74	2285.01	2478.59	1779.45	2589.56	1945.18	2276.83	2493.12	2297.85	2901.13	2976.98	2424.98	3067.45
Mtr.47779.1.S1_at	Myb-like protein G	TF-MYB	MYB_related	35.9719	42.6446	15.8635	59.5248	83.6665	47.1589	89.3262	72.689	74.1391	313.554	105.6	162.591	222.676	146.615	126.342	84.948	54.6566	22.1042	34.4095	66.9333	49.992	48.7619	56.4482	33.8858	24.4535	12.1346	16.3422
Mtr.48147.1.S1_at	Transcription factor MYB98 AltName: Full=Myb-related protein 98; Short=AtMYB98;	TF-MYB	MYB	6.75752	6.54045	6.68007	7.01555	7.15784	6.46715	6.81058	7.78207	7.25355	6.20079	7.26678	7.59872	6.34664	6.80606	7.90591	7.04866	7.81251	6.32795	5.73063	8.34525	6.32108	5.83439	7.97146	8.14422	7.87824	7.38857	9.75595
Mtr.48253.1.S1_at	Homeobox-leucine zipper protein ROC1 AltName: Full=Homeodomain transcription factor ROC1; AltName: Full=HD-ZIP protein ROC1; AltName: Full=Protein RICE OUTERMOST CELL-SPECIFIC 1; AltName: Full=GLABRA 2-like homeobox protein 1;	HD-ZIP	HD-ZIP	20.8936	30.8208	29.4502	56.7245	29.728	30.1264	25.0715	28.6509	27.5761	27.1512	26.5117	28.4855	29.7999	22.443	25.8396	25.1418	23.9247	26.3532	33.391	40.9926	25.3553	28.4891	28.1597	23.9128	26.6554	29.5506	28.8167
Mtr.48253.1.S1_s_at	Homeobox-leucine zipper protein ROC1 AltName: Full=Homeodomain transcription factor ROC1; AltName: Full=HD-ZIP protein ROC1; AltName: Full=Protein RICE OUTERMOST CELL-SPECIFIC 1; AltName: Full=GLABRA 2-like homeobox protein 1;	HD-ZIP	HD-ZIP	15.3517	16.1062	21.1245	76.0127	18.0361	20.7622	13.3803	17.7744	21.7545	20.3212	15.4115	20.3261	14.8802	16.1404	17.5635	14.6327	14.293	14.946	23.6725	78.5894	14.5363	19.1172	18.175	15.4461	16.8494	16.6766	17.3761
Mtr.48340.1.S1_at	Heat shock cognate 70 kDa protein	heat shock		8.66048	8.05781	8.55167	7.89544	7.33852	7.30018	7.59659	9.7831	6.36268	7.77396	6.55354	7.51792	8.07071	8.26591	9.91512	8.26318	8.5677	7.70379	6.93718	7.64348	7.91216	8.88646	9.58783	8.84036	8.19136	8.10089	7.3615
Mtr.48343.1.S1_at	Heat shock cognate 70 kDa protein 2	heat shock		9.43219	8.48737	8.35643	7.99976	7.89065	10.0271	10.6673	12.5603	8.43082	9.06686	9.36874	7.47663	11.0686	11.031	10.0058	8.82319	11.3762	8.66013	7.85982	9.62637	9.25088	8.99293	12.2522	8.62536	8.84736	8.18142	11.336
Mtr.48510.1.S1_at	Homeobox-leucine zipper protein ATHB-8 AltName: Full=Homeodomain transcription factor ATHB-8; AltName: Full=HD-ZIP protein ATHB-8;	HD-ZIP	HD-ZIP	147.874	110.769	68.9614	136.082	124.183	109.529	109.381	123.428	149.421	136.436	138.998	148.156	180.248	188.001	151.567	145.023	181.418	172.835	227.131	137.298	160.499	206.768	171.053	253.61	120.334	120.645	126.147
Mtr.48621.1.S1_at	Gibberellin 2-beta-dioxygenase 8 EC=1.14.11.13; AltName: Full=Gibberellin 2-beta-hydroxylase 8; AltName: Full=Gibberellin 2-oxidase 8; AltName: Full=GA 2-oxidase 8;	GA		8.34748	7.54673	7.7318	11.9673	8.89779	8.26509	12.31	8.17233	10.7057	12.6684	9.56144	11.077	20.6378	13.2133	14.495	14.3812	14.2959	16.1657	11.809	20.5064	25.8494	14.8709	14.6317	12.4259	10.2032	8.42339	8.66893
Mtr.48824.1.S1_at	adenylate isopentenyltransferase 6 / adenylate dimethylallyltransferase / cytokinin synthase (IPT6)	CK		318.72	431.758	233.818	278.452	132.138	412.515	258.854	324.391	336.401	73.8124	158.866	190.78	68.3409	83.9965	134.7	181.925	157.336	199.066	112	180.631	142.128	179.434	115.59	135.047	279.265	248.866	218.663
Mtr.48902.1.S1_at	Heat shock cognate 70 kDa protein	heat shock		9.86701	8.87864	8.24679	7.31034	7.21811	8.01017	8.54675	9.00619	9.23262	9.48579	9.55539	7.87285	8.01853	8.58029	8.19079	9.07803	7.22084	7.19845	7.61708	8.55361	8.1495	8.78954	7.25324	8.13512	8.27014	8.46806	9.29684
Mtr.48903.1.S1_at	Heat shock cognate 70 kDa protein	heat shock		6.49759	7.66229	5.56477	5.98559	7.26877	7.17083	8.36736	7.1793	7.07659	7.1991	7.26724	6.84509	6.72754	8.54518	6.77909	6.52923	7.21565	6.65284	7.22753	6.63273	6.81741	7.20268	7.97199	6.1117	6.79576	6.71235	6.99379
Mtr.48906.1.S1_at	Heat shock cognate 70 kDa protein	heat shock		6.4247	6.46905	6.42876	6.48315	6.30718	5.70568	7.2118	6.39775	6.37976	6.18648	6.4931	7.69869	5.19841	6.21902	6.76814	7.25263	6.3943	6.57434	5.46517	6.5721	6.69414	5.82411	6.49969	7.1868	6.7561	5.94311	5.84784
Mtr.48917.1.S1_at	Heat shock cognate 70 kDa protein 2	heat shock		7.69985	9.00053	7.77309	7.90846	8.82757	7.96597	8.18475	7.64244	9.27584	7.23881	8.30578	8.42773	8.39191	9.00216	8.09355	8.51399	6.80782	7.79723	7.96614	7.86468	8.71058	7.2186	8.10712	8.13403	8.48518	7.42252	7.5877
Mtr.48921.1.S1_at	Heat shock cognate 70 kDa protein 1 Short=Hsc70.1;	heat shock		7.61121	7.29214	6.59547	7.21113	6.2202	7.98525	6.69518	6.34812	7.54895	6.85613	6.90107	7.2384	6.63287	6.37776	8.21517	8.13559	7.40101	7.15921	6.55515	7.30622	7.00562	5.82253	7.38423	6.74862	6.87228	7.21635	7.14102
Mtr.48927.1.S1_at	18.2 kDa class I heat shock protein	heat shock		7.76516	7.64945	7.65664	7.84202	7.90596	10.0271	7.83423	8.13768	7.06196	8.21961	7.92346	6.89174	6.64836	7.97153	7.84782	7.44075	7.488	7.67668	6.11411	6.63145	6.71871	7.97527	8.1758	7.6088	7.38523	7.02009	7.58836
Mtr.48935.1.S1_at	Heat shock cognate 70 kDa protein	heat shock		7.04691	7.28509	7.76327	6.92229	8.2197	8.32104	7.36402	7.26547	8.5929	8.37469	7.42078	6.96029	7.51605	8.14263	6.61807	7.53442	7.17589	7.68328	7.16349	6.43669	6.85667	6.62082	6.76351	5.96939	7.63774	8.40142	7.02309
Mtr.49040.1.S1_at	Anthocyanin 3'-O-beta-glucosyltransferase Short=3'GT; EC=2.4.1.238;	putative oxidative stress		54.3493	80.5865	24.6418	106.458	69.5256	76.1892	79.1714	83.5876	29.388	46.4877	28.8228	24.7824	13.3852	13.3587	11.9341	40.9655	22.0965	23.4667	15.8508	41.8718	21.6751	29.2849	19.1446	15.6676	139.936	62.665	116.073
Mtr.49044.1.S1_at	NAC domain-containing protein 29 AltName: Full=ANAC029; Short=NAC2; AltName: Full=Protein NAC-LIKE, ACTIVATED BY AP3/PI; Short=NAP;	TF_NAC	NAC	7.7538	9.67579	6.45661	5.98599	9.01877	7.97532	7.20347	7.3721	7.71534	8.60958	6.9585	8.09075	9.17828	9.2982	7.95325	6.52766	8.12933	7.69865	8.2474	7.08626	8.47865	7.65627	9.59797	8.98054	6.81129	9.87246	8.46542
Mtr.49062.1.S1_at	DNAJ heat shock N-terminal domain-containing protein	heat shock		922.014	833.835	897.968	976.757	921.354	1025.47	994.517	1018.99	1062.18	1325.58	942.437	1207.6	1456.76	1219.4	1380.31	1050.13	890.414	736.781	668.26	978.104	1094.25	957.889	653.546	609.386	771.247	568.066	616.214
Mtr.491.1.S1_at	myb family transcription factor	TF-MYB	MYB	11.2646	12.1693	14.9959	10.4519	10.437	12.6508	11.4632	11.0945	10.5235	11.1233	11.5534	10.744	11.6467	13.0811	12.4697	12.8212	11.106	11.9273	15.0641	14.6305	11.2546	14.2396	13.4667	15.48	12.0383	9.4314	12.5781
Mtr.49221.1.S1_at	Homeobox-leucine zipper protein REVOLUTA AltName: Full=Homeodomain transcription factor REV; AltName: Full=HD-ZIP protein REV; AltName: Full=Protein INTERFASCICULAR FIBERLESS 1; AltName: Full=Protein AMPHIVASAL VASCULAR BUNDLE 1;	HD-ZIP	HD-ZIP	81.6505	67.4156	48.2806	45.3188	59.0068	102.271	90.5254	69.6614	104.878	65.0361	63.9853	114.525	46.8385	54.9795	72.2095	36.0479	50.266	66.1693	40.579	38.3282	53.9843	34.4224	35.4346	56.7502	40.1346	55.9723	52.7972
Mtr.49230.1.S1_at	Transcription factor MYB39 AltName: Full=Myb-related protein 39; Short=AtMYB39;	TF-MYB	MYB	7.98783	6.4316	7.94239	7.43052	8.2716	9.72733	8.68016	7.86828	6.52421	9.9119	6.87941	8.25473	10.1	9.29273	7.93887	7.24678	6.78647	6.9714	7.92262	9.13243	7.64445	8.10669	7.52647	8.13403	6.31094	6.82688	7.47238
Mtr.49293.1.S1_at	Heat shock factor protein HSF8 AltName: Full=Heat shock transcription factor 8; Short=HSTF 8; AltName: Full=Heat stress transcription factor;	heat shock	HSF	136.862	106.607	55.5714	156.128	126.322	122.177	131.062	120.964	115.677	145.487	113.617	115.661	159.718	147.074	157.497	170.928	170.97	171.199	231.206	153.351	193.577	175.96	194.073	215.218	121.854	122.072	145.614
Mtr.49393.1.S1_at	L-ascorbate peroxidase 1, cytosolic (APX1)	oxidative stress		5519.84	5632.54	5551.77	5492.16	5994.4	5786.43	5728.29	5777.85	6001.96	7015.56	6664.81	6436.4	6579.14	7040.46	7017.13	6445.01	6551.77	7282.15	8285.08	6889.77	7746.97	7074.26	8470.46	9065.06	5341.08	5787.08	6497.22
Mtr.49672.1.S1_s_at	Anthocyanin 3'-O-beta-glucosyltransferase Short=3'GT; EC=2.4.1.238;	putative oxidative stress		7.42986	8.19622	7.64164	6.43079	7.03658	8.14816	7.27391	7.32285	7.64043	7.25263	6.84635	6.49489	7.1294	6.13612	7.32816	6.49175	7.67014	6.98412	7.06445	6.50411	6.52306	6.37592	6.52062	6.54456	6.44009	6.79597	5.94815
Mtr.49679.1.S1_at	Anthocyanin 3'-O-beta-glucosyltransferase Short=3'GT; EC=2.4.1.238;	putative oxidative stress		5.95704	6.19255	6.42168	5.42308	6.66551	6.13409	6.40775	6.47026	6.86245	5.93774	7.5396	6.84591	6.56687	5.77077	6.26808	6.38051	6.11438	5.80694	6.32301	6.2974	5.50444	5.50961	6.31994	5.72836	5.55644	5.68002	5.75875
Mtr.49684.1.S1_at	Anthocyanin 3'-O-beta-glucosyltransferase Short=3'GT; EC=2.4.1.238;	putative oxidative stress		95.0698	115.144	59.6883	107.073	85.5217	75.8289	114.475	102.444	104.542	107.962	106.733	108.493	204.286	167.791	133.936	132.21	113.503	99.3562	133.974	118.679	117.48	107.224	135.094	101.121	66.9878	59.4112	67.1779
Mtr.49685.1.S1_at	Anthocyanin 3'-O-beta-glucosyltransferase Short=3'GT; EC=2.4.1.238;	putative oxidative stress		6.95327	6.95934	5.96338	6.52825	6.50079	6.42262	7.2337	7.91986	7.08091	6.14168	7.10917	6.46683	7.00679	7.72449	6.01696	7.03165	7.48712	6.65328	6.01082	6.5	7.77867	6.95292	7.00927	6.63332	6.81103	7.17306	6.94362
Mtr.49685.1.S1_x_at	Anthocyanin 3'-O-beta-glucosyltransferase Short=3'GT; EC=2.4.1.238;	putative oxidative stress		7.35073	6.2034	5.92798	8.00776	7.57365	7.58234	6.81451	6.93431	6.80246	6.25465	6.39186	6.72477	7.26185	8.28485	7.37516	6.71391	7.05941	6.28502	7.09423	7.2805	8.17105	5.54213	7.06475	7.11593	7.76705	7.19423	7.47022
Mtr.49687.1.S1_x_at	Anthocyanin 3'-O-beta-glucosyltransferase Short=3'GT; EC=2.4.1.238;	putative oxidative stress		87.0221	85.8507	49.4238	92.3483	91.2765	99.6895	81.7793	74.3159	44.017	71.7939	60.7955	45.6612	30.1216	28.0966	27.5844	43.7269	64.5701	79.2867	89.7149	100.836	43.3712	48.447	104.933	85.864	98.5281	56.4776	66.7942
Mtr.49995.1.S1_at	Transcription factor GAMYB AltName: Full=OsGAMyb;	TF-MYB	MYB	6.04412	6.90541	6.64509	6.71077	6.0338	6.62896	5.95005	6.91447	5.76393	6.20045	7.07172	7.10877	5.83186	7.29537	6.38421	5.91239	6.11498	6.8568	6.38709	6.01967	5.45946	6.42961	6.40143	5.95346	6.06185	7.05458	6.64552
Mtr.50038.1.S1_at	NAC domain-containing protein 18 AltName: Full=ANAC018; AltName: Full=Protein NO APICAL MERISTEM; Short=AtNAM;	TF_NAC	NAC	30.7849	21.9517	11.8994	36.0226	43.3705	34.7165	36.8806	29.046	30.1911	74.439	33.6171	46.2125	306.857	181.15	197.053	164.392	149.381	216.064	382.134	204.548	161.527	240.276	137.253	277.125	81.8	35.3081	45.194
Mtr.50091.1.S1_at	Myb-related protein Zm38	TF-MYB	MYB	7.41844	7.95943	7.28648	7.66843	6.71575	6.73283	5.74153	6.38628	5.83116	6.53017	8.8944	6.63982	9.53291	6.80618	6.76374	6.22779	7.00371	6.14148	5.82655	6.56544	5.21335	6.36145	6.57959	6.56028	7.58083	6.82688	6.52181
Mtr.50134.1.S1_s_at	Chaperone protein dnaK2 AltName: Full=Heat shock protein 70-2; AltName: Full=Heat shock 70 kDa protein 2; AltName: Full=HSP70-2;	heat shock		6692.04	6315.45	6390.66	6541.17	6148.55	6429.77	6133.96	6383.72	6072.47	4848.96	5202.32	5260.42	5096.73	4811.72	5195.27	4590.51	4655.29	4597.3	4684.18	5210.7	5117.05	4396.13	4411.8	4600.07	7614.16	8220.22	7815.96
Mtr.50139.1.S1_at	Transcription factor GAMYB AltName: Full=OsGAMyb;	TF-MYB	MYB	18.4014	14.5648	28.1124	23.8358	17.8763	23.2136	25.9862	26.7908	21.2729	23.9462	16.1285	25.3639	22.4683	13.8432	20.1931	23.6936	17.5613	15.5523	15.9881	18.0435	19.3212	19.053	13.4456	16.1594	27.0508	14.4795	17.9422
Mtr.50164.1.S1_at	17.8 kDa class I heat shock protein AltName: Full=Clone DCHSP17.7;	heat shock		11.9832	9.89829	9.28897	11.428	11.5243	12.3711	9.49861	12.5065	9.18328	10.7095	9.33079	9.66647	41.2232	45.0562	38.5673	41.1902	46.251	49.624	167.733	41.4893	50.0333	74.003	138.008	158.089	15.6146	18.7103	16.2901
Mtr.50191.1.S1_at	Heat shock cognate 70 kDa protein	heat shock		5.49692	5.37764	7.26217	6.30689	6.16221	6.01892	5.35569	6.3932	6.08385	6.63731	5.40213	6.06549	6.39714	6.91757	5.95649	5.97158	6.06437	6.57947	5.28726	6.20806	5.88843	7.41067	6.33511	6.47435	5.43127	5.76708	5.42379
Mtr.50195.1.S1_at	Heat shock cognate 70 kDa protein 1 Short=Hsc70.1;	heat shock		6.47173	9.21352	5.84859	7.08718	8.68095	6.81067	8.01106	6.94974	8.04857	7.96225	7.46732	8.82657	7.66275	7.53748	6.5348	5.84969	7.11258	6.71685	5.83159	6.65803	7.23197	5.21925	6.59347	7.64722	6.46347	6.58413	5.86283
Mtr.50272.1.S1_at	Homeobox-leucine zipper protein ATHB-6 AltName: Full=Homeodomain transcription factor ATHB-6; AltName: Full=HD-ZIP protein ATHB-6;	HD-ZIP	HD-ZIP	1234.42	1191.24	1157.3	1258.3	1375.92	1115.71	1197.36	1216.02	1207.96	1414.95	1458.17	1572.91	1828.01	2215.15	2184.88	2212.39	1981.47	2312.93	1425.46	1906.53	2301.47	2143.33	1652.6	1875.16	1334.95	1346.13	1515.7
Mtr.50297.1.S1_at	Heat shock cognate 70 kDa protein	heat shock		10.279	12.5502	7.88022	9.78475	9.11992	9.96175	9.35596	10.0865	10.0986	8.96981	10.7024	8.9082	8.75411	8.23123	7.43985	9.78303	8.46297	8.39995	6.40001	8.3444	9.7761	8.49523	8.26894	7.02859	9.87142	8.68632	7.84084
Mtr.50305.1.S1_at	Transcription factor MYB59 AltName: Full=Myb-related protein 59; Short=AtMYB59;	TF-MYB	MYB	9.5286	10.2476	12.0154	9.46068	8.61692	11.7724	11.0385	9.43049	10.3952	12.0573	9.04202	10.378	14.138	17.7078	18.2341	15.2899	17.4627	13.4581	65.3534	16.257	15.6553	17.4864	23.1075	44.1089	9.12912	9.95588	8.54536
Mtr.50403.1.S1_at	Transcription factor MYB32 AltName: Full=Myb-related protein 32; Short=AtMYB32;	TF-MYB	MYB	147.204	135.776	112.21	222.788	111.535	152.984	182.099	164.969	150.443	141.117	129.943	146.987	78.3306	54.0496	73.4649	90.2701	87.4365	55.4601	30.5903	70.0393	64.881	65.6403	35.865	29.0784	196.05	129.295	172.406
Mtr.50674.1.S1_at	Putative Myb family transcription factor At1g14600	TF-MYB	G2-like	40.8278	49.751	34.9384	48.2703	61.3239	54.5782	54.3042	50.0456	43.4376	61.8565	53.9227	44.7416	53.7842	59.076	53.011	75.0409	59.379	69.2579	68.7812	60.4461	55.9703	51.629	37.6662	60.6022	40.7516	43.5751	49.3587
Mtr.50685.1.S1_at	Chaperone protein dnaK AltName: Full=Heat shock protein 70; AltName: Full=Heat shock 70 kDa protein; AltName: Full=HSP70;	heat shock		1827.51	1850.79	1466.5	1726.71	1650.64	1885.33	1618.28	1723.59	1586.17	1023.98	1256.03	1355.98	1379.73	1339.1	1686.7	1541.41	1543.19	1442.43	1821.12	1727.38	1758.81	1485.31	1709.91	1654.74	1094.23	1260.14	1117.82
Mtr.5069.1.S1_at	Myb-related protein 3R-1 AltName: Full=Plant c-MYB-like protein 1; Short=Protein PC-MYB1;	TF-MYB	MYB	79.4701	66.5374	40.1094	58.111	90.6346	78.6883	83.5828	95.88	75.9506	108.037	79.3052	81.2671	118.327	106.848	104.111	94.7702	81.7739	93.2849	121.32	85.3624	96.7857	91.4699	95.799	121.327	70.1236	79.7225	83.2265
Mtr.5071.1.S1_at	Myb-related protein Myb4 AltName: Full=OsMyb4; AltName: Full=Transcription factor RLTR1;	TF-MYB	MYB	9.79793	9.97305	8.91874	9.6346	9.25845	11.295	9.86294	9.53331	9.83179	8.81838	8.43636	9.09221	11.0494	8.69026	9.73798	9.0627	9.91838	12.3396	11.3539	10.5047	10.5465	8.95905	8.64939	9.48446	8.69829	8.67573	8.93005
Mtr.5079.1.S1_at	myb family transcription factor	TF-MYB	MYB	72.4047	53.5907	68.7716	54.3499	60.5054	42.5966	42.3717	55.9053	81.7856	64.1203	63.7588	46.2724	103.755	115.322	117.799	78.6548	107.973	143.622	194.779	143.543	143.011	154.609	181.353	234.021	58.8832	86.8866	58.2263
Mtr.50947.1.S1_s_at	Putative Myb family transcription factor At1g14600	TF-MYB	G2-like	230.947	212.942	184.733	206.352	209.503	193.183	197.675	234.504	214.902	181.868	209.462	190.083	137.982	143.405	163.757	141.981	147.436	155.541	142.001	152.379	170.461	160.036	139.849	137.808	198.316	181.196	240.622
Mtr.51040.1.S1_s_at	Superoxide-generating NADPH oxidase heavy chain subunit A EC=1.-.-.-; AltName: Full=Superoxide-generating NADPH oxidase flavocytochrome A; AltName: Full=NADPH oxidase A;	oxidative stress		1256.52	1192.85	1143.27	1030.37	1383.72	1271.88	1256.52	1219.68	1311.8	1285.53	1224.86	1197.91	1001.38	844.589	718.219	690.412	569.757	474.996	375.971	753.361	701.489	745.514	620.539	377.771	1760.56	1606.36	1875.73
Mtr.51137.1.S1_at	NAC domain-containing protein 78 AltName: Full=ANAC078;	TF_NAC	NAC	269.024	282.869	250.38	287.086	295.755	246.67	255.991	261.455	313.931	325.872	289.373	322.5	422.208	383.99	415.018	431.543	456.752	422.611	513.471	497.27	463.255	459.235	515.859	505.906	363.754	348.803	336.949
Mtr.51152.1.S1_at	NAC domain-containing protein 78 AltName: Full=ANAC078;	TF_NAC	NAC	33.938	30.2087	32.3968	38.268	37.6518	39.9328	46.0624	34.9518	51.2777	51.3759	31.6366	34.9342	37.8001	32.4903	34.2466	46.6945	42.9167	39.5893	45.0704	39.2183	45.7059	48.7857	32.8138	43.949	40.7962	39.8413	44.0021
Mtr.5116.1.S1_at	Homeobox-leucine zipper protein ATHB-15 AltName: Full=Homeodomain transcription factor ATHB-15; AltName: Full=HD-ZIP protein ATHB-15; AltName: Full=Protein CORONA; AltName: Full=Protein INCURVATA 4;	HD-ZIP	HD-ZIP	45.1974	46.9573	11.9278	44.7625	59.646	40.2598	52.1457	35.3886	41.7163	53.8672	43.9977	49.2935	62.5957	56.0933	46.9338	43.6466	48.6145	54.5549	60.0304	34.4008	53.4187	49.6424	47.6851	59.0783	40.4333	38.7446	46.1578
Mtr.51299.1.S1_at	DNAJ heat shock N-terminal domain-containing protein	heat shock		6.66645	7.41917	7.93316	6.7898	8.65848	8.0392	7.29142	7.85507	7.31785	7.35274	6.53942	7.52025	6.48384	7.99427	7.6193	7.03147	9.99819	8.06395	6.61454	7.1409	6.88475	8.09293	7.16252	9.52694	7.36931	8.72582	9.55324
Mtr.5133.1.S1_at	heat shock protein-related	heat shock		229.73	167.452	173.566	204.484	293.108	164.064	251.571	198.334	183.494	223.936	225.294	208.785	146.524	117.594	143.359	200.574	198.739	155.048	186.555	171.131	258.183	193.096	213.168	197.255	173.765	124.582	180.286
Mtr.51525.1.S1_at	Heat shock cognate 70 kDa protein 1 Short=Hsc70.1;	heat shock		4680.89	4865.58	4129.02	5160.44	4550.92	4358.56	4753.14	4465.35	4203.86	3819.01	3688.02	3780.47	4540.74	3672.43	3907.7	3222.96	2946.2	3105.88	3515.15	3423.2	3557.32	3515.24	3094.48	2706.26	3636.36	3829.76	3407.49
Mtr.51543.1.S1_s_at	Heat shock cognate 70 kDa protein 3 Short=Hsc70.3;	heat shock		736.43	648.441	496.484	846.691	664.152	741.941	686.469	620.381	586.484	518.218	403.98	472.203	581.791	423.112	517.94	397.351	341.666	485.103	429.386	363.229	358.151	444.65	355.991	249.798	502.587	470.803	420.399
Mtr.51562.1.S1_at	NAC domain-containing protein 2 AltName: Full=ANAC002;	TF_NAC	NAC	198.338	179.653	174.113	281.482	258.141	209.283	240.826	379.25	730.358	237.262	201.984	184.004	304.848	178.314	126.109	91.066	141.361	262.435	208.179	115.228	79.2176	197.863	251.574	442.699	95.3624	295.833	165.579
Mtr.51741.1.S1_at	Homeobox-leucine zipper protein ATHB-20 AltName: Full=Homeodomain transcription factor ATHB-20; AltName: Full=HD-ZIP protein ATHB-20;	HD-ZIP	HD-ZIP	44.7923	34.6055	20.1205	53.8898	26.1033	24.5121	29.2118	28.0505	28.5549	18.4508	33.039	25.1163	11.4518	13.4113	13.3646	10.2785	11.5553	10.6302	11.3452	10.2812	13.2163	8.03829	10.5217	10.1117	18.0788	22.4197	16.5937
Mtr.51829.1.S1_at	Two-component response regulator ARR5 AltName: Full=Response reactor 2;	CK		85.3392	100.584	26.3315	168.26	80.9205	106.411	59.1308	34.3148	53.4185	23.4417	28.2126	35.6297	25.3367	26.528	38.5418	101.668	73.3964	55.4786	87.8353	106.211	106.093	186.755	101.726	98.5928	126.541	115.063	70.81
Mtr.51829.1.S1_s_at	Two-component response regulator ARR5 AltName: Full=Response reactor 2;	CK		455.02	630.085	402.522	749.14	477.869	627.284	271.654	212.351	288.777	117.686	142.499	215.234	142.535	118.891	225.197	505.416	412.459	344.867	460.816	713.704	664.69	791.762	604.812	589.725	547.665	712.643	452.663
Mtr.51999.1.S1_at	Protein ODORANT1 AltName: Full=MYB-like protein ODO1;	TF-MYB	MYB	14.1631	11.6919	9.75113	13.6566	13.8551	11.8923	12.8126	14.1998	11.7311	13.6789	18.9433	15.6713	11.6524	12.6875	11.4217	9.76338	11.1539	9.99918	10.3958	10.259	12.2423	10.3664	9.84594	9.12476	8.4366	9.23598	9.91165
Mtr.52032.1.S1_s_at	Transcription factor GAMYB AltName: Full=OsGAMyb;	TF-MYB	MYB	7.67514	6.04423	7.83271	6.77135	6.86448	7.97225	7.18709	6.16329	6.3954	6.73525	7.02023	6.31265	6.06136	6.83989	7.30252	7.02469	7.1688	6.28936	6.20307	6.78447	7.99866	7.04346	6.06806	6.57896	6.2053	6.82688	6.99438
Mtr.5208.1.S1_s_at	Transcription factor MYB44 AltName: Full=Myb-related protein 44; Short=AtMYB44; AltName: Full=Myb-related protein R1; Short=AtMYBR1;	TF-MYB	MYB	25.6068	29.8258	36.5317	27.8172	34.5517	33.7142	30.2721	33.3623	31.5023	30.85	31.6613	48.338	48.866	24.8678	35.2069	33.8744	28.1096	34.1594	20.6787	25.9443	32.2211	30.0556	16.0981	24.1333	20.7643	15.6268	14.9406
Mtr.52127.1.S1_at	Gibberellin 2-beta-dioxygenase 8 EC=1.14.11.13; AltName: Full=Gibberellin 2-beta-hydroxylase 8; AltName: Full=Gibberellin 2-oxidase 8; AltName: Full=GA 2-oxidase 8;	GA		7.89172	9.88882	8.69978	12.5527	14.1326	11.9514	11.3704	12.1122	10.2715	41.0277	11.192	21.5537	124.198	60.7319	86.723	374.756	211.302	181.467	423.864	517.86	461.641	554.098	407.986	364.362	71.698	18.5471	22.3208
Mtr.5214.1.S1_at	Abscisic-aldehyde oxidase EC=1.2.3.14; AltName: Full=Aldehyde oxidase 3; Short=AO-3; Short=AtAO-3; Short=AtAO4;	ABA		63.8647	51.1174	19.4842	53.1131	53.1608	48.5748	49.3096	55.5825	48.2203	64.2967	64.2626	72.8258	148.583	108.122	106.087	92.7799	85.1094	89.7179	131.569	81.9673	101.208	90.5829	80.7626	90.8187	119.229	99.2922	128.709
Mtr.52307.1.S1_at	heat shock protein-related	heat shock		10.032	15.2362	10.7923	11.5689	11.2774	11.276	9.57711	10.8731	11.7329	10.5378	11.8057	9.61439	9.63514	13.0543	8.84347	8.34526	9.14349	9.37847	9.84913	11.4551	10.4201	9.39949	8.72755	10.9557	10.5813	12.8386	11.1623
Mtr.5235.1.S1_at	BEL1-like homeodomain protein 8 Short=BEL1-like protein 8; AltName: Full=Protein POUND-FOOLISH;	TALE_BLH		83.1407	78.3471	52.6371	122.034	88.0857	109.535	92.2434	58.8545	77.8906	107.825	103.175	76.6542	118.84	103.505	100.352	115.633	127.024	129.293	111.062	119.322	151.012	141.636	163.833	144.188	76.8953	91.8956	85.436
Mtr.5331.1.S1_at	Heat shock protein 83 AltName: Full=HSP 82;	heat shock		16.2599	15.2173	76.8848	13.9698	16.5641	16.3397	19.6222	17.3169	18.1047	19.7286	15.7885	19.3735	15.9412	15.9704	16.5532	17.6285	15.9287	15.1806	18.1936	19.0164	16.1099	14.5321	15.7223	12.6445	16.8417	19.7494	17.1672
Mtr.5335.1.S1_at	Two-component response regulator ARR15	CK		221.082	334.396	176.667	258.176	306.467	298.82	192.213	173.927	210.722	109.634	166.904	161.709	155.96	155.2	191.654	292.944	267.658	284.771	318.596	413.575	385.098	417.109	379.265	407.076	274.551	372.574	288.658
Mtr.5342.1.S1_at	Heat shock protein sti1 homolog	heat shock		8.88256	8.20774	13.0051	9.29883	9.22671	9.36602	9.37604	11.3692	8.53621	12.16	10.9369	11.3335	11.8557	12.2077	10.1442	13.4082	10.1024	10.4078	10.8135	11.375	11.4976	9.22819	12.9429	11.6856	8.98683	9.68764	9.32151
Mtr.5343.1.S1_s_at	Two-component response regulator ARR7	CK		126.336	179.151	55.1123	244.906	164.344	173.971	68.4844	55.1827	75.459	37.3634	45.5125	45.8656	49.5218	50.1179	65.6671	157.364	140.11	144.087	164.281	220.21	242.15	294.586	241.164	227.165	235.26	240.753	143.286
Mtr.5359.1.S1_at	Cytokinin-O-glucosyltransferase 1 EC=2.4.1.-; AltName: Full=Zeatin O-glucosyltransferase 1; Short=AtZOG1; AltName: Full=UDP-glucosyl transferase 73C1;	CK		10.1192	11.148	9.08805	14.543	10.808	12.8605	12.1023	10.4738	9.90203	13.0728	11.5665	9.72203	9.15987	7.94909	8.70199	16.1584	12.7623	8.76274	9.98915	12.2667	10.7106	9.55354	11.1107	9.9626	24.8257	23.3889	24.2277
Mtr.5389.1.S1_at	NAC domain-containing protein 78 AltName: Full=ANAC078;	TF_NAC	NAC	94.2228	82.879	50.8305	76.926	92.223	123.097	72.165	83.7703	89.1254	68.8924	69.1844	90.1155	61.5941	48.0509	67.3535	69.6808	83.5456	72.1121	78.6074	63.716	80.8802	80.6249	85.8437	81.4742	79.6257	70.778	81.0502
Mtr.5446.1.S1_at	Homeobox protein knotted-1-like 10 AltName: Full=Homeobox protein OSH71; AltName: Full=Homeobox protein HOS9; AltName: Full=Homeobox protein knotted-1-like 2; Short=Oskn2;	TALE	TALE	139.878	156.494	116.497	144.296	142.946	117.902	145.743	136.237	153.88	154.258	170.496	158.604	180.282	218.933	175.896	169.17	178.972	170.836	185.353	162.281	179.069	161.054	200.248	228.113	150.293	179.063	187.466
Mtr.5458.1.S1_at	Ethylene-insensitive protein 2 Short=AtEIN2; Short=EIN-2; AltName: Full=Cytokinin-resistant protein AtCKR1;	CK		280.902	221.598	223.13	182.26	210.264	293.404	258.71	251.482	218.862	279.454	182.614	227.6	283.192	283.616	327.166	318.674	329.114	272.181	464.145	290.018	420.363	309.99	373.615	340.374	231.273	200.038	213.347
Mtr.5519.1.S1_at	Cytokinin-N-glucosyltransferase 2 EC=2.4.1.-; AltName: Full=UDP-glucosyl transferase 76C2;	CK		94.6772	91.3016	24.9587	94.9393	63.6666	80.5355	68.2455	78.7599	71.3344	80.2861	95.7052	77.3079	104.092	79.4558	75.8716	61.2605	71.5576	74.301	101.217	71.2677	98.4397	77.3432	83.6852	105.181	117.023	123.253	113.678
Mtr.5541.1.S1_at	Transcription factor RAX3 AltName: Full=Protein REGULATOR OF AXILLARY MERISTEMS 3; AltName: Full=Myb-related protein 84; Short=AtMYB84;	TF-MYB	MYB	22.1712	20.8923	34.8861	26.0834	28.9385	24.2191	24.27	25.7784	19.0454	26.5686	25.3106	19.1464	20.4732	21.2817	18.9535	16.5876	18.779	24.5464	23.0886	16.2339	22.7867	14.0239	17.8829	21.7654	18.3641	15.76	18.1685
Mtr.5616.1.S1_at	Transcription factor GAMYB AltName: Full=OsGAMyb;	TF-MYB	MYB	10.4408	10.7831	7.08204	10.0348	12.7661	10.094	8.04074	9.40293	10.0139	11.7817	8.69892	9.05883	11.1454	14.7168	9.30203	9.59959	12.4158	10.0145	20.9027	12.7422	12.677	12.6913	13.7873	14.9084	9.76958	10.0545	10.623
Mtr.5630.1.S1_at	Cytokinin-O-glucosyltransferase 2 EC=2.4.1.-; AltName: Full=Zeatin O-glucosyltransferase 2; Short=AtZOG2; AltName: Full=UDP-glucosyl transferase 85A1;	CK		38.1373	58.4694	34.3943	35.0081	42.7784	49.7874	45.373	43.9437	51.2285	48.2951	52.0881	46.0962	37.34	34.885	33.6057	42.4093	32.2523	36.4129	36.0723	30.4663	47.4038	35.3578	30.3725	52.0378	48.3324	47.5395	48.6102
Mtr.5646.1.S1_at	glutathione S-transferase, putative	oxidative stress		395.816	265.662	194.952	540.988	392.99	254.927	367.249	394.815	281.04	499.649	423.951	392.414	1246.27	1183.11	1061.73	801.381	670.065	1131.65	1279.27	958.089	976.997	857.68	895.947	991.999	199.63	189.877	172.86
Mtr.5659.1.S1_at	glutathione S-transferase zeta 1 (GSTZ1) (GST18)	oxidative stress		25.3287	19.726	9.92419	23.0003	23.3809	27.9676	26.6276	29.852	24.8319	33.9775	25.7316	20.1849	37.1499	27.8292	27.9171	25.9736	26.0074	30.7189	29.8434	23.1551	21.2341	38.4686	24.5987	31.9517	24.8144	23.5744	21.9514
Mtr.5681.1.S1_at	Transcription repressor MYB4 AltName: Full=Myb-related protein 4; Short=AtMYB4;	TF-MYB	MYB	145.864	100.831	200.673	114.263	137.193	112.822	144.64	151.383	112.88	187.41	136.428	130.275	163.555	138.92	157.792	108.519	96.7182	90.6644	63.7588	99.0115	85.3571	94.4873	72.7388	82.1111	64.4377	87.9874	75.291
Mtr.5744.1.S1_at	NAC domain-containing protein 90 AltName: Full=ANAC090;	TF_NAC	NAC	17.2084	11.0809	13.3633	11.6205	15.2007	12.6738	10.7358	10.8329	12.8075	14.5839	12.1421	12.2102	22.9519	17.473	13.2353	8.04492	10.7584	11.9901	9.02106	10.5615	12.6361	10.8934	12.4518	11.8655	10.4522	11.8339	10.6947
Mtr.5843.1.S1_at	DNAJ heat shock N-terminal domain-containing protein	heat shock		12.3532	10.2379	7.96605	10.4807	16.4476	11.3157	12.7413	14.9847	13.1251	10.6941	12.8773	11.5965	13.1876	14.4986	11.5017	13.7393	17.2858	17.5576	13.8976	13.7156	13.4354	12.5055	16.1706	16.7215	12.1661	12.367	13.9117
Mtr.5863.1.S1_at	Anthocyanin 3'-O-beta-glucosyltransferase Short=3'GT; EC=2.4.1.238;	putative oxidative stress		201.053	159.281	169.691	193.352	222.876	184.566	194.877	200.568	196.687	290.85	211.392	242.313	405.151	589.395	715.6	775.979	772.135	1073.79	607.555	857.573	726.725	653.323	623.444	588.338	211.012	227.607	251.136
Mtr.5889.1.S1_at	Transcription factor RAX3 AltName: Full=Protein REGULATOR OF AXILLARY MERISTEMS 3; AltName: Full=Myb-related protein 84; Short=AtMYB84;	TF-MYB	MYB	5.93539	6.16047	6.05277	5.79977	6.16639	5.53355	7.85674	5.61788	5.20212	6.43441	6.00666	7.03393	5.7572	6.30977	6.40448	5.96655	5.78981	7.51316	5.82655	6.6164	6.73436	5.74931	7.18576	6.54715	6.38075	6.08396	6.42146
Mtr.5918.1.S1_at	DNAJ heat shock N-terminal domain-containing protein	heat shock		5.79942	7.10819	5.92993	5.19294	6.62303	6.50394	5.01107	5.87721	5.73444	8.29431	9.39629	6.497	12.9441	15.6531	19.542	27.9619	53.5616	90.4164	387.458	41.7805	129.159	134.681	496.533	340.989	7.21122	57.9695	14.0297
Mtr.5936.1.S1_at	TOM1-like protein 2 AltName: Full=Target of Myb-like protein 2;	TF-MYB	MYB	271.889	226.517	210.198	215.364	241.323	272.617	278.86	290.819	270.625	333.734	247.707	263.468	334.963	279.989	320.783	257.336	242.84	251.658	300.464	260.016	292.686	236.652	224.564	273.806	224.075	204.266	260.209
Mtr.6015.1.S1_at	Probable gibberellin receptor GID1L3 EC=3.-.-.-; AltName: Full=GID1-like protein 3;	GA		18.1904	19.9471	9.63787	25.8764	28.682	16.1703	29.1319	30.4681	17.8763	43.7625	19.828	26.1406	56.9268	44.1722	39.0327	52.5936	48.6469	24.5464	86.7642	62.5044	57.0157	55.4224	67.0937	49.0157	34.6111	32.4952	26.3848
Mtr.6071.1.S1_at	Myb-related protein 306	TF-MYB	MYB	34.4271	29.2173	8.98821	25.2698	45.3802	46.9703	26.0995	42.7067	35.8127	34.6616	34.034	42.4383	26.7752	23.254	15.3615	18.487	18.6189	14.1615	12.6875	10.9756	10.9274	11.8405	16.3089	17.5672	17.3566	18.6005	24.1542
Mtr.6071.1.S1_s_at	Myb-related protein 306	TF-MYB	MYB	69.5564	60.2363	14.1872	68.606	83.0504	63.1764	51.5626	111.695	90.4071	50.0935	63.0573	99.8984	102.371	47.3772	20.7351	61.0784	24.6654	36.0595	55.7783	23.5513	20.4497	35.9779	24.3756	27.7752	50.3706	24.7735	37.7902
Mtr.6076.1.S1_at	Transcription factor MYB86 AltName: Full=Myb-related protein 86; Short=AtMYB86; AltName: Full=Myb homolog 4; Short=AtMyb4;	TF-MYB	MYB	25.4166	25.4556	11.8697	21.2993	31.5539	27.647	31.0283	21.0399	22.2097	23.645	25.0177	27.8019	27.4584	25.4434	23.4039	19.1576	20.1729	24.3666	13.02	23.5506	14.7451	21.3277	14.4423	11.097	13.7449	11.8918	14.2638
Mtr.6090.1.S1_at	myb family transcription factor	TF-MYB	MYB_related	32.7698	30.4911	24.4294	26.6673	41.3886	34.3134	38.0976	34.1214	33.7525	51.2508	44.495	33.9429	59.779	62.2701	58.8577	57.6811	58.9726	73.5928	96.0455	52.5569	66.6053	78.047	87.1613	90.8341	40.3402	49.2834	43.011
Mtr.6091.1.S1_at	Cytokinin-O-glucosyltransferase 2 EC=2.4.1.-; AltName: Full=Zeatin O-glucosyltransferase 2; Short=AtZOG2; AltName: Full=UDP-glucosyl transferase 85A1;	CK		22.4173	33.2395	8.45537	26.3049	24.3704	20.7804	35.2851	24.3025	21.5906	20.8186	35.9515	32.69	17.1428	24.1917	15.7024	14.7144	13.9274	10.6525	9.33154	9.98208	10.6335	11.4404	9.36437	7.68661	51.2549	45.1666	44.444
Mtr.6091.1.S1_x_at	Cytokinin-O-glucosyltransferase 2 EC=2.4.1.-; AltName: Full=Zeatin O-glucosyltransferase 2; Short=AtZOG2; AltName: Full=UDP-glucosyl transferase 85A1;	CK		29.461	36.9965	8.16547	29.0826	34.3603	24.9847	31.2975	38.614	26.527	24.9461	41.1623	33.5621	31.6639	21.3815	11.8297	13.8904	17.0299	15.5059	8.4712	12.4201	18.6501	11.8372	9.0615	11.1119	63.586	41.5011	44.3822
Mtr.6097.1.S1_at	Probable gibberellin receptor GID1L3 EC=3.-.-.-; AltName: Full=GID1-like protein 3;	GA		58.2554	115.166	34.3567	84.5093	95.8818	80.5355	36.889	80.7206	107.775	52.0393	73.6657	87.4342	56.7134	57.9724	20.4087	51.7663	48.4795	48.647	14.3518	55.6762	36.0104	28.9756	34.8015	28.024	178.168	257.626	261.071
Mtr.613.1.S1_at	Probable gibberellin receptor GID1L3 EC=3.-.-.-; AltName: Full=GID1-like protein 3;	GA		8.72507	8.75351	10.7601	7.37401	9.39243	10.1487	9.7038	7.23429	10.8478	8.97696	13.9675	9.20498	8.39201	9.78524	8.6914	7.05759	8.46297	8.36525	7.61414	9.26548	12.0898	7.25263	8.17632	7.16619	10.3711	18.9004	12.7935
Mtr.6188.1.S1_at	Cytokinin-O-glucosyltransferase 2 EC=2.4.1.-; AltName: Full=Zeatin O-glucosyltransferase 2; Short=AtZOG2; AltName: Full=UDP-glucosyl transferase 85A1;	CK		40.1521	25.7469	17.2332	32.652	22.1427	36.487	31.0726	38.2605	21.8433	27.1713	24.033	30.6864	12.8217	11.5404	9.106	14.0653	16.4408	10.188	10.1246	12.9532	10.2954	11.7407	8.16174	8.52276	30.6857	19.9501	25.1452
Mtr.6308.1.S1_at	Heat shock cognate 70 kDa protein 1 Short=Hsc70.1;	heat shock		9.2072	9.26058	8.21509	6.76555	8.60011	6.90496	7.07605	10.1108	6.67763	8.25588	9.35752	8.75349	12.1868	11.4173	8.52976	8.56218	10.094	13.9149	8.91829	8.59554	9.50177	9.96982	10.3394	9.81833	8.26392	8.73354	7.87849
Mtr.6369.1.S1_at	myb family transcription factor	TF-MYB	MYB_related	31.8999	26.3821	22.6166	26.8328	26.5185	33.7008	29.0388	28.3157	27.4146	35.054	24.6661	35.8876	46.0551	35.3069	40.7303	47.1792	43.6775	47.3663	77.3707	47.2103	60.1985	70.927	48.7367	53.6107	28.6383	21.4287	29.6329
Mtr.6489.1.S1_at	glutathione S-transferase, putative	oxidative stress		13.3335	13.8154	20.228	21.0252	15.7552	14.5961	15.9324	10.9508	15.1486	22.0455	11.5257	15.2973	49.6465	33.5123	30.2595	40.1851	38.9251	151.885	169.357	53.0381	35.2467	72.2279	114.063	124.461	13.9041	25.5415	15.8993
Mtr.6519.1.S1_at	Two-component response regulator ARR11 AltName: Full=Receiver-like protein 3;	CK	ARR-B	7.15756	6.77963	9.86319	6.45267	6.66058	6.77612	6.05191	7.59993	7.26901	7.03514	5.9918	6.33241	6.98599	7.32867	7.34822	8.61263	6.60415	9.2619	6.56569	6.23323	6.66624	7.45502	5.61046	6.49935	6.22761	6.42704	5.97866
Mtr.6537.1.S1_s_at	gibberellin 20-oxidase	GA		23.5298	25.0606	18.4737	27.6423	29.1667	23.8161	20.6352	20.6006	23.6817	22.6192	20.8615	21.4673	29.7935	25.0987	24.332	26.6094	29.5682	29.0515	18.596	20.0524	25.5624	28.5773	15.7223	21.616	26.082	29.5756	30.7319
Mtr.6674.1.S1_at	Cytokinin-O-glucosyltransferase 2 EC=2.4.1.-; AltName: Full=Zeatin O-glucosyltransferase 2; Short=AtZOG2; AltName: Full=UDP-glucosyl transferase 85A1;	CK		7.44109	9.65729	9.9017	7.56967	7.58435	8.20197	7.43957	7.67594	8.08776	9.17318	8.29708	7.41318	7.1462	8.06703	7.86866	9.3144	8.23818	7.0161	11.04	8.47622	8.27989	7.68332	8.28454	7.44834	7.82576	8.56438	8.41331
Mtr.6710.1.S1_at	myb family transcription factor	TF-MYB	MYB_related	22.5399	40.6164	10.8688	20.3833	12.1319	22.8463	18.337	19.4813	26.5902	11.1734	14.9816	22.7235	10.0138	12.1133	10.2862	11.2885	11.3049	11.2978	11.2159	11.6911	11.7064	11.0191	13.2573	11.7306	18.2567	20.1714	12.9337
Mtr.6737.1.S1_s_at	Homeobox protein knotted-1-like 3 AltName: Full=KNAP3;	TALE	TALE	708.206	614.437	554.825	790.247	628.335	694.629	860.675	760.294	668.385	1162.21	716.099	748.273	1535.33	1229.64	1109.85	912.997	860.9	1105.72	1041.48	967.788	912.372	1006.3	853.951	946.712	684.466	646.361	680.816
Mtr.6758.1.S1_at	Cytokinin-O-glucosyltransferase 2 EC=2.4.1.-; AltName: Full=Zeatin O-glucosyltransferase 2; Short=AtZOG2; AltName: Full=UDP-glucosyl transferase 85A1;	CK		6.48082	7.93059	8.51885	7.97019	7.59993	8.28772	7.52326	6.88839	7.06196	5.43156	6.24398	7.47599	6.51084	5.75419	7.43294	6.87652	6.96881	7.42898	6.83754	6.27286	6.98334	5.98582	5.57714	6.43018	7.57955	7.41495	6.99352
Mtr.6811.1.S1_at	glutathione S-transferase, putative	oxidative stress		5.76962	7.84569	5.01854	6.33316	6.49282	5.80571	6.96637	7.89619	6.23169	8.51256	7.92263	6.99066	9.94034	8.40203	8.1223	6.75616	7.40479	10.6415	20.8859	6.9559	8.82319	9.20596	12.9429	11.4917	6.95319	6.21774	8.10977
Mtr.6811.1.S1_s_at	glutathione S-transferase, putative	oxidative stress		497.173	442.564	497.6	775.422	569.571	434.373	602.029	587.575	542.335	725.262	734.724	667.789	1479.76	1512.36	1276.86	1015.57	689.034	947.205	1346.17	646.298	700.065	825.489	755.403	1155.16	410.784	300.168	364.555
Mtr.6831.1.S1_at	Cytokinin-O-glucosyltransferase 2 EC=2.4.1.-; AltName: Full=Zeatin O-glucosyltransferase 2; Short=AtZOG2; AltName: Full=UDP-glucosyl transferase 85A1;	CK		98.5598	142.889	69.7338	144.563	133.084	212.662	205.681	147.31	228.464	133.905	176.436	188.705	151.868	141.796	144.667	95.6883	80.6766	92.4592	56.1469	67.2586	56.779	73.3709	52.8168	70.3842	243.961	145.424	158.11
Mtr.6888.1.S1_at	myb family transcription factor	TF-MYB	MYB_related	75.5802	69.6685	26.5092	64.4489	73.5294	62.1354	69.5518	69.0654	63.854	78.6613	70.9399	67.8412	118.435	97.1209	102.805	136.272	131.705	126.685	193.815	116.714	141.707	168.732	159.333	162.752	80.2298	54.9563	80.6811
Mtr.7112.1.S1_s_at	Transcription factor MYB86 AltName: Full=Myb-related protein 86; Short=AtMYB86; AltName: Full=Myb homolog 4; Short=AtMyb4;	TF-MYB	MYB	8.06831	7.66157	7.29347	6.7133	9.65074	7.91145	7.78186	6.93044	9.21235	9.37602	7.95475	10.355	7.90264	7.42727	8.40693	8.3402	8.07307	8.39565	7.07004	8.41454	7.28159	8.13042	7.7034	7.07992	6.84824	7.73827	8.24897
Mtr.7120.1.S1_s_at	NAC domain-containing protein 19 AltName: Full=ANAC019; AltName: Full=Abscicic-acid-responsive NAC; Short=ANAC;	TF_NAC	NAC	44.9367	36.0262	26.2623	49.3053	42.2182	30.5549	40.9237	44.0236	39.3843	40.8599	45.3059	49.3952	34.9144	30.1244	35.8797	23.0642	29.6384	25.0162	19.4389	25.4173	26.754	29.2377	22.288	27.6561	21.3707	19.4108	24.8105
Mtr.7144.1.S1_at	Serine/threonine-protein kinase SRK2F EC=2.7.11.1; AltName: Full=OST1-kinase-like 5; AltName: Full=SNF1-related kinase 2.7; Short=SnRK2.7;	SNF1-related kinase		30.7115	27.365	14.5075	37.5447	59.905	22.9095	39.8195	33.2373	31.1875	28.5223	29.9714	23.746	41.2148	32.5248	38.77	39.083	34.4973	28.0681	36.5496	25.9565	30.9558	46.2457	25.0984	33.3611	34.2781	46.1887	30.8649
Mtr.7157.1.S1_at	TOM1-like protein 2 AltName: Full=Target of Myb-like protein 2;	TF-MYB	MYB	23.7342	19.9289	40.3422	23.602	27.0945	21.4862	23.4788	27.7934	27.8958	31.6866	24.0029	28.2319	39.776	36.2264	33.05	32.2864	36.155	36.6313	47.4583	41.0038	50.8233	38.089	36.5654	46.1002	26.4408	18.3021	25.9409
Mtr.7175.1.S1_at	dehydroascorbate reductase, putative	oxidative stress		9.24509	7.41876	8.71961	9.76958	9.38225	6.8368	10.0693	8.47775	8.59422	11.0948	8.0058	9.48003	9.66405	6.73556	8.18736	8.27522	7.00037	7.93351	7.98327	7.98097	9.9695	11.2424	8.9881	8.96056	8.15538	8.24467	7.98498
Mtr.725.1.S1_at	TOM1-like protein 2 AltName: Full=Target of Myb-like protein 2;	TF-MYB	MYB	597.963	466.751	498.242	434.476	563.891	589.973	623.11	621.066	601.736	810.14	631.279	698.939	820.05	821.643	773.463	624.815	722.311	735.123	723.413	733.447	779.467	703.9	734.472	756.253	435.396	462.84	474.232
Mtr.7276.1.S1_at	myb family transcription factor / ELM2 domain-containing protein	TF-MYB	MYB	49.2212	54.3634	30.511	39.1154	53.8775	55.0337	57.5419	59.0334	57.4384	51.8728	65.7396	59.0689	72.3104	68.2302	48.3551	71.5555	89.9006	76.2946	86.8743	84.9173	98.3288	112.098	90.6919	79.7972	91.0414	87.4114	87.8283
Mtr.7507.1.S1_at	Heat shock cognate protein 80	heat shock		7.35308	7.98926	8.58254	8.28711	8.61685	8.28772	8.39982	10.8401	7.58468	6.89951	7.69918	9.04293	7.21786	7.65764	7.90011	7.4958	8.37526	8.02142	8.06774	8.1612	8.14452	8.29652	9.17301	8.61674	7.88251	8.37605	9.14014
Mtr.7711.1.S1_at	Cytokinin-O-glucosyltransferase 2 EC=2.4.1.-; AltName: Full=Zeatin O-glucosyltransferase 2; Short=AtZOG2; AltName: Full=UDP-glucosyl transferase 85A1;	CK		11.45	13.0872	14.5433	11.2165	12.3118	14.4184	12.748	14.0607	10.2792	14.9178	16.1728	11.7796	12.5192	16.6336	14.2657	13.6928	16.1873	13.3974	9.19567	11.5874	15.302	10.4865	15.4404	12.404	11.1402	15.285	13.1644
Mtr.773.1.S1_s_at	myb-related transcription factor (CCA1)	TF-MYB	MYB_related	4662.56	3523.13	3082.84	3616.61	4347.92	3617.9	4470.11	3944.01	3405.82	4842.03	3754.85	3668.09	3039.91	2441.44	2267.71	2235.46	2030.75	1284.9	2330.14	2178.54	1879.13	2179.42	2052.56	1508.7	1520.31	1065.78	1173.47
Mtr.7842.1.S1_at	Putative L-ascorbate peroxidase, chloroplastic EC=1.11.1.11; AltName: Full=Thylakoid lumenal 29 kDa protein; Short=TL29; AltName: Full=P29; AltName: Full=LeAPx09; Flags: Precursor;	oxidative stress		4456.99	4441.11	4437.73	4321.26	4532	4358.85	4361.11	4354.06	4672.02	4089.69	5173.78	4324.26	1744.59	1653.07	1370.45	2044.18	2227	1697.14	1010.36	1687.45	1831.13	1652	1380.97	1213.77	4190.69	4533.14	4863.48
Mtr.7854.1.S1_at	Abscisic stress-ripening protein 1	ABA		289.069	239.049	153.354	374.652	233.704	259.504	252.086	226.506	267.699	247.411	286.188	327.715	356.839	225.608	158.411	207.49	259.669	143.354	84.1702	218.451	195.815	226.796	100.408	92.4773	146.315	154.15	166.459
Mtr.7958.1.S1_at	Homeobox-leucine zipper protein ATHB-15 AltName: Full=Homeodomain transcription factor ATHB-15; AltName: Full=HD-ZIP protein ATHB-15; AltName: Full=Protein CORONA; AltName: Full=Protein INCURVATA 4;	HD-ZIP	HD-ZIP	265.957	200.289	175.688	225.062	216.294	223.605	196.673	210.442	217.506	245.628	223.335	265.3	318.105	331.623	254.086	282.834	337.422	306.393	506.993	296.278	314.668	414.58	375.465	402.485	293.005	246.768	186.381
Mtr.7958.1.S1_s_at	Homeobox-leucine zipper protein ATHB-15 AltName: Full=Homeodomain transcription factor ATHB-15; AltName: Full=HD-ZIP protein ATHB-15; AltName: Full=Protein CORONA; AltName: Full=Protein INCURVATA 4;	HD-ZIP	HD-ZIP	247.085	192.551	176.968	223.685	181.248	202.709	174.847	188.629	204.037	233.151	179.9	206.833	273.443	252.564	217.568	246.322	307.526	236.837	328.361	240.633	238.186	294.904	248.169	340.116	174.778	179.299	192.059
Mtr.8175.1.S1_at	putative catalase	oxidative stress		7.62572	6.87869	11.3724	7.41693	6.92199	7.58234	7.91846	7.74597	8.10947	9.21163	6.84524	7.92969	7.70155	6.32838	6.48838	8.00828	7.24967	6.35681	7.91602	7.3307	7.92837	6.99823	7.09436	7.58566	8.10763	7.05516	6.35719
Mtr.8546.1.S1_at	glutathione S-transferase, putative	oxidative stress		133.443	62.9324	38.2276	180.433	112.467	78.6554	102.887	114.353	77.7962	134.642	80.8089	115.703	176.49	103.989	115.672	78.1783	112.09	209.699	224.781	78.353	50.1999	174.453	187.921	463.691	100.763	106.312	110.705
Mtr.8636.1.S1_at	monodehydroascorbate reductase, putative	oxidative stress		5284.27	4790.73	5062.13	5926.5	5159.48	5097.49	5895.56	5920.94	5219.28	6490.65	5662.87	6078.92	8395.55	6722.51	6752.45	6510.3	6194.12	6777.36	5952.66	6308.88	5750.76	6038.26	5055.94	5342.48	6155.06	4820.74	5083.74
Mtr.8643.1.S1_at	Activator of 90 kDa heat shock protein ATPase homolog	heat shock		984.849	1006.71	785.845	955.561	885.786	1066.3	850.077	919.764	940.143	697.744	797.99	780.687	656.395	738.984	715.422	606.608	589.058	545.768	615.055	591.381	481.638	617.936	742.021	551.886	813.539	934.475	773.086
Mtr.8698.1.S1_at	NAC domain-containing protein 78 AltName: Full=ANAC078;	TF_NAC	NAC	431.42	398.162	303.982	383.058	424.151	429.962	481.112	468.612	511.174	575.749	439.753	457.214	712.394	574.259	609.638	639.383	533.089	581.853	883.356	558.369	675.975	681.154	760.025	832.893	402.647	443.819	448.128
Mtr.8700.1.S1_at	CBL-interacting serine/threonine-protein kinase 11 EC=2.7.11.1; AltName: Full=SOS2-like protein kinase PKS5; AltName: Full=SNF1-related kinase 3.22; AltName: Full=SOS3-interacting protein 4;	SNF1-related kinase		2545.86	2469.41	2604.32	2366.22	2969.16	2564.21	2683.05	2748.15	2973.88	4161.73	3574.87	3548.17	5892.41	5581.61	5788.52	5646.11	5147.05	5661.54	5092.86	5595.7	4944.88	5475.52	5056.01	4594.95	2576.41	2832.28	2405.02
Mtr.8750.1.S1_at	Homeobox protein knotted-1-like LET12	TALE	TALE	1319.98	1287.17	1189.94	1248.56	1462.06	1249.32	1476.09	1531.65	1400.98	1887.2	1510.06	1620.29	1634.49	1587.31	1559.75	1504.17	1562.76	1333.5	1585.06	1456.42	1441.9	1345.07	1378.61	1431.94	1097.7	995.893	1303.13
Mtr.8832.1.S1_at	Heat shock cognate 70 kDa protein 2	heat shock		2575.55	2914.35	2449.88	2782.38	2959.3	2377.58	2528.31	2371.41	2267.32	1959.68	2040.12	2205.12	1933.86	1788.35	1934.31	1931.88	1985.43	2062.02	1980.56	2024.22	2099.06	2152.99	2224.16	2065.43	2267.58	2475.06	2231.9
Mtr.8842.1.S1_at	Homeobox protein knotted-1-like LET12	TALE	TALE	585.897	498.316	584.394	459.589	565.73	516.798	496.749	545.68	574.505	592.594	614.919	613.874	618.219	732.516	678.193	582.425	653.076	624.272	675.4	590.081	738.732	631.872	702.59	725.35	674.181	634.29	702.075
Mtr.8846.1.S1_at	BEL1-like homeodomain protein 1 Short=BEL1-like protein 1; AltName: Full=Protein EMBRYO SAC DEVELOPMENT ARREST 29;	TALE_BLH	TALE	1710.73	1681.46	1511.57	1541.27	1668.7	1676.55	1924.14	1665.85	1740.97	2494.87	1951.28	2069.44	2933.63	2670.23	2347.52	2031.12	2114.11	2573.43	2698.53	2124.53	2025.62	2123.96	2280.11	2629.09	2005.57	1825.8	2032.51
Mtr.8857.1.S1_at	Bifunctional monodehydroascorbate reductase and carbonic anhydrase nectarin-3 EC=1.6.5.4; EC=4.2.1.1; AltName: Full=Nectarin-III; Contains: RecName: Full=Nectarin-2; Flags: Precursor;	oxidative stress		14.0939	10.1033	9.64616	11.0973	11.9247	11.6365	13.6438	12.8689	17.6345	11.74	11.6838	10.3971	12.9631	15.2937	9.59118	8.20953	12.5351	18.1036	7.16612	10.919	9.44006	8.67528	8.28454	10.4706	17.6094	17.3045	8.56639
Mtr.8863.1.S1_at	myb family transcription factor	TF-MYB	G2-like	9.3639	8.27479	9.64331	7.36107	8.23777	7.89081	9.00982	8.78804	7.86767	7.91467	7.88123	8.21876	7.02976	7.84262	8.18736	7.99677	8.34839	7.58341	9.36387	8.62649	8.32522	7.58166	8.85054	9.37958	8.22192	7.57479	8.07811
Mtr.8865.1.S1_at	Myb-related protein Myb4 AltName: Full=OsMyb4; AltName: Full=Transcription factor RLTR1;	TF-MYB	MYB	8.61668	10.0054	9.90977	7.21589	9.07136	8.90736	9.28547	8.97124	8.754	8.04792	7.64419	6.90797	9.3815	7.80077	7.80384	8.3294	7.71033	9.83211	7.69327	7.87727	8.81847	7.90998	8.90939	10.4666	7.87836	9.48093	8.16445
Mtr.8870.1.S1_at	Abscisic acid 8'-hydroxylase 3 Short=ABA 8'-hydroxylase 3; EC=1.14.13.93; AltName: Full=Cytochrome P450 707A3;	ABA		43.9316	65.8342	48.786	46.2145	61.1228	91.3894	73.1338	92.4881	276.091	178.031	90.5192	109.758	321.124	294.152	357.221	273.101	312.475	332.147	471.469	269.982	300.192	489.918	239.915	499.748	81.0484	119.1	79.1121
Mtr.9007.1.S1_at	Anthocyanin 3'-O-beta-glucosyltransferase Short=3'GT; EC=2.4.1.238;	putative oxidative stress		9.12466	9.98708	20.9778	11.0835	8.57505	8.76583	10.0851	10.7739	10.8593	12.4982	9.53255	11.1725	9.84739	7.85452	12.457	9.88508	10.5599	8.45478	9.63108	9.41067	10.0805	8.8579	10.6133	9.97217	9.92837	9.18461	9.48839
Mtr.9013.1.S1_at	Bifunctional monodehydroascorbate reductase and carbonic anhydrase nectarin-3 EC=1.6.5.4; EC=4.2.1.1; AltName: Full=Nectarin-III; Contains: RecName: Full=Nectarin-2; Flags: Precursor;	oxidative stress		24.0274	23.7143	21.1505	28.6953	23.455	32.6818	29.7516	25.6638	24.5373	25.2574	28.6229	28.4836	21.8474	22.4835	22.2879	24.5425	20.3796	18.5321	17.3921	17.446	16.4595	20.6325	19.8801	21.1098	22.5862	20.9156	24.8365
Mtr.9023.1.S1_s_at	Myb-like protein G	TF-MYB	MYB	127.416	66.0947	61.1174	143.699	110.719	59.969	119.659	101.386	70.8939	151.139	88.9518	106.42	241.105	134.978	129.143	72.0631	52.1915	86.8674	305.573	66.522	94.5711	132.068	112.807	142.404	59.0853	53.2894	40.8015
Mtr.9069.1.S1_at	Putative Myb family transcription factor At1g14600	TF-MYB	G2-like	369.458	309.922	252.325	339.601	370.326	326.548	425.354	338.767	286.671	398.21	285.083	323.647	318.126	274.217	340.199	336.211	356.388	278.902	327.258	335.96	343.881	352.048	257.151	261.183	373.728	281.316	299.474
Mtr.9084.1.S1_at	18.1 kDa class I heat shock protein AltName: Full=HSP 18.1;	heat shock		83.3523	141.042	158.14	68.7441	61.032	150.678	63.3443	115.84	92.2076	41.841	62.5031	68.0135	65.8302	63.1594	83.5643	59.3126	90.0355	92.8952	98.2981	108.591	119.501	78.3474	92.6836	138.205	65.6194	140.874	98.982
Mtr.9135.1.S1_at	Homeobox-leucine zipper protein HAT4 AltName: Full=Homeodomain-leucine zipper protein HAT4; Short=HD-ZIP protein 4; AltName: Full=Homeodomain transcription factor ATHB-2; AltName: Full=HD-ZIP protein ATHB-2;	HD-ZIP	HD-ZIP	134.778	122.322	60.4357	139.676	150.599	136.265	151.725	132.847	117.053	213.282	122.732	169.848	263	212.753	214.898	247.175	232.085	225.848	296.586	273.031	318.696	324.372	298.258	349.101	148.738	125.021	154.823
Mtr.9172.1.S1_at	DNAJ heat shock N-terminal domain-containing protein	heat shock		275.935	281.903	161.809	318.493	346.681	319.787	290.777	304.628	315.901	350.566	274.004	323.753	546.923	437.977	454.21	648.693	620.973	683.17	986.818	673.876	655.125	750.891	817.125	890.798	448.741	381.762	350
Mtr.9222.1.S1_at	similar to microsomal glutathione S-transferase 3	oxidative stress		25.9398	26.5154	30.3061	25.7776	32.9083	33.7849	30.3705	27.792	28.3496	26.1445	32.538	32.747	28.1797	31.0771	26.6648	28.6906	25.8061	24.1687	34.8399	29.285	33.6131	24.8432	35.3299	30.5935	28.4174	30.9946	34.6822
Mtr.9262.1.S1_at	Heat shock cognate 70 kDa protein	heat shock		2187.99	2723.49	1851.31	1697.33	1896.05	2245.49	2651.73	2031.5	2169.5	1900.86	1945.77	1857.78	767.555	660.452	475.893	312.499	259.088	129.731	120.105	172.858	191.663	155.6	146.903	138.507	2579.76	2692.33	2832.86
Mtr.9302.1.S1_at	Ethylene-insensitive protein 2 Short=AtEIN2; Short=EIN-2; AltName: Full=Cytokinin-resistant protein AtCKR1;	CK		558.347	463.622	526.686	534.893	466.255	574.772	473.689	491.523	509.51	469.009	495.423	536.531	591.27	589.771	697.346	611.816	714.23	608.976	809.766	706.16	683.54	675.905	783.099	715.751	494.338	518.902	524.801
Mtr.9331.1.S1_at	Transcription factor RAX2 AltName: Full=Protein REGULATOR OF AXILLARY MERISTEMS 2; AltName: Full=Myb-related protein 38; Short=AtMYB38;	TF-MYB	MYB	10.1315	6.67848	8.51885	7.22216	9.86684	8.81936	7.88343	11.4328	9.74552	9.44533	11.3734	8.991	8.84917	7.83377	11.9883	8.28263	10.5327	12.7147	16.3549	11.1689	13.2471	16.2235	11.8312	17.3354	7.38523	10.1382	12.2423
Mtr.9335.1.S1_at	Myb-related protein 3R-1 AltName: Full=Plant c-MYB-like protein 1; Short=Protein PC-MYB1;	TF-MYB	MYB	540.71	522.197	411.317	467.36	400.789	465.259	470.596	472.494	447.352	467.861	419.262	457.856	313.625	329.191	276.707	327.006	401.85	291.372	380.2	377.661	313.925	318.479	315.731	290.73	491.958	489.125	479.403
Mtr.9409.1.S1_at	Heat stress transcription factor B-2b Short=AtHsfB2b; AltName: Full=Heat shock factor protein 7; Short=HSF 7; AltName: Full=Heat shock transcription factor 7; Short=HSTF 7; AltName: Full=AtHsf-11;	heat shock	HSF	168.581	164.673	135.307	218.169	179.914	220.082	199.934	214.672	220.953	377.505	203.742	242.404	395	382.269	305.029	273.502	198.109	244.652	516.154	235.147	202.206	368.684	507.771	350.831	174.307	171.604	165.149
Mtr.9431.1.S1_s_at	CBL-interacting serine/threonine-protein kinase 24 EC=2.7.11.1; AltName: Full=SNF1-related kinase 3.11; AltName: Full=Protein SALT OVERLY SENSITIVE 2;	SNF1-related kinase		99.531	61.8891	45.2018	89.653	89.4291	83.409	106.315	92.5472	86.9638	134.164	93.0571	99.6453	134.488	126.727	147.823	131.383	130.836	141.338	201.631	146.317	153.66	162.149	149.05	164.958	90.5098	92.2337	76.1948
Mtr.9499.1.S1_at	Heat shock protein HSS1	heat shock		7.51733	7.44681	8.53816	6.62701	6.65721	7.37508	6.57744	7.42772	6.84492	6.67616	7.84543	7.32428	6.14299	6.03301	6.18678	7.99922	6.32573	6.50961	7.07948	7.38049	8.90622	6.54814	6.35726	6.36484	6.90897	6.61572	6.84643
Mtr.9504.1.S1_at	Homeobox protein knotted-1-like 2 AltName: Full=KNAP2;	TALE	TALE	610.662	566.022	536.695	636.167	606.667	519.035	626.418	599.671	643.488	634.742	689.438	787.592	844.31	888.364	721.509	597.031	881.505	715.858	478.241	570.948	800.129	766.488	590.435	804.857	504.595	588.6	571.322
Mtr.9513.1.S1_at	myb family transcription factor	TF-MYB	MYB_related	218.034	296.284	182.118	270.609	352.331	319.585	247.776	279.32	295.268	293.933	314.492	378.205	316.234	311.318	256.603	378.482	362.475	292.355	357.214	354.412	313.425	342.277	431.041	358.823	517.989	531.935	514.351
Mtr.9514.1.S1_at	CBL-interacting serine/threonine-protein kinase 10 EC=2.7.11.1; AltName: Full=SOS2-like protein kinase PKS2; AltName: Full=SNF1-related kinase 3.8; AltName: Full=SOS3-interacting protein 1;	SNF1-related kinase		721.316	772.615	832.285	684.408	1029.02	854.681	877.511	965.796	971.66	910.467	1014.66	955.747	798.708	962.179	917.653	1217.19	1388.93	1457.7	765.243	1218.79	1106.07	1127.3	955.901	864.356	681.752	892.752	836.599
Mtr.9532.1.S1_at	NAC domain-containing protein 78 AltName: Full=ANAC078;	TF_NAC	NAC	80.4133	101.593	38.1697	126.551	129.394	129.231	140.284	120.128	119.606	173.049	180.475	149.707	149.737	127.536	122.871	145.85	129.731	159.163	71.01	112.582	85.4619	101.995	60.2231	72.1644	184.639	137.427	152.591
Mtr.9579.1.S1_at	Myb-like protein G	TF-MYB	MYB_related	410.852	479.958	375.413	413.233	566.132	403.573	454.249	457.433	387.897	605.301	504.787	539.002	857.558	1073.04	1044.31	1147.92	1301.33	1313.6	2025.52	1423.84	1546.09	1487.28	2221.08	2114.96	506.806	542.673	448.159
Mtr.9592.1.S1_at	Homeobox-leucine zipper protein HAT7 AltName: Full=Homeodomain-leucine zipper protein HAT7; Short=HD-ZIP protein 7; AltName: Full=Homeodomain transcription factor ATHB-3; AltName: Full=HD-ZIP protein ATHB-3;	HD-ZIP	HD-ZIP	178.062	176.611	86.9279	212.747	155.538	147.09	181.315	155.098	158.181	186.384	165.219	201.521	134.679	124.674	88.3294	94.0891	74.0852	59.0569	75.0545	92.3447	109.16	83.4036	75.8203	90.4759	140.125	131.989	142.605
Mtr.9625.1.S1_at	Heat shock protein 101	heat shock		151.709	108.925	81.4707	111.395	138.712	128.83	135.621	103.289	92.9584	178.474	99.6962	90.6491	308.835	299.668	343.115	325.199	278.327	306.353	579.457	283.142	324.865	349.082	546.428	391.571	135.325	120.67	130.437
Mtr.9638.1.S1_at	myb family transcription factor	TF-MYB	MYB	96.0491	119.531	41.8468	86.6398	101.04	94.9147	69.6871	97.3314	109.672	68.5702	105.709	66.4884	86.0961	102.068	78.5247	82.2036	97.1027	93.7377	71.5469	87.2777	86.5699	74.9302	87.768	96.6604	115.768	136.046	149.62
Mtr.9656.1.S1_at	Two-component response regulator ARR3	CK		71.7988	108.667	30.7638	131.992	71.9749	106.741	66.1051	77.499	92.5503	53.5826	76.9831	77.8776	118.085	156.144	123.209	187.675	190.101	226.069	350.642	257.122	251.423	319.566	386.709	463.3	113.754	164.402	125.191
Mtr.9712.1.S1_at	superoxide dismutase	oxidative stress		838.98	1014.04	871.934	1277.73	1005.98	1081.12	1277.42	1036.72	1071.46	1249.36	1081.42	1061.3	1096.91	1234.43	947.853	1431.8	1349.52	1091.88	1061.91	1334.72	1122.29	1414.48	1316.93	1249.44	1720.05	1645.69	1489.99
Mtr.9722.1.S1_at	CBL-interacting serine/threonine-protein kinase 18 EC=2.7.11.1; AltName: Full=SOS2-like protein kinase PKS22; AltName: Full=SNF1-related kinase 3.20;	SNF1-related kinase		155.921	173.329	98.0648	159.527	211.5	164.316	145.826	191.86	155.424	168.525	198.095	157.861	246.866	246.906	262.178	225.298	215.209	329.739	289.221	260.088	253.644	234.757	235.071	344.1	206.712	224.164	240.421
Mtr.9790.1.S1_at	heat shock protein-related	heat shock		13.3358	12.3316	6.76107	11.6672	13.3854	11.862	11.5347	12.9761	12.4759	17.2035	10.7658	13.0984	17.7088	14.4577	10.1044	10.5853	13.8739	12.491	14.4617	13.8557	12.9235	14.2955	14.8661	13.5981	12.6066	12.1595	13.5973
Mtr.9849.1.S1_at	gibberellin 3-beta-dioxygenase / gibberellin 3 beta-hydroxylase (GA4H)	GA		11.2995	13.2998	15.352	9.30064	16.4087	10.3622	12.2474	12.284	8.96118	9.04407	9.77138	10.4067	10.1302	10.7197	10.1006	9.30833	9.68587	11.3312	8.22516	13.3383	8.85646	10.2054	9.46075	9.25993	11.0394	11.0425	13.7921
Mtr.9978.1.S1_at	histidine kinase (AHK4) (WOL)	CK		507.446	401.558	327.818	387.978	501.082	467.846	460.623	488.666	424.32	631.736	541.854	502.11	833.657	729.679	712.679	543.895	565.009	650.013	634.488	516.384	515.636	522.706	483.455	531.381	454.046	440.38	466.72
Mtr.10000.1.S1_at	PHD finger transcription factor, putative		PHD	190.377	176.645	171.558	179.073	150.331	188.277	198.963	179.907	181.708	201.943	205.161	222.245	222.265	215.95	223.163	236.693	253.023	226.616	359.359	251.37	298.648	262.099	307.223	293.702	244.146	217.041	227.119
Mtr.10001.1.S1_at	Zinc finger CCCH domain-containing protein 40 Short=OsC3H40;		C3H	118.808	102.536	64.0327	113.908	112.467	110.738	114.631	114.136	108.124	137.947	114.082	114.044	154.692	135.511	151.971	155.999	157.042	183.688	229.781	164.562	199.803	174.739	175.352	215.695	122.396	97.7525	110.172
Mtr.10001.1.S1_s_at	Zinc finger CCCH domain-containing protein 40 Short=OsC3H40;		C3H	391.61	408.452	307.6	400.526	411.906	361.258	341.367	353.997	359.636	398.802	387.222	417.416	526.935	505.118	659.486	497.704	501.884	615.296	646.36	560.195	670.996	518.563	586.52	662.233	375.951	354.526	436.89
Mtr.10007.1.S1_at	Dof zinc finger protein DOF1.8 Short=AtDOF1.8;		Dof	359.158	286.368	252.087	361.049	340.01	248.661	324.243	333.958	276.929	336.451	396.124	341.973	382.125	329.861	292.616	357.658	401.17	320.538	354.27	313.543	360.672	464.175	312.048	352.478	314.447	297.35	285.158
Mtr.10054.1.S1_at	Auxin response factor 18 AltName: Full=OsARF10;		ARF	137.29	92.6315	65.8522	137.789	108.996	135.9	134.541	120	122.072	133.708	109.018	139.29	91.4187	92.6152	82.1198	109.138	84.0717	62.598	91.0906	80.5063	93.2815	86.302	65.9836	82.6934	134.552	94.9432	124.854
Mtr.10063.1.S1_at	Transcription factor TCP13 AltName: Full=Plastid transcription factor 1; AltName: Full=TFPD;		TCP	207.917	180.91	80.2454	185.194	167.685	148.723	229.736	190.423	178.001	203.899	195.214	167.495	298.708	138.769	128.807	109.476	82.3482	115.965	135.812	95.34	87.7766	124.96	78.0635	115.35	270.385	220.915	192.844
Mtr.10071.1.S1_at	Probable WRKY transcription factor 47 AltName: Full=WRKY DNA-binding protein 47;		WRKY	17.4859	25.0338	14.5672	15.8813	25.9328	15.6029	20.137	24.2039	18.5891	23.1737	23.9635	23.7216	18.4006	21.0777	24.7434	12.7024	20.8387	17.687	22.5107	24.0283	25.2157	19.7381	15.2033	22.4951	10.2536	11.6306	17.7717
Mtr.10071.1.S1_s_at	Probable WRKY transcription factor 47 AltName: Full=WRKY DNA-binding protein 47;		WRKY	13.3879	18.4589	11.2309	27.3799	17.2776	14.9752	17.7607	16.5409	16.1371	17.7378	17.8674	21.5528	14.1789	17.1593	16.8212	13.5961	14.5007	20.2832	12.2292	16.7813	17.2619	14.7186	13.3606	15.9085	12.6735	12.2916	13.947
Mtr.10093.1.S1_at	hypothetical protein predicted by Glimmer/Critica		MYB_related	11.5282	7.37594	6.00693	9.2742	9.46635	9.10464	8.74746	8.67188	8.48476	9.4516	9.22873	8.50912	11.4601	10.3802	9.17769	11.8912	9.9811	11.1717	13.5068	9.85987	9.56944	12.1506	9.75616	8.88069	8.97612	8.82127	10.8707
Mtr.10093.1.S1_x_at	hypothetical protein predicted by Glimmer/Critica		MYB_related	8.16976	10.4272	5.71585	8.1701	9.37531	9.92138	10.7584	7.58444	8.32328	11.7469	9.8764	9.15827	14.7065	8.40402	10.7862	12.1281	9.99129	9.22438	13.2783	11.5507	8.9844	14.4479	10.8181	9.85451	9.79365	10.2183	8.85145
Mtr.10110.1.S1_at	transcription factor Hap5a, putative		NF-YC	1210.11	1248.44	1074.31	1196.89	1219.47	1077.43	1155.13	1289.11	1095.73	1005.71	1121.18	1083.8	959.451	988.478	788.148	891.236	1071.98	987.344	691.248	1066.97	867.368	863.188	796.331	852.558	1289.06	1280.09	1369.33
Mtr.10115.1.S1_at	hypothetical protein predicted by Glimmer/Critica		HB-PHD	158.315	164.993	129.021	176.773	177.964	156.453	146.808	147.028	152.932	135.091	145.442	146.201	186.487	151.052	184.969	182.551	171.501	174.739	245.495	160.814	218.512	189.863	208.555	230.228	184.125	167.167	172.935
Mtr.10131.1.S1_at	Scarecrow-like protein 28 Short=AtSCL28; AltName: Full=GRAS family protein 8; Short=AtGRAS-8;		GRAS	67.5518	89.3507	40.7189	53.8542	69.6751	78.8049	69.9065	75.1246	86.1671	56.1891	65.5176	64.7518	24.2436	23.8645	21.6664	27.3064	32.3181	31.0455	15.8754	35.4669	16.9656	24.3685	16.5064	12.1252	77.7836	63.6228	72.2289
Mtr.10154.1.S1_at	Agamous-like MADS-box protein AGL8 AltName: Full=Floral homeotic protein AGL8; AltName: Full=Transcription factor FRUITFULL;		MIKC_MADS	12.3121	10.7524	7.98174	8.7584	15.9972	10.0665	12.8259	14.8923	12.1297	48.3235	19.2935	13.8623	32.2456	15.3206	14.0856	27.1836	15.9822	16.2798	17.7046	15.7113	24.8604	37.5099	21.4999	20.847	14.4059	8.24898	11.4678
Mtr.10184.1.S1_at	Zinc finger CCCH domain-containing protein 53 Short=OsC3H53;		C3H	185.303	166.196	100.378	170.58	171.217	145.543	205.997	142.782	181.229	199.943	156.536	157.724	226.511	188.303	189.485	251.82	210.027	194.672	176.204	147.007	234.301	220.163	209.29	214.733	199.286	161.085	219.612
Mtr.10190.1.S1_at	Transcription factor bHLH13 AltName: Full=Transcription factor EN 39; AltName: Full=bHLH transcription factor bHLH013; AltName: Full=Basic helix-loop-helix protein 13; Short=bHLH 13; Short=AtbHLH13;		bHLH	35.8309	34.983	11.1552	27.3801	35.1715	25.774	29.5257	28.9707	37.7323	30.1823	23.5354	20.3574	40.1175	39.2786	38.3294	35.4475	32.3345	41.2172	39.2662	32.9766	33.0277	32.6053	27.5541	40.747	25.9442	48.1142	26.492
Mtr.10192.1.S1_at	Ethylene-responsive transcription factor ERF023		ERF	255.41	289.199	192.145	320.922	354.399	329.216	200.237	331.736	271.251	258.64	392.671	305.758	234.307	241.064	284.292	658.346	649.06	588.241	425.167	824.483	710.623	671.264	477.335	476.345	903.05	787.957	927.45
Mtr.10215.1.S1_at	Dof zinc finger protein DOF5.1 Short=AtDOF5.1;		Dof	122.605	115.126	65.5782	152.78	117.55	90.8542	140.928	141.51	119.547	143.013	135.361	112.452	153.662	101.956	74.4768	127.53	124.502	100.924	91.8575	86.5108	82.1698	138.74	85.6229	91.9644	120.634	93.0474	120.468
Mtr.10230.1.S1_at	DNA-binding protein, putative		MYB_related	84.2416	65.8379	54.41	75.2275	80.3063	79.8494	98.8478	73.5831	83.6904	99.8864	72.8379	84.1709	105.609	114.663	120.184	145.924	130.409	104.671	160.19	125.33	134.667	147.181	135.981	142.901	98.2026	69.6323	91.2294
Mtr.10234.1.S1_at	Dehydration-responsive element-binding protein 3 AltName: Full=Protein TINY 2;		ERF	8.66299	9.17293	6.36055	16.264	9.18948	11.5593	10.3761	13.015	9.94968	12.0672	8.91421	17.5835	11.9479	8.23223	14.0353	16.3329	8.96728	8.25712	12.458	12.9519	13.7387	32.7163	19.4025	12.1934	14.3251	10.8096	11.7134
Mtr.10234.1.S1_s_at	Dehydration-responsive element-binding protein 3 AltName: Full=Protein TINY 2;		ERF	192.531	176.653	207.822	191.314	175.047	217.239	200.323	170.773	166.52	185.395	166.955	178.178	151.163	187.716	220.022	255.462	189.437	205.26	199.786	251.466	295.575	242.53	273.085	230.019	207.885	193.294	206.398
Mtr.10266.1.S1_at	homeobox transcription factor, putative		HB-other	122.914	79.848	81.9275	79.2743	100.212	74.8827	122.08	100.957	81.8522	148.075	87.3926	79.0527	117.084	119.063	151.358	134.293	140.968	125.575	184.905	119.685	154.11	129.326	161.136	193.05	112.822	86.7556	103.007
Mtr.1034.1.S1_at	Nuclear transcription factor Y subunit C-9 Short=AtNF-YC-9; AltName: Full=Transcriptional activator HAP5C;		NF-YC	986.606	948.303	742.287	977.047	955.684	925.457	888.189	919.651	825.658	1069.25	985.748	942.755	1428.36	1512.04	1344.42	1371.04	1471.36	1474.67	2096.11	1573.97	1785.38	1640.67	1853.19	2043.34	1030.87	1129.56	1029.19
Mtr.10344.1.S1_at	Zinc finger CCCH domain-containing protein 24 Short=OsC3H24;		C3H	1368.22	1387.27	1037.37	1471.92	1705.84	1263.11	1611.85	1520.98	1372.83	1655.04	1689.63	1497.82	1675.7	1854.64	1713.49	1542.86	1765.14	1439.47	1572.66	1475.39	1571.79	1601.02	1588.78	1521.37	1542.55	1724.08	1581.26
Mtr.10419.1.S1_at	Ethylene-responsive transcription factor RAP2-2 AltName: Full=Protein RELATED TO APETALA2 2;		ERF	759.31	729.377	720.593	1129.55	755.799	733.946	817.153	834.906	891.029	875.396	678.532	770.807	1159.4	936.644	890.077	1241.02	1124.39	1250.39	1471.16	1200.24	1177.07	1536.11	1113.88	1277.03	870.667	717.161	625.495
Mtr.10424.1.S1_at	Ethylene-responsive transcription factor 6 Short=AtERF6; AltName: Full=Ethylene-responsive element-binding factor 6; Short=EREBP-6;		ERF	227.326	212.361	257.023	225.403	201.341	240.338	222.524	463.268	805.211	301.338	229.794	248.007	242.881	243.87	206.525	183.326	203.778	246.778	192.454	222.697	200.602	206.55	238.525	261.046	265.754	362.114	286.541
Mtr.10425.1.S1_at	Ethylene-responsive transcription factor 6 Short=AtERF6; AltName: Full=Ethylene-responsive element-binding factor 6; Short=EREBP-6;		ERF	594.625	430.25	452.158	555.136	584.187	443.768	442.581	675.417	1177.86	448.212	493.224	400.607	511.535	482.851	329.059	215.673	240.144	333.145	304.534	198.477	212.484	292.695	278.655	355.172	396.645	609.216	464.309
Mtr.10439.1.S1_at	Protein ETHYLENE INSENSITIVE 3		EIL	650.865	563.626	531.244	545.118	587.466	739.072	603.046	618.556	576.039	851.498	712.337	791.253	1117.73	1133.36	1111.72	962.5	926.627	980.555	1079.82	964.553	1111.6	951.058	1008.72	1185.94	858.916	780.657	928.419
Mtr.10652.1.S1_at	Transcription factor bHLH62 AltName: Full=Transcription factor EN 85; AltName: Full=bHLH transcription factor bHLH062; AltName: Full=Basic helix-loop-helix protein 62; Short=bHLH 62; Short=AtbHLH62;		bHLH	120.561	79.291	96.9099	78.1936	85.9235	83.1022	90.115	70.2172	111.74	59.1175	74.1237	103.336	45.7421	33.7198	34.4136	26.4288	28.0575	26.9349	14.8696	19.9847	25.2518	20.2082	18.2675	22.9246	39.8976	50.6151	47.0623
Mtr.10722.1.S1_at	Zinc finger CCCH domain-containing protein 41 Short=OsC3H41;		C3H	152.775	188.039	71.2338	165.962	142.415	152.305	159.449	166.607	173.866	162.936	158.544	153.417	231.228	224.095	219.516	240.482	220.635	231.417	269.403	219.652	223.45	289.271	251.078	305.108	185.736	133.477	169.777
Mtr.10739.1.S1_at	Two-component response regulator-like APRR2 AltName: Full=Pseudo-response regulator 2; AltName: Full=TOC2 protein;		G2-like	2520.61	2346.73	2498.48	1993.58	1800.31	2798.86	2747.12	2674.75	2738.18	2830.34	2457.04	2989.05	2590.68	2594.8	2795.37	2036.84	1922.28	1444.48	1886.89	1546.13	1926.48	1670.32	2006.33	1887.11	1706.17	1231.99	1719.36
Mtr.10740.1.S1_at	Dof zinc finger protein DOF2.4 Short=AtDOF2.4;		Dof	110.771	107.896	58.1711	172.29	124.512	118.542	126.603	95.1608	123.077	120.322	90.6148	127.096	152.044	123.362	110.646	143.23	138.494	110.723	106.732	133.418	104.604	182.903	88.0627	110.359	165.633	120.793	130.63
Mtr.10755.1.S1_at	Transcription factor UNE10 AltName: Full=Protein UNFERTILIZED EMBRYO SAC 10; AltName: Full=Transcription factor EN 108; AltName: Full=bHLH transcription factor bHLH016; AltName: Full=Basic helix-loop-helix protein 16; Short=bHLH 16; Short=AtbHLH16;		bHLH	972.095	919.422	813.575	1141.04	894.333	984.23	1103.41	1101.18	1016.85	1205.53	1037.56	1204.62	1031.8	972.219	893.98	708.554	555.592	490.184	430.637	553.933	681.402	528.332	473.98	442.598	775.284	614.854	728.037
Mtr.10824.1.S1_at	Dof zinc finger protein DOF3.7 Short=AtDOF3.7; AltName: Full=Dof affecting germination 1; AltName: Full=Transcription factor BBFa; Short=AtBBFa; AltName: Full=RolB domain B factor a;		Dof	127.996	110.322	36.9165	204.233	127.313	103.158	123.577	120.009	120.334	108.3	88.0385	122.57	156.223	115.008	81.3388	132.777	116.477	109.318	100.505	99.112	87.2859	135.433	78.4355	104.313	185.517	118.988	115.689
Mtr.10829.1.S1_at	Transcription factor bHLH68 AltName: Full=Transcription factor EN 60; AltName: Full=bHLH transcription factor bHLH068; AltName: Full=Basic helix-loop-helix protein 68; Short=bHLH 68; Short=AtbHLH68;		bHLH	156.093	146.002	103.452	193.071	195.86	140.879	182.873	160.573	194.988	178.369	169.754	184.918	181.422	147.262	172.937	205.262	217.706	203.686	296.174	236.872	205.304	288.427	198.188	268.606	250.195	162.261	181.345
Mtr.10841.1.S1_at	WUSCHEL-related homeobox 8 AltName: Full=OsWOX8; AltName: Full=Protein WOX13;		WOX	404.433	464.991	433.195	567.051	503.472	483.888	476.517	478.763	558.997	542.708	558.761	527.884	662.834	564.402	534.855	764.514	750.409	666.151	849.067	658.454	807.631	886.29	791.772	876.49	664.293	616.606	627.738
Mtr.10885.1.S1_at	Dof zinc finger protein DOF5.3 Short=AtDOF5.3;		Dof	344.813	363.879	261.741	435.448	330.4	403.576	348.285	369.286	358.893	475.379	361.747	435.81	523.207	529.953	361.532	344.971	340.253	268.792	142.443	270.266	234.433	296.782	202.118	185.546	401.864	335.382	361.411
Mtr.10896.1.S1_at	Probable WRKY transcription factor 40 AltName: Full=WRKY DNA-binding protein 40;		WRKY	6.4747	7.14979	6.00728	6.21825	6.92651	7.38767	6.89462	6.31923	6.81362	6.17002	6.55354	7.81521	6.44552	6.51535	6.83198	8.10865	6.70212	5.72388	6.40001	6.67447	5.97515	6.2126	7.00927	7.06833	7.08422	6.90857	6.20583
Mtr.10896.1.S1_s_at	Probable WRKY transcription factor 40 AltName: Full=WRKY DNA-binding protein 40;		WRKY	13.9173	13.8012	10.4304	9.7804	11.9831	12.7055	11.0727	13.3537	66.0215	11.1474	12.9213	24.0526	18.219	17.8209	10.9103	9.35442	12.1164	22.6357	17.4754	12.8992	10.8387	16.3694	16.7707	19.56	11.0303	47.1722	12.3826
Mtr.1093.1.S1_at	Auxin response factor 19 AltName: Full=OsARF7a;		ARF	370.151	378.093	434.394	250.672	375.212	366.936	305.373	332.451	352.092	292.631	330.016	355.737	274.602	351.732	283.114	246.349	308.603	240.573	244.047	239.737	266.685	198.193	265.791	247.86	305.298	443.234	435.529
Mtr.10955.1.S1_at	expressed protein		GeBP	544.306	531.007	603.795	541.927	743.141	545.291	605.243	552.627	539.492	659.22	593.5	502.55	729.634	840.5	643.48	599.497	742.905	962.252	981.579	988.73	851.598	804.59	1024.31	1126.92	579.124	617.9	630.094
Mtr.10965.1.S1_s_at	hypothetical protein predicted by Glimmer/Critica		GRAS	75.6953	78.8146	37.5934	76.3725	97.2143	76.2565	79.3051	78.363	64.6468	73.3084	79.2865	74.5777	104.118	105.3	95.8745	98.8225	114.644	131.57	139.963	120.069	138.631	127.283	141.727	162.209	118.806	111.523	127.618
Mtr.10976.1.S1_at	Probable WRKY transcription factor 15 AltName: Full=WRKY DNA-binding protein 15;		WRKY	517.568	517.652	464.861	547.455	500.237	510.106	499.113	529.543	730.217	454.82	444.578	526.127	443.312	505.165	377.904	391.736	407.177	449.764	417.078	430.464	371.685	378.693	314.162	456.464	485.235	603.874	511.999
Mtr.10983.1.S1_at	Ethylene-responsive transcription factor 13 Short=AtERF13; AltName: Full=Ethylene-responsive element-binding factor 13; Short=EREBP-13;		ERF	7.19605	9.41319	10.4658	7.75551	9.90199	9.6282	9.18712	9.22926	9.50016	8.60879	9.23588	11.3961	8.2042	9.0296	7.59176	9.99559	8.2777	8.68471	8.41921	8.7262	8.32275	7.04439	8.76321	8.53472	9.50818	7.63433	10.5944
Mtr.10987.1.S1_at	Ethylene-responsive transcription factor 13 Short=AtERF13; AltName: Full=Ethylene-responsive element-binding factor 13; Short=EREBP-13;		ERF	10.8843	11.0732	14.0487	14.1693	13.3162	11.3258	11.3136	11.8902	15.2439	13.3471	11.3412	9.83307	15.1489	12.7656	14.1152	14.4201	12.4979	17.7862	14.4586	13.5583	16.2633	14.3461	14.9722	12.9806	12.1188	11.8684	11.1024
Mtr.10993.1.S1_at	Transcription factor bHLH96 AltName: Full=Transcription factor EN 15; AltName: Full=bHLH transcription factor bHLH096; AltName: Full=Basic helix-loop-helix protein 96; Short=bHLH 96; Short=AtbHLH96;		bHLH	39.8638	30.2988	16.765	47.9756	33.3281	28.4072	45.9198	44.333	30.6476	20.0237	28.4741	27.9416	12.9727	11.6688	13.6667	14.4843	19.1317	17.7363	13.4287	16.1027	12.9909	12.4597	12.0576	10.1579	29.4761	31.756	17.404
Mtr.10995.1.S1_at	hypothetical protein similar to Arabidopsis thaliana chromosome 2, F23N11.11		G2-like	3117.93	3359.57	2901.26	2420.6	2626.17	3511.68	3311.21	3198.43	3379.53	3573.94	3790.23	3408.18	3757.59	3861.98	3803.3	2466.01	2676.8	1989.71	2039.12	1949.3	1923.76	2312.85	2742.57	2333.15	2075.9	1876.75	1982.32
Mtr.11012.1.S1_at	Floral homeotic protein APETALA 2		AP2	71.2029	64.793	38.9263	69.299	91.4609	63.564	71.0291	71.2417	59.5228	102.957	73.1793	70.3021	132.161	93.1135	101.271	144.375	133.142	122.323	152.993	121.767	135.266	157.053	104.973	136.004	114.019	87.6257	111.715
Mtr.11013.1.S1_at	Floral homeotic protein APETALA 2		AP2	84.8725	75.5096	42.2817	95.227	107.125	83.6896	87.1206	73.6322	87.0622	119.748	71.0906	80.8513	87.7214	76.9568	72.8859	97.0792	108.066	110.32	102.669	106.22	108.694	108.911	74.843	108.363	124.755	107.118	131.923
Mtr.11023.1.S1_at	Transcription factor bHLH68 AltName: Full=Transcription factor EN 60; AltName: Full=bHLH transcription factor bHLH068; AltName: Full=Basic helix-loop-helix protein 68; Short=bHLH 68; Short=AtbHLH68;		bHLH	145.845	124.812	79.45	175.822	142.692	126.66	142.3	129.341	127.511	159.237	130.998	117.606	172.892	134.524	150.307	154.759	134.663	165.915	182.5	130.235	146.38	216.763	108.515	173.763	147.231	115.063	111.473
Mtr.11051.1.S1_at	transcriptional factor B3 family protein		B3	74.6485	80.4654	39.5629	61.3314	78.9814	82.8696	72.7517	78.4771	78.5964	76.9207	61.1036	72.8891	101.633	87.331	89.6476	92.7795	97.998	93.2511	118.638	102.466	122.864	91.2949	101.29	115.833	80.5748	70.8198	79.7877
Mtr.11053.1.S1_at	Probable WRKY transcription factor 33 AltName: Full=WRKY DNA-binding protein 33;		WRKY	71.2459	61.652	26.2178	44.7598	60.1863	43.7758	53.4663	82.6432	338.201	84.5711	44.7232	44.3119	93.6395	78.8178	57.8526	51.0292	69.945	103.629	90.9386	75.663	67.4555	90.05	88.3631	115.361	56.1957	91.5279	65.7267
Mtr.11068.1.S1_at	transcription factor, putative		Whirly	840.011	833.662	767.293	1037.76	686.509	810.127	839.477	831.242	827.452	568.966	621.777	586.52	725.227	654.457	652.34	939.367	906.927	777.205	956.088	958.899	864.327	1008.02	841.409	923.738	1240.78	993.328	992.991
Mtr.11076.1.S1_at	Zinc finger protein 1 AltName: Full=WZF1;		C2H2	10.2194	9.99162	7.534	13.7395	12.3376	11.6121	10.9075	11.9568	10.1322	14.6607	9.10659	8.53708	33.9243	17.2458	15.2692	10.0004	15.4511	42.0932	39.2694	14.849	9.39961	26.1207	24.1141	91.5908	10.6308	9.45461	10.2081
Mtr.11141.1.S1_at	hypothetical protein predicted by Glimmer/Critica		HSF	378.647	329.977	351.972	393.499	376.008	365.592	336.382	349.637	365.609	349.906	368.221	364.012	348.989	369.482	367.66	334.92	381.558	342.733	368.203	375.376	376.543	365.417	408.833	383.891	345.231	346.017	390.443
Mtr.11163.1.S1_at	Ethylene-responsive transcription factor RAP2-7 AltName: Full=Protein RELATED TO APETALA2 7; AltName: Full=Protein TARGET OF EAT 1;		AP2	438.624	396.101	407.272	391.674	455.166	524.299	392.992	407.082	398.146	627.76	419.732	472.389	650.958	574.638	486.522	620.999	561.156	485.435	486.998	505.142	533.103	546.928	520.057	539.604	591.968	473.818	525.389
Mtr.11167.1.S1_at	Auxin response factor 8		ARF	973.411	888.83	843.508	908.141	818.371	973.885	959.489	953.79	922.589	879.722	899.682	1015.7	571.202	597.002	545.896	692.401	776.674	603.791	711.116	696.353	769.592	722.674	755.999	708.789	803.053	782.061	767.564
Mtr.11183.1.S1_at	hypothetical protein predicted by Glimmer/Critica		Dof	61.8729	54.2669	18.368	60.3537	53.3235	47.193	65.8693	56.0732	48.2851	77.6522	62.4843	63.7769	85.5837	70.8704	70.2964	80.3635	96.9645	70.9284	84.1069	71.7983	74.7504	93.9156	94.8682	77.1435	72.3668	52.5619	49.5856
Mtr.11200.1.S1_at	Zinc finger protein CONSTANS-LIKE 16		CO-like	705.974	634.644	672.157	671.664	369.597	600.431	554.73	645.474	602.763	566.891	495.423	525.138	324.344	228.198	242.274	157.907	184.221	148.564	113.038	129.19	143.22	131.292	168.381	131.125	607.302	542.874	699.779
Mtr.11241.1.S1_at	Dehydration-responsive element-binding protein 1A Short=Protein DREB1A; AltName: Full=C-repeat/dehydration-responsive element-binding factor 3; Short=CRT/DRE-binding factor 3; Short=C-repeat-binding factor 3; AltName: Full=Cold resistance-related AP2 transcription factor;		ERF	7.80255	11.8001	8.45464	9.02577	9.15781	7.73852	9.29941	8.77386	7.45138	8.31619	9.69307	9.30474	8.36078	8.60421	10.4981	6.88553	7.75781	6.96901	6.81544	7.58417	8.82319	7.02578	7.98636	8.08379	10.1637	8.90129	7.91059
Mtr.1125.1.S1_at	MADS-box transcription factor 17 AltName: Full=OsMADS17; AltName: Full=NMADS3; AltName: Full=RMADS213;		MIKC_MADS	14.5043	28.9175	11.3635	29.7898	46.3076	22.1224	21.2384	31.5135	24.4666	75.4549	52.38	78.8783	99.3461	53.156	43.3637	31.5917	40.6746	51.057	17.3755	30.5185	37.5187	37.193	15.5926	28.7733	13.8915	13.8464	15.9754
Mtr.11266.1.S1_at	Putative GATA transcription factor 20		GATA	141.348	144.909	102.069	161.843	84.1025	157.946	152.049	149.58	132.349	100.459	97.6592	121.496	117.852	86.856	95.5895	165.971	177.102	131.75	120.189	104.857	118.751	134.181	82.1444	121.744	142.006	67.7306	114.925
Mtr.11269.1.S1_at	Ethylene-responsive transcription factor 1B Short=AtERF1B; AltName: Full=Ethylene-responsive element-binding factor 1B; Short=EREBP-1B;		ERF	6.1703	6.69477	6.32275	5.9665	6.97203	6.38026	6.15069	6.7986	7.10595	6.9085	6.25602	5.58314	6.64384	6.64444	5.90658	6.91063	6.19854	5.98051	6.28149	7.00051	5.87805	5.48702	6.44478	6.08464	6.16153	6.46674	6.22688
Mtr.11299.1.S1_at	transcriptional factor B3 family protein		B3	474.59	537.459	403.938	516.271	471.895	501.767	453.936	472.908	438.859	396.245	435.663	390.33	508.102	522.565	547.066	700.346	723.513	617.595	606.028	673.816	694.749	673.912	662.689	603.818	511.132	457.934	454.497
Mtr.11346.1.S1_at	basic leucine zipper transcription factor (BZIP12)		bZIP	500.735	378.113	272.313	552.151	533.364	357.336	467.58	506.476	460.408	1256.81	604.718	677.768	1603.95	1098.34	1081.08	945.232	652.903	810.523	1408.14	900.846	857.806	1164.2	1247.11	965.735	482.736	351.216	326.698
Mtr.11348.1.S1_at	Probable WRKY transcription factor 41 AltName: Full=WRKY DNA-binding protein 41;		WRKY	5.75239	6.34338	5.41941	5.51708	7.87364	6.12144	6.44574	6.20066	7.06196	7.07445	7.72199	8.07547	7.66275	5.9278	6.68171	6.28577	7.22084	6.43468	6.81505	7.26655	6.73862	6.51374	6.59821	6.73903	6.03427	7.98114	6.20208
Mtr.11349.1.S1_at	Probable WRKY transcription factor 53 AltName: Full=WRKY DNA-binding protein 53;		WRKY	12.96	12.2763	9.65368	15.1657	13.6472	13.0126	14.6718	12.3781	22.9627	13.47	14.5595	13.5466	13.406	13.2763	12.2686	13.1515	11.0125	13.066	13.6477	15.3843	14.505	11.3803	12.4041	13.8004	10.3602	14.0334	8.77929
Mtr.11388.1.S1_at	Transcription factor E2F5 Short=E2F-5;		E2F/DP	92.6847	89.774	52.4423	101.65	96.1444	84.1473	96.0922	92.3637	94.341	139.553	88.7916	111.176	161.827	153.553	158.39	204.612	188.415	214.482	498.702	229.862	268.903	256.774	340.384	358.539	105.082	117.627	103.595
Mtr.11394.1.S1_at	Transcription factor bHLH66 AltName: Full=Transcription factor EN 95; AltName: Full=bHLH transcription factor bHLH066; AltName: Full=Basic helix-loop-helix protein 66; Short=bHLH 66; Short=AtbHLH66;		bHLH	234.766	191.838	286.23	244.356	200.541	206.175	207.189	219.49	241.028	369.293	220.104	237.284	423.071	348.572	362.818	418.767	412.633	441.554	419.939	431.318	486.148	508.874	395.777	428.3	284.237	268.545	265.2
Mtr.11397.1.S1_at	Zinc finger CCCH domain-containing protein 14 Short=OsC3H14;		C3H	563.509	568.826	508.891	578.532	544.592	540.247	564.863	562.241	532.821	466.997	390.377	493.218	544.529	534.305	614.005	562.467	593.276	593.998	731.277	679.753	648.34	695.636	609.317	719.391	482.734	486.605	523.503
Mtr.11419.1.S1_at	hypothetical protein predicted by Glimmer/Critica		ERF	16.3083	15.2421	10.4969	12.6407	15.67	16.7478	14.0528	13.828	12.1432	13.2425	13.3998	15.9569	11.1992	14.7558	14.1796	13.5084	13.095	9.94801	8.54684	13.3953	11.2183	11.5265	10.7639	10.9159	15.9778	13.7712	12.3553
Mtr.11522.1.S1_at	Zinc finger CCCH domain-containing protein ZFN-like 2		C3H	278.915	275.213	257.9	226.839	299.096	270.752	234.27	252.789	286.844	230.146	309.342	270.373	183.35	213.063	216.659	180.312	178.611	182.027	127.039	176.445	182.124	155.271	150.409	119.427	213.883	256.445	246.83
Mtr.11533.1.S1_at	Zinc finger CCCH domain-containing protein 11 Short=OsC3H11;		C3H	1590.96	1629.05	1489.67	1703.61	1456.75	1625.2	1416.61	1580.79	1500.41	1321.39	1434.87	1421.49	1666.49	1618.65	1693.72	1807.94	1858.84	2032.47	2620.33	2073.37	1989.99	2090.66	2233.14	2719.39	1694.87	1647.98	1641.18
Mtr.11570.1.S1_at	Ethylene-responsive transcription factor ERF062		ERF	19.9213	19.2258	17.7562	26.3496	26.9459	20.7528	19.9148	21.1434	23.1576	29.9752	24.6124	25.6732	18.99	18.7022	16.2224	17.0128	12.1127	16.9804	19.4963	17.6431	16.1318	15.7576	22.0658	16.1135	15.5167	19.648	17.4825
Mtr.11595.1.S1_at	expressed protein		Trihelix	19.2137	9.39648	9.92837	13.7091	14.5401	10.6786	15.7653	9.1766	14.1383	19.2166	14.3638	14.1002	17.7209	15.9368	12.9957	7.89781	9.09418	7.90751	6.87183	7.56564	7.72624	9.82329	7.71934	7.56127	7.73129	6.14707	8.0831
Mtr.11597.1.S1_at	Scarecrow-like protein 14 Short=AtSCL14; AltName: Full=GRAS family protein 2; Short=AtGRAS-2;		GRAS	152.501	203.961	139.336	145.159	130.758	197.778	158.717	173.012	198.318	139.228	196.883	160.561	87.4566	106.135	88.3954	135.322	126.188	95.5665	125.823	148.052	144.804	144.606	147.603	156.373	251.083	214.752	276.102
Mtr.11601.1.S1_at	hypothetical protein predicted by Glimmer/Critica		ERF	10.2764	6.02335	8.29384	7.52769	7.58435	7.97017	8.99965	7.21674	5.85173	10.6701	7.72572	10.7119	15.9089	9.77863	9.99362	9.20814	8.30822	11.4013	8.76549	7.66073	7.34447	9.04166	8.7603	12.0038	6.82909	9.73877	7.5877
Mtr.11605.1.S1_s_at	Transcription factor bHLH18 AltName: Full=Transcription factor EN 28; AltName: Full=bHLH transcription factor bHLH018; AltName: Full=Basic helix-loop-helix protein 18; Short=bHLH 18; Short=AtbHLH18;		bHLH	8.74851	7.52371	12.1618	8.61722	7.99174	10.3768	7.56215	8.57514	9.13008	11.5372	8.28699	10.3962	12.3486	12.5787	10.3545	11.3342	11.953	10.1724	45.6196	9.6793	17.9142	21.9778	20.3162	35.3713	8.62496	8.0766	9.8546
Mtr.11636.1.S1_at	Dof zinc finger protein DOF1.5 Short=AtDOF1.5;		Dof	52.0552	81.4904	41.8563	35.2198	47.8625	38.808	39.7904	43.0645	47.4988	44.0161	52.0876	50.2694	72.2	94.868	77.3302	44.4135	74.3124	168.1	62.4264	85.5117	51.8038	53.8178	80.1919	108.29	36.647	61.7505	44.2244
Mtr.11685.1.S1_s_at	Ethylene-responsive transcription factor RAP2-7 AltName: Full=Protein RELATED TO APETALA2 7; AltName: Full=Protein TARGET OF EAT 1;		AP2	40.7195	36.6644	19.8536	44.4816	51.2774	44.5104	43.6261	51.7767	49.3741	121.191	67.5186	83.5891	209.888	239.566	309.767	305.538	275.022	335.575	609.895	352.415	455.378	511.833	464.01	502.023	100.889	75.1437	89.0885
Mtr.11697.1.S1_at	Transcription factor bHLH135 AltName: Full=Transcription factor EN 67; AltName: Full=bHLH transcription factor bHLH135; AltName: Full=Basic helix-loop-helix protein 135; Short=bHLH 135; Short=AtbHLH135;		bHLH	8.62905	9.23256	7.85927	8.77558	9.09305	7.00901	7.44841	6.72581	6.61479	6.883	7.83431	7.96195	8.02422	7.56306	7.65261	7.81796	7.68673	7.73677	9.78777	8.24524	7.38967	8.00953	7.43677	7.29614	8.01154	9.27954	7.24741
Mtr.11698.1.S1_at	Floral homeotic protein DEFICIENS		MIKC_MADS	55.7627	69.4794	33.301	58.2468	62.9919	90.5732	88.308	86.067	73.8885	193.855	98.0954	152.305	265.171	311.725	381.89	475.957	337.474	356.334	275.307	359.086	439.278	375.846	354.15	387.866	109.204	76.7569	97.5089
Mtr.11703.1.S1_at	Transcription factor bHLH74 AltName: Full=Transcription factor EN 90; AltName: Full=bHLH transcription factor bHLH074; AltName: Full=Basic helix-loop-helix protein 74; Short=bHLH 74; Short=AtbHLH74;		bHLH	162.905	155.21	96.7301	216.028	178.869	161.061	186.134	156.909	222.716	149.501	194.832	157.869	207.548	187.136	181.024	274.76	294.257	266.089	478.326	323.204	320.763	453.813	389.222	397.85	177.673	167.506	196.179
Mtr.11705.1.S1_at	transcriptional factor B3 family protein		B3	63.2792	43.3834	64.6221	63.7483	64.4394	76.5232	71.3805	52.0959	70.7035	84.3936	64.2377	71.9601	87.4248	77.3731	93.6868	57.9753	78.4083	67.7848	76.2276	74.2943	81.0094	67.7334	73.9668	78.8551	62.7822	59.6971	83.1825
Mtr.11724.1.S1_at	hypothetical protein predicted by Glimmer/Critica		GRF	36.4118	38.1922	19.383	38.555	39.7563	30.5466	35.4106	40.0179	41.0447	35.0701	30.9897	34.6681	26.4157	30.026	21.6165	34.5343	39.1534	32.7039	29.8738	42.12	27.9546	32.9626	16.8114	34.0127	45.6278	31.4425	33.6659
Mtr.11766.1.S1_at	WRKY transcription factor 1 AltName: Full=WRKY DNA-binding protein 1; AltName: Full=Zinc-dependent activator protein 1; AltName: Full=Transcription factor ZAP1;		WRKY	194.155	147.684	206.08	171.114	150.718	212.11	182.163	201.122	189.748	218.388	170.7	204.142	247.962	166.02	218.219	205.021	213.584	207.505	243.573	218.623	233.321	213.671	205.659	230.941	176.328	156.349	216.549
Mtr.11766.1.S1_s_at	WRKY transcription factor 1 AltName: Full=WRKY DNA-binding protein 1; AltName: Full=Zinc-dependent activator protein 1; AltName: Full=Transcription factor ZAP1;		WRKY	417.156	356.22	330.288	340.029	417.772	407.426	380.217	433.081	390.34	481.32	457.773	426.162	464.493	455.642	544.838	454.445	505.571	466.75	497.826	497.447	544.291	479.015	501.066	518.838	382.094	378.814	436.068
Mtr.11793.1.S1_at	Zinc finger CCCH domain-containing protein 56 Short=OsC3H56;		C3H	14.1112	11.988	23.5302	9.78811	12.8787	10.1902	14.4938	13.1211	9.31722	11.2802	11.9968	13.8949	8.88222	10.6222	14.1255	9.09161	9.833	11.7019	13.7873	10.116	10.3255	11.5802	11.7178	8.78552	10.2092	11.762	12.1991
Mtr.11818.1.S1_at	PHD finger transcription factor, putative		PHD	403.501	438.658	368.076	347.674	394.553	456.162	342.602	387.076	389.719	373.106	413.008	414.993	376.305	448.648	435.53	489.54	592.255	486.679	579.323	543.434	575.141	559.06	556.892	551.363	516.74	495.842	494.701
Mtr.11843.1.S1_at	Probable WRKY transcription factor 19 AltName: Full=WRKY DNA-binding protein 19;		WRKY	12.6305	7.9639	6.29943	6.97089	11.9004	10.0338	12.6893	8.82597	10.4297	15.8618	12.257	11.6846	20.2181	15.8415	17.4247	11.9273	14.86	10.8343	14.7723	10.8257	10.1217	18.5009	10.6876	14.0101	9.48936	12.4955	7.97757
Mtr.11861.1.S1_at	Transcription factor TGA1 AltName: Full=DNA-binding protein TGA1a-like protein; Short=AtbZIP47;		bZIP	259.33	173.218	166.397	232.769	200.094	207.66	188.445	193.362	211.277	261.617	231.185	309.296	385.628	166.196	258.961	342.727	289.436	284.217	354.956	282.44	291.61	332.115	228.658	320.575	283.312	175.859	225.965
Mtr.11870.1.S1_at	Calmodulin-binding transcription activator 1 AltName: Full=Signal-responsive protein 2; AltName: Full=Ethylene-induced calmodulin-binding protein b; Short=EICBP.b;		CAMTA	64.7529	78.6043	60.5947	57.3203	74.9189	80.4239	64.8222	69.2788	77.0174	74.6822	76.2285	71.8791	87.0244	95.6432	92.069	99.7387	101.277	103.173	129.108	116.599	123.513	116.054	130.712	153.649	86.9899	92.218	88.0306
Mtr.11882.1.S1_at	Transcription factor bHLH110 AltName: Full=Transcription factor EN 59; AltName: Full=bHLH transcription factor bHLH110; AltName: Full=Basic helix-loop-helix protein 110; Short=bHLH 110; Short=AtbHLH110;		bHLH	24.7587	25.7838	23.4057	28.0564	18.9799	21.5299	20.4484	27.0788	21.729	22.4157	18.9756	22.3655	19.8413	18.3405	17.9291	21.3625	23.5029	19.2054	14.8671	19.4423	19.6903	22.0672	18.9448	15.7792	27.1434	22.3093	21.469
Mtr.11910.1.S1_at	Common plant regulatory factor CPRF-1		bZIP	49.4347	26.4814	33.8642	41.0702	44.9914	39.3253	46.9513	54.2069	46.0799	178.35	65.0427	57.3377	356.377	309.816	338.238	318.07	322.963	349.966	865.976	365.592	385.846	471.487	633.033	677.157	68.0098	57.2271	62.4798
Mtr.11928.1.S1_at	Scarecrow-like transcription factor PAT1 AltName: Full=Protein PHYTOCHROME A SIGNAL TRANSDUCTION 1; AltName: Full=GRAS family protein 29; Short=AtGRAS-29;		GRAS	374.045	327.982	344.743	349.282	426.714	378.97	370.723	358.832	371.532	511.463	462.546	474.479	560.348	645.053	660.049	625.991	765.201	831.11	443.164	710.693	637.63	592.335	578.614	595.339	481.912	640.141	605.744
Mtr.11953.1.S1_s_at	hypothetical protein predicted by Glimmer/Critica		bZIP	10.138	9.29854	12.2669	11.9121	8.92054	6.83577	9.17978	9.31546	9.70492	21.126	10.5117	9.08076	69.1428	46.1836	42.6058	59.1544	46.7184	57.5964	143.063	62.2258	90.7635	96.7197	107.872	87.6284	16.148	17.3327	14.9944
Mtr.11993.1.S1_at	Dof zinc finger protein DOF5.2 Short=AtDOF5.2;		Dof	46.9936	35.8666	26.9964	53.7592	47.2131	50.9441	46.218	47.325	39.0388	32.1538	44.0737	42.7593	62.5589	56.8756	66.186	72.5944	71.8961	71.2249	120.668	74.8725	94.9994	82.1768	84.0119	126.766	50.0535	43.1723	47.7712
Mtr.12.1.S1_at	Probable WRKY transcription factor 33 AltName: Full=WRKY DNA-binding protein 33;		WRKY	85.2887	85.4625	57.6094	59.3514	76.9221	101.175	87.5055	97.3314	164.518	145.566	92.0001	125.868	246.229	227.504	212.327	128.289	160.079	268.572	486.044	217.529	258.135	275.437	340.628	449.713	79.5902	110.441	90.1573
Mtr.12007.1.S1_at	Transcription factor RF2b		bZIP	338.022	326.062	255.762	346.359	297.822	311.554	320.122	359.946	309.599	231.836	242.582	255.628	200.268	182.347	190.796	201.147	226.909	204.926	208.832	217.06	230.32	217.502	191.828	215.411	265.299	223.87	274.748
Mtr.12080.1.S1_at	hypothetical protein predicted by Glimmer/Critica		GATA	173.498	175.811	80.6491	167.528	181.933	200.855	197.825	184.449	163.068	217.457	169.683	167.937	158.702	185.637	219.158	231.711	163.98	171.418	196.431	233.48	195.4	178.824	242.059	252.65	188.407	237.779	227.205
Mtr.12080.1.S1_s_at	hypothetical protein predicted by Glimmer/Critica		GATA	326.504	348.469	229.903	476.696	440.55	339.404	351.187	379.112	364.912	458.702	309.625	291.994	381.12	242.702	287.684	403.115	292.501	279.457	443.882	366.779	375.05	400.579	380.984	431.762	498.007	398.575	525.411
Mtr.1213.1.S1_at	Transcriptional regulator SUPERMAN		C2H2	6.18461	7.53801	7.24158	6.01275	6.68227	8.0392	6.34119	7.28147	6.1786	6.54205	7.36056	7.25981	6.3346	7.31093	6.63687	7.05176	6.38834	5.84885	6.1856	5.54751	6.49021	5.87023	7.29128	5.96035	7.28176	6.71924	6.41042
Mtr.12133.1.S1_at	hypothetical protein predicted by Glimmer/Critica		bZIP	244.054	264.484	205.445	189.283	243.011	228.469	250.805	261.584	234.784	247.801	252.142	242.316	384.64	462.886	520.412	414.01	474.754	464.852	764.124	528.535	616.333	485.654	743.105	675.035	227.623	288.18	253.162
Mtr.12139.1.S1_at	Probable WRKY transcription factor 29 AltName: Full=WRKY DNA-binding protein 29;		WRKY	8.75488	11.2706	8.11878	11.065	9.96285	10.3458	10.2207	9.07588	10.7342	6.77493	12.5117	9.78194	8.07317	10.9423	7.67105	10.4276	8.99819	10.9884	10.0633	8.65712	8.22442	9.22252	13.2633	11.2609	9.62234	10.7445	9.36956
Mtr.12149.1.S1_at	Probable WRKY transcription factor 41 AltName: Full=WRKY DNA-binding protein 41;		WRKY	13.1214	14.3444	8.01903	12.8039	12.1003	11.7387	14.0528	16.3461	20.5337	51.5403	14.3352	18.2664	36.8419	19.4882	11.5461	8.70235	9.52633	9.50682	11.2716	8.7323	11.5489	13.1535	10.3055	11.7714	13.2749	8.98924	11.3529
Mtr.12155.1.S1_at	Probable WRKY transcription factor 75 AltName: Full=WRKY DNA-binding protein 75;		WRKY	11.3563	8.56491	13.9409	9.60307	8.12831	8.8925	8.96698	11.4328	10.9328	10.7652	11.031	10.6076	10.483	10.0795	7.72985	9.48917	10.4759	12.0172	12.1369	9.13511	8.98245	13.8075	9.59998	11.2316	12.1783	8.42222	9.02827
Mtr.12199.1.S1_at	Dof zinc finger protein DOF3.3 Short=AtDOF3.3; AltName: Full=H-protein promoter-binding factor 2a;		Dof	1110.57	1220.6	978.673	1048.64	1186.81	1178.76	1160.63	1325.01	1321.26	1602.52	1420.42	1354.79	1347.47	1242.94	1187.21	1085.48	1123.84	753.375	1323.43	1248.53	1075.48	1140.25	1559.94	1170.28	941.318	760.88	774.163
Mtr.12251.1.S1_at	Transcription factor BTF3 AltName: Full=RNA polymerase B transcription factor 3;		BT	16.1299	15.6104	11.6732	14.144	14.0534	15.447	14.1007	14.054	14.8237	9.23312	17.0061	15.2122	12.469	13.6126	13.2248	12.0354	15.7616	12.6738	11.8804	12.7713	12.8646	13.4373	12.0542	15.0852	16.7867	12.1635	15.0456
Mtr.12254.1.S1_at	Transcription factor BTF3 homolog 4 AltName: Full=Basic transcription factor 3-like 4;		BT	3510.91	3785.36	3391.01	3547.86	2859.55	3601.76	3284.58	3465.42	3466.62	2174.11	2311.48	2730.23	1990.02	2246.6	3041.52	2935.19	3047.76	3038.1	2943.17	3189.27	3327.35	3148.43	3203.8	3419.82	3860.32	4417.56	3871.88
Mtr.12254.1.S1_x_at	Transcription factor BTF3 homolog 4 AltName: Full=Basic transcription factor 3-like 4;		BT	4487.93	6098.03	4486.12	4271.45	5007.81	4222.23	4230.79	4015.24	4172.6	2762.25	3718.24	3240.54	2543.37	3263.27	3412.71	3210.25	3453.17	3686.03	3493.39	3750.04	3786.21	3555.39	3805.75	3799.69	4806.06	5811.36	4903.19
Mtr.1230.1.S1_s_at	hypothetical protein predicted by Glimmer/Critica		WRKY	228.195	212.739	129.141	236.722	222.235	198.406	218.732	221.251	211.838	267.394	221.566	229.269	343.251	337.517	310.107	331.188	321.412	298.752	442.265	322.414	362.5	364.715	368.293	380.417	236.737	194.34	235.239
Mtr.12342.1.S1_at	Transcription factor bHLH128 AltName: Full=Transcription factor EN 74; AltName: Full=bHLH transcription factor bHLH128; AltName: Full=Basic helix-loop-helix protein 128; Short=bHLH 128; Short=AtbHLH128;		bHLH	293.253	311.778	298.212	213.484	243.404	381.246	239.127	262.778	337.835	185.344	245.299	252.661	180.983	226.571	191.077	145.213	215.838	200.268	190.293	197.228	220.131	184.885	227.486	227.612	260.861	366.028	327.759
Mtr.12370.1.S1_s_at	hypothetical protein predicted by Glimmer/Critica		ERF	352.297	375.467	304.23	611.677	347.057	374.03	525.947	361.188	400.741	337.562	318.482	349.831	582.057	370.882	393.346	602.064	404.882	479.659	848.785	413.037	546.992	706.726	569.099	571.929	576.107	576.121	435.411
Mtr.12377.1.S1_at	Probable WRKY transcription factor 17 AltName: Full=WRKY DNA-binding protein 17;		WRKY	330.547	273.442	257.94	298.801	246.696	261.567	294.285	307.091	287.208	224.49	243.998	306.756	171.816	139.868	132.154	147.643	159.092	195.311	139.471	154.069	108.201	158.754	99.6768	189.419	259.769	208.308	226.907
Mtr.12392.1.S1_at	Transcription factor MYC2 Short=AtMYC2; AltName: Full=Transcription factor EN 38; AltName: Full=Protein JASMONATE INSENSITIVE 1; AltName: Full=R-homologous Arabidopsis protein 1; Short=RAP-1; AltName: Full=Z-box binding factor 1 protein; AltName: Full=bHLH transcription factor bHLH006; AltName: Full=Basic helix-loop-helix protein 6; Short=bHLH 6; Short=AtbHLH6; AltName: Full=rd22BP1;		bHLH	60.455	71.7403	20.0564	61.6931	127.789	108.957	67.0741	129.368	416.524	135.384	113.754	66.9259	216.884	212.557	210.103	271.321	261.157	291.861	300.019	490.155	262.778	398.774	413.201	329.844	134.687	474.133	122.812
Mtr.12429.1.S1_at	Transcription factor ILR3 AltName: Full=Transcription factor EN 133; AltName: Full=Protein IAA-LEUCINE RESISTANT 3; AltName: Full=bHLH transcription factor bHLH105; AltName: Full=Basic helix-loop-helix protein 105; Short=bHLH 105; Short=AtbHLH105;		bHLH	1704.11	1811.49	1760.92	1693.68	1820.2	2031.79	1909.02	2002.52	1948.03	1880.85	2191.96	2201.1	1721.98	1823.17	1802.84	1916.03	2111.82	1868.62	1526.26	2132.84	2062.96	1986.32	1612.43	1567.84	1829.22	1872.56	1900.97
Mtr.12435.1.S1_s_at	TGACG-sequence-specific DNA-binding protein TGA-2.1 Short=TGA2.1;		bZIP	317.27	264.815	293.719	279.971	277.143	317.307	267.715	309.11	286.955	305.997	275.029	314.558	460.037	339.915	411.086	364.03	336.457	376.793	502.752	330.437	375.172	405.402	351.61	404.265	328.311	287.713	302.168
Mtr.12441.1.S1_at	Transcription factor bHLH130 AltName: Full=Transcription factor EN 69; AltName: Full=bHLH transcription factor bHLH130; AltName: Full=Basic helix-loop-helix protein 130; Short=bHLH 130; Short=AtbHLH130;		bHLH	411.126	445.895	248.522	444.685	347.326	542.952	515.718	443.957	748.571	370.942	533.018	502.089	284.056	263.267	225.678	167.785	165.903	131.335	208.481	150.718	179.38	175.96	158.992	207.875	327.117	319.736	379.661
Mtr.12456.1.S1_at	Ethylene-responsive transcription factor 1A Short=AtERF1A; AltName: Full=Ethylene-responsive element-binding factor 1A; Short=EREBP-1A;		ERF	60.0423	49.1877	25.9755	47.1884	79.3373	66.0276	34.1854	57.9911	297.102	29.4761	41.3652	26.3509	43.3134	38.2483	27.0292	18.9647	35.6978	41.138	36.0158	35.1626	24.5468	40.1164	36.748	52.3086	29.4472	179.179	36.4138
Mtr.12483.1.S1_at	Probable WRKY transcription factor 30 AltName: Full=WRKY DNA-binding protein 30;		WRKY	125.999	121.131	60.437	117.523	128.241	86.5092	122.764	143.483	339.337	218.496	106.561	130.701	200.613	136.741	89.9739	92.9462	94.2081	120.726	69.9839	66.5757	81.4691	86.1081	62.9359	78.2868	120.456	286.535	110.034
Mtr.12483.1.S1_s_at	Probable WRKY transcription factor 30 AltName: Full=WRKY DNA-binding protein 30;		WRKY	176.957	141.208	98.6871	151.47	178.954	129.75	180.376	212.87	500.264	250.991	143.124	140.338	216.733	155.791	120.779	93.6373	118.805	157.539	79.2209	85.8577	83.5039	104.975	77.5628	87.1769	156.49	386.898	149.186
Mtr.12511.1.S1_at	Heat stress transcription factor B-3 Short=AtHsfB3; AltName: Full=AtHsf-05;		HSF	14.5088	13.4142	10.6551	6.61592	14.298	10.9048	11.5088	9.06713	8.27733	9.64414	9.32048	8.26746	9.58954	12.1146	6.73847	7.49792	8.72604	13.6778	12.774	12.692	8.68424	9.02331	9.28222	15.0322	6.62701	10.7958	8.44485
Mtr.12521.1.S1_at	Squamosa promoter-binding-like protein 1		SBP	1664.48	1346.28	1409.55	1742.86	1723.24	1545.86	2025.65	1656.36	1841.07	2612.91	1772.49	1782.1	3062.31	2781.83	2440.36	2407.1	2377.27	2261.18	3471.39	2364.88	2423.62	2795.5	2828.36	2709.5	2087.63	1600.73	1563.19
Mtr.12527.1.S1_at	Ethylene-responsive transcription factor RAP2-3 AltName: Full=Protein RELATED TO APETALA2 3; AltName: Full=Cadmium-induced protein AS30;		ERF	1265.56	1157.37	1260.8	1206.91	1319.82	1060.13	1098.57	1227.88	1136.51	1228.3	1207.52	1292.91	1450.24	1910.69	1729.98	2396.42	2999.49	3052.29	4356.58	2755.97	3074.57	3140.54	4035.01	5140.56	1822.63	2134.62	2017.47
Mtr.12544.1.S1_at	Ethylene-responsive transcription factor 3 AltName: Full=Ethylene-responsive element-binding factor 3 homolog; AltName: Full=Ethylene-responsive element-binding factor 5; Short=EREBP-5; AltName: Full=NtERF5;		ERF	616.379	677.87	611.43	734.677	767.207	629.365	690.51	758.807	809.87	685.514	718.552	746.337	789.228	854.527	841.511	663.363	743.84	804.456	602.072	690.441	610.843	721.048	552.278	705.346	675.872	713.67	740.732
Mtr.12610.1.S1_at	Probable WRKY transcription factor 70 AltName: Full=WRKY DNA-binding protein 70;		WRKY	363.928	253.849	276.429	252.163	318.228	265.251	309.804	347.786	538.829	375.168	369.625	378.184	616.177	504.206	181.904	92.865	161.595	203.791	80.9762	114.062	69.4118	134.562	85.6489	139.695	139	235.135	145.411
Mtr.12755.1.S1_at	MADS-box protein SVP AltName: Full=Protein SHORT VEGETATIVE PHASE;		MIKC_MADS	1318.55	1097.49	1059.98	1132.39	991.35	1202.24	1177.66	1161.72	1235.06	1378.9	1101.33	1492.42	1242.3	1228.39	1003.52	961.12	865.582	812.189	978.479	891.292	810.045	993.957	744.546	826.295	1649.6	1440.06	1368.48
Mtr.12755.1.S1_s_at	MADS-box protein SVP AltName: Full=Protein SHORT VEGETATIVE PHASE;		MIKC_MADS	420.463	325.778	264.18	358.572	314.815	331.599	379.632	368.948	367.655	456.338	377.459	455.504	412.39	363.838	354.884	283.02	248.575	301.807	337.036	291.379	278.732	351.631	257.677	327.825	490.754	426.551	447.845
Mtr.12775.1.S1_at	Ethylene-responsive transcription factor ERF026		ERF	170.214	164.577	100.887	177.243	194.784	153.123	142.215	155.284	352.03	100.843	130.742	122.102	62.6422	86.1103	98.4682	91.7429	87.498	72.1121	42.6432	77.0171	82.7455	104.975	50.3983	84.1606	193.493	537.327	167.667
Mtr.12786.1.S1_at	expressed protein		C2H2	354.648	346.434	379.344	367.733	339.596	381.819	336.677	380.663	354.249	293.803	365.532	311.778	296.325	386.771	403.518	485.253	427.727	473.537	459.778	496.949	499.404	537.71	416.48	486.428	390.44	450.11	553.37
Mtr.12799.1.S1_at	hypothetical protein predicted by Glimmer/Critica		TALE	165.11	138.339	119.333	163.135	182.582	135.966	166.56	158.047	162.153	182.856	204.917	203.254	284.82	245.669	243.519	201.3	221.696	210.777	173.416	150.343	293.518	274.26	199.921	251.602	149.242	152.944	178.628
Mtr.12806.1.S1_at	Dof zinc finger protein DOF3.3 Short=AtDOF3.3; AltName: Full=H-protein promoter-binding factor 2a;		Dof	750.22	867.349	679.633	816.579	847.082	740.801	901.833	883.26	856.203	1117.34	960.752	894.346	1187.11	867.247	790.335	884.196	753.651	574.663	1169.29	861.655	824.523	962.742	1096.84	947.323	620.29	523.487	543.069
Mtr.12813.1.S1_at	Probable WRKY transcription factor 19 AltName: Full=WRKY DNA-binding protein 19;		WRKY	21.7493	20.3032	20.5559	24.3827	23.9757	22.2411	27.4563	26.3085	76.9189	33.8837	23.6034	17.2427	37.4849	28.7832	21.3569	32.8748	29.0304	30.9008	36.9765	28.4601	27.3532	30.1317	29.2481	29.0801	25.3112	40.1055	23.2182
Mtr.12820.1.S1_at	Transcription factor BIM2 AltName: Full=BES1-interacting Myc-like protein 2; AltName: Full=Transcription factor EN 125; AltName: Full=bHLH transcription factor bHLH102; AltName: Full=Basic helix-loop-helix protein 102; Short=bHLH 102; Short=AtbHLH102;		bHLH	463.134	415.582	345.337	413.989	391.474	422.149	388.913	426.338	385.345	476.026	439.038	466.516	486.12	522.681	516.658	563.755	608.886	566.789	624.995	537.891	583.215	574.101	625.207	689.338	450.876	412.869	499.159
Mtr.12897.1.S1_at	Squamosa promoter-binding-like protein 16 AltName: Full=SPL1-related protein 3;		SBP	1009.37	1011.61	943.004	915.723	966.904	1017.35	1024.3	1056.49	952.163	1097.99	1103.84	1082.51	1288.91	1399.7	1286.36	1214.51	1238.15	1309.72	1712.1	1336.55	1397.83	1392.44	1531.29	1573.02	942.164	952.294	1077.21
Mtr.12926.1.S1_at	Squamosa promoter-binding-like protein 1		SBP	1300.19	1175	1206.2	1355.16	1419.55	1391.47	1564.88	1360.47	1331.5	1489.15	1306.88	1359.76	1471.55	1512.23	1388.64	1389.41	1695.68	1443.13	1419.93	1471.47	1503.2	1517.82	1503.82	1366.91	1595.06	1352.06	1346.19
Mtr.12945.1.S1_at	Auxin response factor 9		ARF	407.1	359.763	295.915	343.938	388.697	391.789	367.436	409.772	370.384	419.08	345.13	379.777	410.069	330.598	372.577	433.8	417.285	347.054	534.4	455.358	454.434	448.903	405.517	453.35	283.313	256.296	287.389
Mtr.12948.1.S1_at	Dehydration-responsive element-binding protein 2A Short=Protein DREB2A;		ERF	39.1499	85.6954	36.4649	60.1226	75.5849	85.0291	52.0924	74.0197	61.6472	103.727	145.04	117.829	193.087	225.977	198.891	330.976	402.087	465.19	1084.62	527.524	679.956	626.719	894.447	1057.46	121.048	205.94	166.861
Mtr.12959.1.S1_s_at	Auxin response factor 6		ARF	60.8591	42.8212	23.2805	48.6399	43.1416	45.3236	61.975	43.9075	57.7115	48.5791	35.0076	50.6096	65.8252	51.3264	71.6579	73.8392	80.3369	73.2624	123.369	77.9148	106.702	76.8663	91.1007	105.251	83.6321	67.9197	94.5975
Mtr.13016.1.S1_at	WRKY transcription factor 1 AltName: Full=WRKY DNA-binding protein 1; AltName: Full=Zinc-dependent activator protein 1; AltName: Full=Transcription factor ZAP1;		WRKY	406.088	361.479	333.255	338.07	432.112	408.416	450.669	448.111	407.09	501.845	455.906	432.234	425.617	465.112	422.798	444.69	460.281	448.502	477.379	475.341	494.151	420.063	457.273	522.189	405.052	429.063	463.047
Mtr.13044.1.S1_at	Probable WRKY transcription factor 47 AltName: Full=WRKY DNA-binding protein 47;		WRKY	18.3433	11.2282	19.6389	11.7939	13.329	11.7217	11.5022	12.7489	12.7158	23.4247	10.6633	13.699	14.879	11.2087	10.1661	18.6915	12.1369	10.4676	19.2328	14.3524	15.4536	10.9035	12.7602	8.95035	12.3148	10.6964	11.4073
Mtr.13090.1.S1_at	Probable WRKY transcription factor 19 AltName: Full=WRKY DNA-binding protein 19;		WRKY	39.1817	24.5015	16.4065	32.0874	34.3623	33.0591	37.7446	26.2567	28.1709	45.1492	37.7934	27.0484	39.6893	49.4283	45.2381	43.5136	41.0435	39.4621	50.8037	30.661	58.9707	45.2869	43.4533	47.2464	40.1257	25.6732	37.4895
Mtr.13091.1.S1_at	Probable WRKY transcription factor 19 AltName: Full=WRKY DNA-binding protein 19;		WRKY	1015.91	815.362	1042.54	818.026	1040.66	890.11	938.345	1165.56	994.832	970.496	1101.16	1149.86	949.412	864.089	910.006	1071.9	1134.73	997.042	967.349	1125.68	1127.75	979.872	787.051	863.084	840.586	831.417	813.928
Mtr.13161.1.S1_at	Transcription factor AIG1 Short=AtAIG1; AltName: Full=Transcription factor EN 54; AltName: Full=bHLH transcription factor bHLH032; AltName: Full=Basic helix-loop-helix protein 32; Short=bHLH 32; Short=AtbHLH32;		bHLH	23.6411	30.0466	10.1044	37.7502	27.4736	22.7734	28.1638	27.5639	27.5835	33.0196	34.1976	16.7202	26.7808	25.0942	29.5067	27.2894	28.017	21.0752	36.5741	27.032	25.1915	33.996	28.7129	35.2501	34.0677	34.4505	24.1745
Mtr.13198.1.S1_at	Ethylene-responsive transcription factor RAP2-7 AltName: Full=Protein RELATED TO APETALA2 7; AltName: Full=Protein TARGET OF EAT 1;		AP2	126.493	135.761	28.7328	151.325	98.7302	159.314	139.467	167.74	155.463	115.839	121.741	98.5506	139.27	90.3249	117.93	72.2626	58.0543	58.1922	38.8068	80.552	55.0387	57.7423	42.0434	35.4151	244.547	167.086	187.748
Mtr.13225.1.S1_at	GATA transcription factor 1 Short=AtGATA-1;		GATA	182.045	174.15	182.418	233.861	152.419	213.826	163.008	194.713	186.084	199.231	156.932	182.644	221.345	217.338	225.012	247.405	262.265	230.717	288.693	295.216	268.675	291.829	269.526	304.673	243.542	228.424	257.306
Mtr.13246.1.S1_at	hypothetical protein predicted by Glimmer/Critica		MYB	42.9825	46.0713	15.8605	63.4575	57.051	41.179	52.4964	40.0404	48.6773	52.3298	51.7711	47.9448	38.0664	45.3865	30.3723	27.2034	28.3398	30.4536	18.2992	34.1773	25.528	21.6742	11.4216	11.3336	14.3083	16.1541	19.229
Mtr.13249.1.S1_at	Scarecrow-like transcription factor PAT1 AltName: Full=Protein PHYTOCHROME A SIGNAL TRANSDUCTION 1; AltName: Full=GRAS family protein 29; Short=AtGRAS-29;		GRAS	189.805	154.961	143.329	163.516	223.206	222.467	187.107	215.741	160.241	251.775	231.266	217.671	364.337	415.435	373.031	378.631	471.105	473.169	263.736	304.301	460.098	329.649	300.975	372.787	283.452	327.246	331.66
Mtr.13262.1.S1_at	ETHYLENE INSENSITIVE 3-like 3 protein		EIL	248.68	216.854	175.766	204.321	235.614	214.179	224.402	234.141	202.339	244.532	220.119	252.915	286.485	269.759	303.466	280.026	258.859	281.357	330.171	251.003	311.255	284.258	261.602	301.532	238.721	230.417	231.487
Mtr.13273.1.S1_at	Ethylene-responsive transcription factor ERF014		ERF	28.4683	26.7924	13.7136	32.5184	28.107	33.7578	25.4371	65.3551	58.5469	35.5368	32.2431	26.361	31.0861	46.0393	30.4445	38.676	50.504	30.9686	9.92868	23.5254	17.2415	35.3079	26.1096	19.4439	18.3541	33.8722	26.6038
Mtr.13328.1.S1_at	Nuclear transcription factor Y subunit B-8 Short=AtNF-YB-8;		NF-YB	507.135	519.474	344.56	639.826	446.956	454.472	418.914	460.69	420.093	232.529	325.74	377.831	172.348	179.801	197.926	241.177	258.089	187.156	83.0872	196.304	158.734	159.326	104.484	114.928	387.917	373.573	380.284
Mtr.13378.1.S1_at	Zinc finger protein 4		C2H2	162.79	152.653	86.4555	199.505	133.084	163.736	146.529	136.734	138.807	98.0935	168.689	139.906	87.0883	79.1524	51.1072	83.0926	107.248	93.8816	52.4683	70.9815	59.7343	70.9257	52.1978	78.1144	127.716	136.073	131.307
Mtr.13382.1.S1_at	Transcription factor bHLH49 AltName: Full=Transcription factor EN 82; AltName: Full=bHLH transcription factor bHLH049; AltName: Full=Basic helix-loop-helix protein 49; Short=bHLH 49; Short=AtbHLH49;		bHLH	139.267	115.034	143.378	144.678	125.798	146.465	118.345	121.39	158.9	162.862	172.055	154.846	246.3	211.569	213.949	296.103	293.219	295.871	437.704	293.824	343.661	355.401	408.192	401.544	226.949	210.411	198.742
Mtr.134.1.S1_s_at	Transcription factor TCP8		TCP	440.499	417.617	441.969	469.795	472.132	444.999	436.009	443.511	464.676	329.882	403.049	379.372	283.583	319.557	318.112	304.993	287.452	303.517	180.202	351.806	358.58	283.744	230.346	219.115	471.788	601.512	593.479
Mtr.13410.1.S1_at	Scarecrow-like protein 3 Short=AtSCL3; AltName: Full=GRAS family protein 5; Short=AtGRAS-5;		GRAS	120.357	90.5201	71.0606	119.375	115.82	55.0829	87.5236	74.3655	83.8496	61.1917	70.4292	87.1799	45.0724	38.0204	41.468	45.8758	54.3453	57.2662	24.7009	49.8605	41.004	53.0241	32.151	39.7163	81.1866	55.4831	60.2592
Mtr.13415.1.S1_at	Dehydration-responsive element-binding protein 1D Short=Protein DREB1D; AltName: Full=C-repeat/dehydration-responsive element-binding factor 4; Short=CRT/DRE-binding factor 4; Short=C-repeat-binding factor 4;		ERF	10.8927	9.89467	15.5439	11.3795	10.6221	10.1168	9.96361	10.9389	10.2511	8.77448	10.7236	10.5905	11.2796	9.68006	11.1087	10.4644	12.0171	12.5069	10.9824	11.0048	11.0358	10.3952	8.06396	10.6175	10.1996	10.1696	13.1504
Mtr.1343.1.S1_at	hypothetical protein predicted by Glimmer/Critica		WRKY	14.1202	9.94507	9.60463	11.4061	12.5302	10.0271	10.9768	10.0416	11.1801	11.5838	11.2321	8.76222	11.9434	10.2531	7.89654	9.63897	13.3253	10.6291	13.6602	11.8915	10.6229	9.28993	11.5135	13.0484	12.671	13.4607	10.042
Mtr.13446.1.S1_at	expressed protein		MYB_related	182.231	154.736	140.551	155.561	167.387	197.046	197.909	171.565	170.982	237.993	158.535	190.508	246.626	206.346	244.788	289.204	301.921	279.012	373.59	257.218	333.705	309.839	347.331	352.173	235.671	170.997	220.274
Mtr.1348.1.S1_at	hypothetical protein predicted by Glimmer/Critica		M-type_MADS	10.2238	8.94149	7.63081	8.14473	11.7458	9.3803	9.03391	10.3756	10.998	9.00251	12.2223	9.53401	8.54718	11.6919	13.416	8.46368	7.53194	9.39291	8.189	11.0648	8.34617	9.26126	10.2478	10.2849	9.66428	8.25624	11.3771
Mtr.13484.1.S1_s_at	golden2-like transcription factor (GLK1)		G2-like	424.06	348.802	428.761	389.159	411.853	401.625	487.396	429.567	328.556	333.264	360.587	278.913	252.279	196.12	206.208	246.748	236.656	156.264	165.314	225.867	182.563	183.354	154.868	141.309	242.636	197.478	230.681
Mtr.13509.1.S1_at	Dof zinc finger protein DOF2.2 Short=AtDOF2.2;		Dof	95.2412	91.0977	62.3364	94.8813	117.993	92.6751	107.638	107.388	82.0986	122.384	119.028	113.033	188.972	210.928	183.62	194.338	194.207	214.261	174.381	188.698	192.211	236.694	248.57	233.938	117.846	111.565	124.148
Mtr.13516.1.S1_s_at	ZF-HD homeobox protein At4g24660 Short=AtHB-22;		ZF-HD	242.734	262.328	135.991	314.706	245.757	257.314	199.682	275.713	232.569	205.562	215.894	224.36	161.595	162.591	171.7	291.165	341.433	218.206	193.619	271.64	277.888	282.829	200.968	222.257	324.687	277.217	285.34
Mtr.13537.1.S1_at	Scarecrow-like protein 15 Short=AtSCL15; AltName: Full=GRAS family protein 25; Short=AtGRAS-25;		GRAS	282.923	309.138	242.546	371.517	332.465	292.087	360.464	337.191	354.831	421.492	389.139	354.452	768.326	505.086	534.07	535.195	527.603	504.465	626.573	465.344	479.676	657.031	478.369	486.751	627.294	384.513	350.392
Mtr.1354.1.S1_at	hypothetical protein predicted by Glimmer/Critica		ARF	32.688	34.7809	10.7069	24.632	29.3759	32.851	32.9071	27.1147	31.4571	38.7711	27.5994	29.7492	51.4632	52.7152	65.4938	38.4163	44.6185	45.1455	50.2966	27.9947	53.7833	41.3134	41.0036	55.1812	24.5826	23.2043	28.5143
Mtr.13559.1.S1_s_at	LOB domain-containing protein 38 AltName: Full=ASYMMETRIC LEAVES 2-like protein 40; Short=AS2-like protein 40;		LBD	52.7486	49.8943	16.9237	47.9869	49.5756	37.4999	40.3537	56.6087	71.2662	64.6948	58.0745	57.811	71.7033	83.3836	35.3274	42.3373	31.6899	34.8401	14.1083	26.8543	30.203	29.1861	22.5652	23.4761	34.7361	34.9513	40.3217
Mtr.13577.1.S1_at	expressed protein		C2H2	914.127	807.766	775.748	670.233	705.92	795.967	737.922	887.026	842.587	844.516	823.248	978.608	469.211	638.438	788.456	876.845	1062.28	908.098	1025.62	997.988	952.77	1031.27	893.74	1111.42	654.312	612.336	762.596
Mtr.13586.1.S1_at	expressed protein		GRF	141.771	86.4777	73.3593	100.363	105.484	101.987	116.646	112.204	113.578	97.9503	101.734	94.627	76.8428	60.7188	59.9235	88.4847	104.615	91.3553	76.6016	95.5791	73.6397	84.7403	45.6082	85.3679	133.54	94.8847	137.815
Mtr.13626.1.S1_s_at	ZF-HD homeobox protein At5g65410		ZF-HD	408.367	500.592	260.315	461.498	370.682	354.252	287.414	385.105	404.219	298.301	294.907	292.901	222.427	254.316	287.69	508.164	489.363	342.184	358.23	475.086	379.107	457.105	326.961	334.483	546.628	507.469	495.195
Mtr.13650.1.S1_at	Auxin response factor 12 AltName: Full=OsARF8;		ARF	178.544	150.51	156.931	152.465	136.9	168.5	183.651	165.037	170.935	143.551	136.706	164.616	129.65	107.432	146.671	142.338	149.841	145.813	155.852	120.592	203.165	160.487	157.336	166.079	162.296	124.134	147.912
Mtr.13651.1.S1_at	expressed protein		GRF	83.9097	75.962	72.1903	63.3956	60.5712	79.2153	70.5559	104.955	81.1933	66.2214	68.7815	82.1215	49.0358	57.4858	66.9739	111.035	98.3744	73.0215	43.4297	88.0102	74.6645	72.8254	37.4466	54.8997	76.646	55.954	90.6416
Mtr.13664.1.S1_s_at	hypothetical protein predicted by Glimmer/Critica		bHLH	177.222	197.88	184.743	153.972	109.117	206.076	173.611	138.512	182.407	52.1933	143.632	115.205	16.6097	11.8986	13.7157	17.3666	17.5385	11.3208	9.06396	12.8139	10.9493	11.0365	7.98925	9.56837	134.845	141.94	188.156
Mtr.13695.1.S1_at	Probable WRKY transcription factor 71 AltName: Full=WRKY DNA-binding protein 71;		WRKY	19.9979	17.9131	12.4523	16.9968	27.2938	21.4374	21.7949	21.2436	15.4435	23.7563	27.8641	26.4751	29.6886	30.7352	27.2338	27.934	27.1075	39.1272	21.6176	35.9038	31.5185	20.8842	20.6987	21.6801	20.0407	17.9099	20.3365
Mtr.13728.1.S1_at	homeobox transcription factor, putative		HB	17.2084	17.5132	13.5623	11.981	17.354	18.6726	14.2749	15.3514	13.0751	13.6906	16.7137	13.514	16.2731	14.1349	12.2256	17.6984	14.0878	15.7156	23.6024	11.6742	12.7203	22.8482	21.8054	17.7319	15.862	12.9926	15.2396
Mtr.13796.1.S1_at	hypothetical protein predicted by Glimmer/Critica		SBP	122.763	87.4037	31.6591	132.309	138.148	109.979	153.88	106.645	119.795	179.465	108.301	107.306	254.395	175.957	151.683	190.245	140.983	169.019	236.325	129.78	163.267	206.777	154.876	171.961	198.149	106.773	146.246
Mtr.13799.1.S1_at	hypothetical protein predicted by Glimmer/Critica		C3H	73.5125	70.467	48.3122	86.8027	94.2608	68.5559	84.3025	73.4105	66.7033	82.4221	90.5635	76.1618	76.8505	95.3679	116.912	92.3592	112.611	104.683	149.307	102.081	103.428	101.034	98.2653	126.181	101.924	96.2417	85.2207
Mtr.13804.1.S1_at	hypothetical protein predicted by Glimmer/Critica		GRAS	7.74026	6.90661	6.15921	7.2024	6.17895	6.24068	6.40913	6.92889	6.5387	5.07514	6.10773	6.71615	6.46721	7.09787	6.77909	7.87245	5.47023	6.51009	7.06445	6.08874	5.49279	5.75282	7.06529	6.5104	6.4935	6.14955	6.21408
Mtr.13818.1.S1_at	F-box/FBD/LRR-repeat protein At5g22660		bZIP	36.9683	30.4671	29.5714	24.7716	26.9951	33.9728	26.7869	30.2195	26.8207	36.6759	23.1041	34.8464	37.3602	32.9606	37.021	29.8881	41.9139	33.4933	38.3809	43.3422	36.3757	40.0488	41.9125	42.796	24.4495	29.7374	28.2299
Mtr.13828.1.S1_at	expressed protein		Trihelix	223.483	211.047	153.389	233.423	214.087	241.623	188.707	188.909	242.36	222.932	209.181	213.82	190.382	210.708	203.936	217.468	196.085	223.728	297.071	263.901	219.723	234.213	272.259	255.025	220.799	208.14	244.147
Mtr.13830.1.S1_s_at	Nuclear transcription factor Y subunit A-8 Short=AtNF-YA-8;		NF-YA	108.515	114.521	84.5219	119.249	170.498	113.259	143.954	139.072	121.07	534.288	210.618	254.981	982.229	782.603	910.638	992.953	945.441	1192.36	2249.7	1615.24	1624.8	1613.49	1673	1973.46	283.094	221.996	287.243
Mtr.1388.1.S1_at	hypothetical protein predicted by Glimmer/Critica		C3H	101.759	83.6206	57.9904	89.6774	91.4047	129.779	98.9715	90.981	89.6695	137.945	107.96	103.392	111.257	106.09	136.601	163.454	157.493	120.024	158.131	155.782	153.69	162.089	123.418	152.82	118.927	92.5437	103.852
Mtr.13899.1.S1_at	NF-X1-type zinc finger protein NFXL1 AltName: Full=Ovarian zinc finger protein; Short=hOZFP;		NF-X1	46.3816	41.437	38.7151	34.2481	42.8206	45.4225	38.0866	35.1015	35.9855	42.6733	35.7012	34.6257	38.6907	47.0983	37.622	35.1579	46.0485	54.2604	56.1196	43.8483	50.9213	40.41	54.6451	62.1756	35.1394	47.7439	39.1246
Mtr.13973.1.S1_s_at	hypothetical protein predicted by Glimmer/Critica		bHLH	179.949	175	49.2024	260.981	203.384	188.392	148.126	118.942	162.495	116.299	108.663	128.822	221.839	185.952	124.989	126.407	117.93	152.877	83.2544	114.657	132.844	130.714	94.3191	130.971	284.983	319.18	249.713
Mtr.14008.1.S1_at	RWP-RK domain-containing protein		Nin-like	806.269	895.173	756.984	868.236	824.772	846.71	896.758	821.271	903.487	789.245	792.203	805.419	772.075	652.519	623.471	488.544	414.372	403.461	470.419	412.572	404.493	483.482	419.359	377.561	864.554	733.583	750.122
Mtr.14008.1.S1_s_at	RWP-RK domain-containing protein		Nin-like	390.534	414.86	379.052	393.466	404.867	470.664	469.475	426.338	460.353	465.937	436.388	451.068	271.766	297.874	253.076	224.122	248.011	193.387	165.041	201.259	225.346	192.563	200.679	163.916	384.852	374.831	430.871
Mtr.14015.1.S1_at	Ethylene-responsive transcription factor RAP2-7 AltName: Full=Protein RELATED TO APETALA2 7; AltName: Full=Protein TARGET OF EAT 1;		AP2	54.4184	52.5067	30.6606	26.846	61.1009	51.8187	49.2565	56.6705	47.6982	66.2927	58.998	47.5469	76.6609	78.5504	67.1185	52.3632	69.9738	72.5444	48.2358	52.1662	98.3574	59.3664	61.2284	49.2142	55.8195	60.3595	76.8485
Mtr.14159.1.S1_at	Dof zinc finger protein DOF2.1 Short=AtDOF2.1;		Dof	9.43039	10.7835	6.07057	10.269	11.5674	8.3086	8.23557	9.15487	9.13848	8.17762	10.5024	8.07547	10.0602	9.94337	6.77909	7.5534	8.66049	10.4347	6.90336	8.80994	7.77958	7.7784	7.62339	8.31988	9.35652	9.09524	7.35637
Mtr.14186.1.S1_at	Auxin response factor 2 AltName: Full=ARF1-binding protein; Short=ARF1-BP;		ARF	2578.23	2268.68	2134.34	2041.31	2490.63	2413.49	2457.2	2519.99	2265.3	3309.75	2467.79	2615.98	3905.68	3860.52	4140.42	4068.6	4512.04	3724.45	5706.43	4636.44	4836.75	4604.43	5275.88	5012.26	2593.03	2688.36	2757.62
Mtr.14223.1.S1_at	Transcription factor bHLH48 AltName: Full=Transcription factor EN 97; AltName: Full=bHLH transcription factor bHLH048; AltName: Full=Basic helix-loop-helix protein 48; Short=bHLH 48; Short=AtbHLH48;		bHLH	277.774	300.412	267.203	258.279	316.22	272.619	287.112	304.556	300.958	191.453	290.828	287.705	119.405	136.041	147.561	163.538	184.822	156.681	92.8237	134.896	156.515	125.094	87.4683	121.498	302.421	284.076	364.658
Mtr.14243.1.S1_at	Protein Dr1 homolog AltName: Full=Negative co-factor 2-beta homolog; Short=NC2-beta homolog;		NF-YB	238.356	229.434	206.33	220.517	228.298	215.087	225.249	257.244	272.673	321.003	255.98	247.84	342.453	321.295	285.848	329.474	357.568	312.681	547.713	396.996	369.691	435.738	487.398	447.714	291.625	300.361	250.464
Mtr.14260.1.S1_at	LOB domain-containing protein 36 AltName: Full=ASYMMETRIC LEAVES 2-like protein 1; Short=AS2-like protein 1;		LBD	15.6108	19.3816	18.0915	14.1166	17.091	16.9791	15.055	14.1811	18.5608	14.4388	20.1092	17.6245	13.3368	13.6682	17.2593	17.655	13.5641	15.5419	15.2177	14.9678	15.3978	13.8133	15.3362	16.3837	15.7907	16.7136	19.5574
Mtr.143.1.S1_at	Protein SCARECROW AltName: Full=PsSCR;		GRAS	56.9452	54.6756	19.5396	61.3422	59.0461	49.7842	61.2777	49.8201	55.8698	49.7472	54.8519	55.0355	39.093	48.8614	43.2244	55.2626	64.7087	51.027	22.8734	55.6526	60.0095	55.6135	35.7015	35.9254	55.1108	59.4328	59.8441
Mtr.1430.1.S1_at	hypothetical protein predicted by Glimmer/Critica		VOZ	221.082	266.463	193.485	323.519	225.19	274.872	258.71	232.838	274.558	283.748	242.208	280.612	406.483	331.717	315.543	359.39	389.208	321.612	497.045	367.899	362.759	435.816	384.638	415.996	379.108	333.232	266.755
Mtr.1436.1.S1_at	hypothetical protein predicted by Glimmer/Critica		NF-YA	6.85156	6.5093	7.40997	5.80724	5.61603	7.58234	6.90966	6.64625	6.83488	7.902	6.36808	8.65689	6.06522	5.74108	6.50278	5.88489	6.34452	6.56499	7.57374	7.2521	7.57285	8.0125	6.5762	7.18003	6.76332	6.51711	7.11607
Mtr.14506.1.S1_at	hypothetical protein, conserved		NF-X1	237.729	235.233	201.077	200.382	213.428	234.724	189.649	232.12	177.483	223.964	231.86	195.309	214.421	253.888	237.47	209.247	254.347	242.504	281.5	306.514	284.626	237.787	337.867	320.7	205.528	224.782	227.005
Mtr.1453.1.S1_at	hypothetical protein predicted by Glimmer/Critica		G2-like	43.6848	39.3421	19.6915	61.2652	50.4925	40.0667	47.6586	37.6173	49.1914	70.9106	32.3116	47.9918	113.659	76.8164	78.3592	91.1406	84.9593	92.6796	112.928	83.9172	69.6217	113.758	80.7999	93.5441	117.488	59.9265	64.7277
Mtr.14533.1.S1_at	Agamous-like MADS-box protein AGL8 homolog AltName: Full=POTM1-1;		MIKC_MADS	9.22072	11.9607	10.5641	10.4534	11.5127	11.4343	8.17937	11.1829	9.43605	10.663	12.2805	11.0197	11.0329	9.70409	11.477	8.57466	9.38146	11.0261	10.1105	9.51627	9.00939	7.15592	10.5935	8.12209	9.96963	10.2073	11.3545
Mtr.14564.1.S1_at	WUSCHEL-related homeobox 1 AltName: Full=PFS2-like protein;		WOX	9.24163	6.93862	10.2382	7.48911	8.02413	10.5867	7.99552	10.2667	10.0139	7.95528	8.93478	7.71883	8.71046	7.53191	9.06781	7.22597	8.44432	10.5797	10.1026	9.4653	9.09711	9.5412	8.21389	8.06466	7.913	6.99371	8.12988
Mtr.14564.1.S1_s_at	WUSCHEL-related homeobox 1 AltName: Full=PFS2-like protein;		WOX	13.2992	12.9012	7.60018	12.8683	10.1198	8.56555	11.0616	11.7903	10.769	8.82841	10.4993	10.9754	9.52926	10.8905	10.5192	12.7452	11.4853	12.846	10.2619	9.4628	10.4758	12.6592	10.2354	11.6811	14.4516	12.1346	13.4224
Mtr.14581.1.S1_at	Protein FD AltName: Full=BZIP transcription factor 14; Short=AtbZIP14;		bZIP	13.3856	14.4697	9.11244	9.30076	11.1976	11.3908	11.0522	11.8265	11.3704	13.7745	12.3472	15.6346	12.2976	13.7372	13.7893	15.7244	13.9014	13.1862	13.2152	17.6671	15.4626	11.1982	12.3144	12.6508	15.8098	12.6023	11.4511
Mtr.14692.1.S1_at	MADS-box transcription factor 27 AltName: Full=OsMADS27; AltName: Full=RMADS218;		MIKC_MADS	23.0094	25.255	33.2049	31.1163	23.5392	28.7684	29.5232	25.1113	27.5704	27.3223	31.5428	30.6066	43.1841	24.2032	28.6428	35.8451	32.3587	26.9946	28.1494	24.8819	29.043	40.8728	21.4298	24.2242	23.7425	34.2247	22.9959
Mtr.14694.1.S1_at	MADS-box transcription factor 57 AltName: Full=OsMADS57;		MIKC_MADS	9.79222	9.29598	7.04616	12.253	9.74609	10.0305	11.2054	11.5594	10.6046	10.1096	9.93091	9.68494	9.03053	12.0697	10.5498	11.4125	8.61904	11.0172	10.7501	11.0763	8.91554	9.15202	9.86998	9.14161	9.12912	10.6562	10.4095
Mtr.14710.1.S1_at	Transcription factor bHLH93 AltName: Full=Transcription factor EN 47; AltName: Full=bHLH transcription factor bHLH093; AltName: Full=Basic helix-loop-helix protein 93; Short=bHLH 93; Short=AtbHLH93;		bHLH	54.8621	53.0107	43.0326	61.0829	76.7642	56.0412	53.9922	53.9314	49.1355	48.1335	47.5308	62.3937	21.2	30.3196	33.6926	64.3506	69.0296	66.6975	30.9393	60.0331	54.8896	58.3448	38.3702	51.2124	81.2034	96.3964	89.5638
Mtr.14711.1.S1_at	hypothetical protein predicted by Glimmer/Critica		bHLH	90.1605	75.1237	46.5753	77.6318	95.1523	60.9126	76.1359	65.4936	69.1061	63.8992	63.1149	96.534	32.5705	44.6802	46.4736	83.8542	85.4826	91.161	45.0723	68.5866	61.027	71.9278	42.794	59.9155	100.788	98.0031	97.8474
Mtr.14760.1.S1_at	Transcription factor bHLH25 AltName: Full=Transcription factor EN 29; AltName: Full=bHLH transcription factor bHLH025; AltName: Full=Basic helix-loop-helix protein 25; Short=bHLH 25; Short=AtbHLH25;		bHLH	14.8779	19.5778	12.7982	13.961	27.8328	20.5656	18.994	13.836	14.7578	26.3373	20.3693	18.2237	21.3317	43.247	36.0582	51.4656	25.258	71.8445	42.4813	38.5173	44.3992	50.5466	30.9116	37.4355	16.2116	18.0775	16.8865
Mtr.14821.1.S1_x_at	hypothetical protein predicted by Glimmer/Critica		NAC	32.939	34.6938	34.5107	38.9911	35.9802	36.2143	39.6341	33.4915	40.6675	36.2039	31.0584	29.1134	39.4721	31.6202	29.7829	29.576	31.8802	29.0309	29.8854	23.4917	29.877	36.1706	28.7969	25.4009	34.6775	28.2055	30.1539
Mtr.14822.1.S1_at	hypothetical protein predicted by Glimmer/Critica		NAC	11.3253	9.08591	14.7582	11.2998	10.0339	10.3863	12.0479	9.70018	10.1965	9.93464	9.08938	10.6698	10.8336	9.55958	11.2496	11.9387	10.6097	10.3064	12.7825	10.9254	10.9455	15.5653	11.0339	10.4167	11.0891	10.0589	11.3693
Mtr.14823.1.S1_s_at	hypothetical protein predicted by Glimmer/Critica		NAC	601.489	548.919	507.3	715.519	659.658	606.954	618.851	618.282	766.693	787.805	733.234	689.74	1107.1	892.547	869.29	872.573	820.319	776.947	1151.17	941.596	983.443	978.039	955.715	1018.22	488.3	703.83	520.137
Mtr.14828.1.S1_at	LOB domain-containing protein 33 AltName: Full=ASYMMETRIC LEAVES 2-like protein 24; Short=AS2-like protein 24;		LBD	9.85883	12.48	10.2323	11.1268	14.6248	11.1454	10.8912	11.4113	10.0978	11.6263	15.9541	17.0748	13.115	14.2595	14.1241	12.1031	16.9072	21.3807	10.3693	14.206	14.6523	13.9587	14.1741	13.8416	12.7029	14.2834	11.4171
Mtr.1484.1.S1_at	DELLA protein RGA2 AltName: Full=RGA-like protein 2; AltName: Full=BrRGA2;		GRAS	18.9157	13.8363	14.0664	12.8545	14.6834	16.6488	17.6528	13.0844	18.7592	16.667	15.0966	14.7187	37.8032	47.6325	27.1273	23.597	32.832	47.437	17.2209	28.6376	30.7219	42.1451	26.687	40.2246	15.6048	17.1456	15.4314
Mtr.1494.1.S1_at	hypothetical protein predicted by Glimmer/Critica		ERF	29.9938	19.555	13.1487	26.4432	25.144	15.2112	19.4888	26.5309	19.289	64.8066	34.5163	35.9346	426.616	318.929	214.207	186.909	188.581	302.089	1066.78	362.33	271.835	469.089	729.529	869.756	18.5468	36.3898	15.891
Mtr.150.1.S1_at	hypothetical protein predicted by Glimmer/Critica		FAR1	9.1291	8.76317	10.8783	9.05402	9.54704	10.4996	10.4703	10.0278	8.38137	7.65224	11.1051	9.53888	8.39248	7.38193	10.7297	12.8873	10.1452	7.77314	7.3065	9.56877	8.31425	8.54276	9.07372	8.92577	8.42242	9.50136	10.1438
Mtr.15226.1.S1_at	Ocs element-binding factor 1 Short=OCSBF-1;		bZIP	567.794	624.989	667.389	753.927	802.18	719.125	767.901	745.878	806.195	824.434	825.392	885.063	2515.1	1965.34	2524.8	2193.22	2128.72	2709.18	1869.02	2112.77	2153.28	2033.55	1448.68	2105.68	1449.93	1189.47	1428.38
Mtr.15288.1.S1_at	Putative ETHYLENE INSENSITIVE 3-like 5 protein		EIL	7.14228	7.19854	8.65477	6.72739	10.6089	9.7032	7.87759	8.39182	7.33331	7.54258	7.07639	7.19231	8.0198	7.44093	9.94415	6.93739	8.34992	6.83884	8.19821	7.31752	7.19423	8.29167	8.84449	7.37841	7.4994	7.67735	8.27258
Mtr.15350.1.S1_at	Zinc finger CCCH domain-containing protein 24 Short=OsC3H24;		C3H	1915.95	1547.26	1541.46	1285.58	1544.55	1629.52	1545.62	1601.47	1571.85	1773.42	1585.37	1609.35	1545.62	1583.14	1632.85	1493.12	1667.63	1390.4	1435.09	1620.62	1598.02	1495.39	1608.71	1550.11	1561.47	1718.93	1819.49
Mtr.15358.1.S1_at	ZF-HD homeobox protein At5g65410		ZF-HD	8.84814	7.54681	7.95129	7.07904	6.40509	8.35748	7.50278	8.09643	7.45279	6.47285	6.83553	7.30135	6.57018	8.20993	7.01638	7.20986	8.83821	7.44719	6.73964	7.74797	8.77691	6.7155	7.46348	7.59297	6.96112	6.30807	8.08438
Mtr.15358.1.S1_s_at	ZF-HD homeobox protein At5g65410		ZF-HD	9.42275	9.2603	10.1172	9.9046	9.23374	10.0343	9.46259	8.28994	10.8057	8.93416	8.86565	8.20859	8.37166	10.6999	9.03472	8.67095	8.83552	11.2498	8.30351	10.312	9.14556	9.40243	10.3407	8.9078	9.17685	10.4356	9.20565
Mtr.15416.1.S1_at	Transcription factor ORG2 AltName: Full=Transcription factor EN 8; AltName: Full=OBP3-responsive gene 2; AltName: Full=bHLH transcription factor bHLH038; AltName: Full=Basic helix-loop-helix protein 38; Short=bHLH 38; Short=AtbHLH38;		bHLH	7.35141	7.48394	6.29183	6.73705	9.68018	6.89966	7.53125	7.04008	7.04008	6.62707	7.54617	8.00924	10.6249	7.12152	7.33076	6.09063	7.90536	7.41286	9.31293	8.14988	6.34801	7.03186	6.83958	7.74917	7.71399	7.63767	6.67124
Mtr.1547.1.S1_at	hypothetical protein predicted by Glimmer/Critica		CO-like	221.08	222.812	162.336	240.132	297.503	294.102	245.575	241.988	224.831	252.991	249.173	209.43	252.721	264.683	264.922	211.349	266.79	334.216	431.009	338.506	326.388	337.574	450.762	507.407	298.494	332.112	297.628
Mtr.15568.1.S1_s_at	Probable WRKY transcription factor 72 AltName: Full=WRKY DNA-binding protein 72;		WRKY	7.70128	13.3218	10.6725	10.0752	8.12434	9.59368	11.9299	8.6851	9.87782	10.3019	13.4735	9.12071	11.4529	11.4116	9.52964	8.42972	10.6871	8.60261	9.24319	9.08566	10.3111	13.3891	8.25883	9.25971	10.2147	7.45421	8.33598
Mtr.15655.1.S1_at	MADS-box transcription factor 27 AltName: Full=OsMADS27; AltName: Full=RMADS218;		MIKC_MADS	8.98809	7.90552	9.24685	5.69202	6.53864	5.29519	7.86237	6.76842	4.91409	6.9984	8.79333	5.53315	6.30007	6.67754	4.8238	6.41451	8.57491	5.97615	6.09771	7.48674	6.30631	4.87888	7.89186	7.58234	6.36881	4.74901	7.42996
Mtr.15656.1.S1_at	MADS-box transcription factor 27 AltName: Full=OsMADS27; AltName: Full=RMADS218;		MIKC_MADS	6.198	8.55327	9.83047	5.88775	5.79843	6.44442	5.46528	7.1553	7.14707	6.76234	5.88963	5.95536	6.04412	7.079	7.15063	6.35681	5.44734	6.25379	6.91995	6.70651	5.47771	6.24329	8.15027	6.80722	7.22006	7.18371	5.6736
Mtr.1566.1.S1_at	hypothetical protein predicted by Glimmer/Critica		bHLH	56.6295	38.4575	16.298	47.0956	89.6598	41.9207	49.2852	56.5765	38.6368	85.3131	69.2862	46.722	116.069	90.1101	110.981	230.401	227.809	241.851	109.709	211.726	197.615	239.884	92.4899	120.611	85.0314	45.047	55.5672
Mtr.1567.1.S1_at	PHD finger transcription factor, putative		PHD	262.091	203.796	144.97	164.627	209.251	186.369	274.27	214.654	186.407	274.009	185.922	179.256	283.323	223.9	270.203	263.2	276.362	231.076	385.924	180.639	303.191	286.076	345.01	356.384	202.929	193.193	224.633
Mtr.1568.1.S1_at	lateral root primordium (LRP) protein-related		SRS	96.9144	84.3227	34.9516	91.0731	102.337	83.4159	81.3009	77.1452	78.2244	68.6756	71.1336	88.0436	68.5423	52.4841	59.5998	61.4563	93.555	85.1169	61.3864	90.4618	89.8467	75.3116	64.4486	75.7031	99.4648	139.742	116.891
Mtr.15712.1.S1_at	Transcription factor ICE1 AltName: Full=Transcription factor SCREAM; AltName: Full=Transcription factor EN 45; AltName: Full=Inducer of CBF expression 1; AltName: Full=bHLH transcription factor bHLH116; AltName: Full=Basic helix-loop-helix protein 116; Short=bHLH 116; Short=AtbHLH116;		bHLH	9.80676	9.15574	10.368	7.16285	9.93058	11.0083	9.73075	8.43857	8.71184	8.38327	11.1312	7.97137	9.8292	7.41912	8.59237	9.48939	7.56436	8.39208	8.72763	7.74752	9.17675	9.28982	7.48048	7.7265	8.64187	8.55324	11.1723
Mtr.15713.1.S1_at	hypothetical protein predicted by Glimmer/Critica		bHLH	6.91918	7.87269	6.37345	6.97818	8.4294	7.82312	7.42944	6.6056	7.73455	8.08113	7.8363	8.30835	8.28014	7.01518	8.63133	6.85266	6.92207	7.79247	7.72193	7.04055	7.75602	6.90245	7.45338	6.91936	7.6402	6.63494	7.72557
Mtr.15743.1.S1_at	Pathogenesis-related homeodomain protein Short=PRHA;		HB-PHD	34.5209	31.7932	18.4184	35.1118	27.6609	32.4999	33.4478	28.5367	25.4485	35.8241	31.2782	33.7646	32.6537	38.3855	39.4567	39.9421	55.4135	47.8838	65.6131	45.9315	54.1676	57.3534	47.2154	62.0477	41.5052	39.8178	40.7346
Mtr.15777.1.S1_at	Calmodulin-binding transcription activator 5 AltName: Full=Signal-responsive protein 6; AltName: Full=Ethylene-induced calmodulin-binding protein f; Short=EICBP.f;		CAMTA	443.92	404.74	328.33	319.183	410.85	446.551	468.633	419.239	431.77	610.869	420.627	460.826	600.087	458.938	505.191	456.444	397.663	427.978	490.924	410.274	577.576	488.561	509.259	566.551	337.876	357.888	423.977
Mtr.1579.1.S1_at	expressed protein		BBR-BPC	208.606	184.769	168.55	211.133	201.327	223.74	214.898	214.412	183.937	270.826	183.323	173.626	329.591	287.554	311.677	339.515	270.186	335.182	467.599	329.913	330.169	441.726	350.164	414.31	295.801	214.164	226.962
Mtr.15826.1.S1_at	Calmodulin-binding transcription activator 5 AltName: Full=Signal-responsive protein 6; AltName: Full=Ethylene-induced calmodulin-binding protein f; Short=EICBP.f;		CAMTA	231.038	209.058	226.229	186.436	202.576	242.308	230.528	213.634	213.425	255.084	230.899	236.808	241.506	236.029	246.004	281.153	314.267	257.143	351.549	304.62	323.059	313.475	339.609	324.74	276.137	301.652	301.276
Mtr.1584.1.S1_at	Nuclear transcription factor Y subunit A-2 Short=AtNF-YA-2; AltName: Full=Transcriptional activator HAP2B;		NF-YA	54.2974	50.331	78.2877	60.7538	135.868	78.1436	76.3822	88.7743	63.6112	185.841	152.093	113.532	199.64	192.769	189.32	403.46	508.403	416.51	1220.61	692.928	748.296	663.632	965.869	1018.1	170.122	156.226	235.698
Mtr.15867.1.S1_at	AP2-like ethylene-responsive transcription factor At1g16060		AP2	152.222	91.8906	88.8905	132.043	138.855	94.7248	133.167	145.181	84.5602	112.802	126.127	122.786	33.5559	26.3005	27.0007	31.9181	29.1335	30.7662	12.3813	21.7808	21.0826	22.5598	11.5621	13.9591	125.725	87.0508	144.35
Mtr.15963.1.S1_at	Protein lin-54 homolog		CPP	54.5996	41.4486	35.7649	50.1619	37.567	47.921	44.008	46.9832	36.1166	39.784	38.3372	38.7787	36.6984	37.3749	31.0326	42.7468	47.8764	42.1804	52.9311	45.3567	52.9433	50.3344	43.6286	57.555	44.9896	43.2921	38.4428
Mtr.16003.1.S1_at	Transcription factor bHLH148 AltName: Full=Transcription factor EN 143; AltName: Full=bHLH transcription factor bHLH148; AltName: Full=Basic helix-loop-helix protein 148; Short=bHLH 148; Short=AtbHLH148;		bHLH	550.91	501.802	532.725	473.594	594.812	473.539	559.198	578.588	424.809	651.632	748.234	574.092	557.024	593.424	447.842	255.421	351.871	312.919	147.024	258.605	254.586	228.809	202.401	188.356	448.369	519.064	606.907
Mtr.16113.1.S1_at	expressed protein		Trihelix	8.52213	8.92887	11.7587	7.68692	9.42082	8.89722	7.72827	8.76025	9.50264	9.96722	8.57365	9.87775	8.363	8.96	8.54746	8.93767	9.04231	8.71622	8.45752	9.09548	12.5224	8.949	8.22599	9.90658	8.5741	8.60229	10.8457
Mtr.16166.1.S1_s_at	Ethylene-responsive transcription factor ERF094		ERF	6.36845	7.2783	6.42243	5.93301	6.47455	6.97117	7.12095	6.41017	5.7099	7.61541	5.92323	7.60699	5.8215	5.75658	6.89938	5.36496	5.81394	6.54568	5.27746	5.86626	6.85928	6.65745	6.41897	6.72022	6.07594	5.71316	6.05136
Mtr.16212.1.S1_at	Ethylene-responsive transcription factor ABR1 AltName: Full=Protein ABA REPRESSOR 1;		ERF	9.17449	9.18541	11.8945	7.71974	9.02065	8.63576	8.80537	10.0167	10.0139	8.46305	11.6698	9.93604	10.3116	11.0409	8.20217	8.05233	7.62967	9.16726	8.91238	8.83372	9.30613	8.11828	10.6133	9.67442	9.4326	18.4873	16.5916
Mtr.16219.1.S1_at	Zinc finger protein CONSTANS-LIKE 5		CO-like	1035.87	1008.32	940.871	873.991	809.416	1169.29	1169.63	1024.11	1312.73	996.511	985.365	1155.75	828.399	858.421	934.094	462.815	482.986	583.543	267.759	365.913	518.455	415.749	343.029	550.623	699.843	988.538	1080.49
Mtr.16219.1.S1_s_at	Zinc finger protein CONSTANS-LIKE 5		CO-like	1929.97	1847.73	1836.7	1648.49	1697.64	2230.32	2110.5	2090.07	2234.05	1958.25	1731.64	2205.18	1661.63	1667.16	1653.21	1018.64	1021.13	992.762	692.233	848.354	1046.91	961.412	746.672	953.667	1354.55	1710.61	1795.14
Mtr.1629.1.S1_at	transcriptional factor B3 family protein		B3	12.4194	11.1465	8.57081	11.107	12.3876	11.0256	9.93975	11.3389	11.5313	10.7872	11.8267	8.71114	11.574	10.9987	10.5246	11.4775	12.9882	13.0041	14.9195	11.3799	10.2544	12.2372	11.7192	15.1161	8.79399	10.6228	11.9154
Mtr.1629.1.S1_s_at	transcriptional factor B3 family protein		B3	112.138	99.9107	53.8482	90.4883	101.263	104.901	110.352	117.787	115.781	119.214	119.197	122.186	119.135	155.667	125.725	96.7364	132.562	119.341	131.592	125.766	134.242	107.149	140.942	136.778	105.269	114.115	122.58
Mtr.16318.1.S1_at	MADS-box transcription factor PHERES 2 AltName: Full=Agamous-like MADS-box protein AGL38;		M-type_MADS	15.0542	15.4242	20.919	17.9753	18.1598	16.3339	17.7462	19.8689	13.6874	15.5015	13.9316	14.051	11.365	12.5851	11.0307	15.2742	10.8533	13.428	10.3427	14.4185	12.2687	10.8673	9.4149	9.48311	14.4741	16.2597	13.2034
Mtr.16345.1.S1_at	Protein lin-54 homolog		CPP	345.766	388.192	281.599	369.407	406.475	300.947	311.339	319.076	311.21	286.041	263.357	313.398	198.758	258.274	224.547	279.361	288.076	206.27	142.016	229.717	212.124	176.524	231.062	143.735	363.492	410.103	311.416
Mtr.16345.1.S1_s_at	Protein lin-54 homolog		CPP	668.515	702.445	546.428	582.538	580.427	567.499	536.715	621.154	613.365	513.305	450.914	538.03	237.172	240.994	254.831	341.628	446.615	299.909	162.054	327.496	266.993	231.228	173.883	180.907	570.417	518.083	641.972
Mtr.16587.1.S1_at	Transcription factor bHLH25 AltName: Full=Transcription factor EN 29; AltName: Full=bHLH transcription factor bHLH025; AltName: Full=Basic helix-loop-helix protein 25; Short=bHLH 25; Short=AtbHLH25;		bHLH	15.5521	17.4654	9.2768	16.4023	24.9526	14.1477	14.5596	13.3009	14.812	21.2679	17.9422	13.8902	12.7472	16.54	17.8833	15.336	18.6033	13.8046	18.3812	15.8346	20.329	14.6277	21.6017	20.7624	16.4204	16.3131	14.7163
Mtr.1663.1.S1_at	hypothetical protein predicted by Glimmer/Critica		S1Fa-like	13.4043	11.5275	11.3874	11.479	12.5352	15.7171	14.9779	12.2555	12.2111	19.2392	12.7843	15.489	15.9613	21.9719	19.0306	23.1716	25.4814	31.4764	44.0095	22.5121	28.8599	28.0378	39.7497	44.1196	15.3409	19.0557	17.4629
Mtr.16691.1.S1_at	trihelix DNA-binding protein, putative		Trihelix	119.965	103.371	82.728	122.476	91.7476	109.816	94.6168	140.232	121.062	99.0475	75.0386	72.321	94.7352	78.463	110.669	177.226	182.904	172.395	244.947	166.65	151.826	210.931	183.236	186.899	168.569	122.414	199.412
Mtr.16818.1.S1_s_at	AP2-like ethylene-responsive transcription factor AIL5 AltName: Full=Protein AINTEGUMENTA-LIKE 5;		AP2	62.2836	47.9956	38.3198	51.0407	34.1517	57.4661	45.364	57.1141	45.9664	57.855	62.5706	54.6863	44.277	45.5018	48.5957	45.5336	57.8019	55.2668	52.1092	63.3386	55.6746	80.9555	49.8508	58.6976	53.1633	62.7716	63.5038
Mtr.16863.1.S1_at	Nuclear transcription factor Y subunit C-1 Short=AtNF-YC-1; AltName: Full=Transcriptional activator HAP5A;		NF-YC	130.973	134.833	127.976	115.401	97.9645	152.787	144.446	144.366	141.364	105.398	124.051	123.124	76.9531	70.191	114.855	70.8874	78.9753	94.2713	61.2804	73.3504	96.6999	74.5733	99.7558	87.4724	111.047	117.75	127.511
Mtr.16969.1.S1_at	Dof zinc finger protein DOF5.4 Short=AtDOF5.4; AltName: Full=OBF-binding protein 4;		Dof	22.2928	45.6214	19.6171	26.5008	31.0718	42.1686	24.8919	33.8692	32.5586	31.228	50.3953	51.6921	28.9741	46.6342	46.6029	56.7732	109.235	95.8609	37.5758	78.1288	156.826	76.5445	75.3525	110.707	71.4116	104.521	92.8352
Mtr.1698.1.S1_s_at	Probable WRKY transcription factor 31 AltName: Full=WRKY DNA-binding protein 31;		WRKY	7.5485	8.04386	7.75899	9.05789	7.05448	6.05784	6.34506	6.38741	6.3927	8.68661	9.37967	8.76417	10.2308	8.63112	6.80804	7.33356	6.22967	8.43157	9.00075	7.76628	6.92868	8.03521	6.37909	10.9403	6.54984	9.02066	6.9587
Mtr.16997.1.S1_at	Protein FD AltName: Full=BZIP transcription factor 14; Short=AtbZIP14;		bZIP	22.2141	17.1362	18.3937	34.2481	24.6674	26.67	31.3716	30.6724	30.5431	22.6995	31.8533	29.6167	23.6564	25.4899	24.4284	35.2076	36.7783	29.9909	24.438	35.8577	36.9763	29.3536	26.9915	27.5327	27.9321	28.9549	36.9464
Mtr.170.1.S1_at	Transcription factor TCP15		TCP	103.948	106.307	109.175	102.372	109.814	79.491	69.041	96.6115	105.975	64.7955	112.749	102.989	71.3443	96.5882	94.3811	90.9624	130.149	114.81	68.392	120.192	103.991	90.2039	106.737	109.52	98.153	131.425	112.269
Mtr.17006.1.S1_at	hypothetical protein predicted by Glimmer/Critica		C2H2	8.74386	10.9716	7.56967	8.4473	10.0685	10.6362	7.94952	9.85718	8.13017	7.76623	13.922	10.2271	7.18744	9.24051	11.4303	7.85018	7.56953	8.80065	9.74769	8.10674	8.14579	6.98715	9.15401	7.64896	7.94583	9.17499	10.0453
Mtr.17006.1.S1_x_at	hypothetical protein predicted by Glimmer/Critica		C2H2	7.14724	8.05702	6.4306	7.33164	7.06485	7.9703	6.62508	6.13417	5.94778	7.62873	8.25155	7.20229	6.21653	7.42936	6.82075	7.86608	7.51943	7.72066	5.84871	6.17701	7.12557	7.50775	7.09643	6.49716	6.73897	6.94614	6.46115
Mtr.17028.1.S1_s_at	hypothetical protein predicted by Glimmer/Critica		C2H2	19.3657	15.0618	11.8182	16.8859	16.3027	21.0844	14.0493	11.9913	15.318	13.454	17.4948	15.5466	15.7044	16.1096	16.3056	16.15	13.8143	14.4756	14.3504	14.9076	15.3292	13.3266	16.0073	16.5277	15.0963	13.8303	20.2986
Mtr.17043.1.S1_at	Heat stress transcription factor B-4 Short=AtHsfB4; AltName: Full=AtHsf-02;		HSF	55.8467	39.7435	24.3409	46.9883	31.9351	40.3982	32.6309	35.1015	25.0415	35.39	27.9849	37.8537	17.9647	14.8013	34.2899	42.0967	35.041	25.8505	16.0786	36.0642	24.391	34.1813	20.3911	21.995	41.4617	46.1887	34.4708
Mtr.17064.1.S1_s_at	Transcription factor E2F7 Short=E2F-7;		E2F/DP	164.011	154.276	116.875	176.773	131.313	132.337	131.371	148.743	142.07	95.0674	105.05	121.309	71.9475	68.378	68.3522	85.8036	99.8283	86.1567	91.6669	99.7005	54.2764	87.4984	67.2419	89.4125	140.146	111.044	153.688
Mtr.17067.1.S1_at	Ocs element-binding factor 1 Short=OCSBF-1;		bZIP	698.17	615.785	599.116	965.796	732.115	695.327	775.546	668.265	778.78	553.525	568.769	718.534	949.325	908.926	1121.19	1889.32	1847.95	2346.2	3384.27	1924.49	2461.62	2796.2	2616.93	3215.2	1249.27	970.811	990.072
Mtr.17122.1.S1_at	Splicing factor U2af small subunit B AltName: Full=U2 small nuclear ribonucleoprotein auxiliary factor small subunit B; Short=U2 snRNP auxiliary factor small subunit B; AltName: Full=U2 auxiliary factor 35 kDa subunit B; AltName: Full=Zinc finger CCCH-type and RNA-binding motif domain-containing protein 38; AltName: Full=Zinc finger CCCH domain-containing protein 38; Short=OsC3H38;		C3H	377.494	335.883	241.166	293.974	315.437	371.543	368.419	367.782	369.444	327.618	259.092	397.72	400.125	352.683	380.125	353.783	362.859	358.809	345.502	334.432	351.786	360.482	418.685	438.327	339.497	291.967	342.412
Mtr.17130.1.S1_at	DNA-binding protein, putative		MYB_related	455.543	440.621	373.198	482.629	375.225	473.603	417.772	455.299	399.232	417.409	394.803	402.14	497.652	529.01	562.256	674.312	665.626	692.539	997.795	756.481	828.2	875.844	858.206	911.44	682.307	623.487	664.486
Mtr.1714.1.S1_at	transcription factor jumonji (jmj) family protein / zinc finger (C5HC2 type) family protein		C5HC2	111.91	116.022	51.8063	88.8973	123.245	113.115	122.691	97.5662	97.8422	131.76	96.3919	98.6353	128.366	115.195	116.533	138.256	125.9	93.9056	170.057	93.4447	130.223	110.272	129.683	123.879	133.54	121.052	115.201
Mtr.17147.1.S1_s_at	Squamosa promoter-binding-like protein 14 AltName: Full=SPL1-related protein 2; AltName: Full=Protein FUMONISIN B1-RESISTANT 6;		SBP	770.604	820.802	683.944	599.285	705.11	789.305	744.184	774.47	730.594	805.278	782.124	782.009	939.443	996.92	975.343	845.425	982.098	946.091	1131.48	931.455	1082.25	882.722	1090.84	1128.99	645.799	740.221	710.381
Mtr.17172.1.S1_at	Protein LATERAL ORGAN BOUNDARIES AltName: Full=ASYMMETRIC LEAVES 2-like protein 4; Short=AS2-like protein 4;		LBD	18.5176	21.0919	10.44	21.2449	29.5436	28.0864	20.1948	21.734	20.5731	33.6502	22.7843	18.6923	20.4038	18.4037	21.9721	29.9422	25.2415	19.8657	14.8848	28.7806	21.4729	16.1444	20.4304	20.2062	17.4023	28.9487	23.9422
Mtr.17226.1.S1_at	Transcription factor E2F5 Short=E2F-5; Flags: Fragment;		E2F/DP	25.8525	25.7479	30.1659	25.6648	20.7752	24.1239	20.9336	21.9367	27.2867	25.9011	21.7588	18.3906	30.2416	26.6182	18.9576	16.8536	24.4559	28.2343	27.3403	22.8102	28.8241	27.6525	20.7916	28.1013	21.4694	18.356	22.5611
Mtr.17248.1.S1_at	Zinc finger protein NUTCRACKER		C2H2	372.863	331.294	278.137	346.198	438.449	331.082	407.882	410.636	320.103	370.802	448.201	332.866	375.131	380.708	296.471	337.837	334.093	296.727	373.794	342.223	307.136	323.597	431.667	347.582	351.823	282.887	307.169
Mtr.17334.1.S1_s_at	Scarecrow-like protein 5 Short=AtSCL5; AltName: Full=GRAS family protein 6; Short=AtGRAS-6;		GRAS	106.343	108.628	86.0921	95.1487	125.589	93.6672	97.3974	100.082	135.672	133.11	155.143	117.321	137.551	127.203	81.8404	73.0148	107.55	115.49	103.405	99.2502	88.0121	114.444	113.082	135.499	147.794	203.643	153.519
Mtr.17338.1.S1_at	Probable WRKY transcription factor 20 AltName: Full=WRKY DNA-binding protein 20;		WRKY	556.415	396.494	463.16	488.029	508.565	499.796	498.034	464.975	390.932	462.975	490.661	455.301	520.496	489.219	503.911	525.363	529.211	492.036	347.504	430.183	506.173	526.277	346.957	368.639	384.71	365.19	371.596
Mtr.1745.1.S1_at	zinc finger (C2H2 type) family protein		C2H2	81.512	58.88	20.0343	53.9417	65.5667	40.2663	77.3009	68.7675	56.7013	66.4413	73.3077	50.1592	50.3031	51.4591	32.5598	19.2953	27.32	25.1123	12.1421	19.5336	17.3115	18.818	16.5994	17.2676	18.2148	13.5327	18.2397
Mtr.17497.1.S1_at	Transcription factor bHLH130 AltName: Full=Transcription factor EN 69; AltName: Full=bHLH transcription factor bHLH130; AltName: Full=Basic helix-loop-helix protein 130; Short=bHLH 130; Short=AtbHLH130;		bHLH	12.8454	18.0634	8.34741	11.7671	15.5843	13.5055	18.1359	12.3655	12.9071	7.05295	11.2294	7.15453	8.47411	12.4922	12.249	7.83389	9.15472	11.0943	12.965	9.76722	7.87186	7.40677	8.57939	9.79118	15.6912	24.6379	15.3263
Mtr.17511.1.S1_at	Ethylene-responsive transcription factor RAP2-11 AltName: Full=Protein RELATED TO APETALA2 11;		ERF	12.3244	20.2523	11.0843	15.3444	14.3222	16.883	17.8365	14.3283	15.1532	14.3788	13.3451	16.2178	15.5807	12.7089	12.6032	15.7523	16.557	17.3469	13.2783	13.7918	15.1458	13.3266	15.221	14.2119	15.9634	15.8817	18.1463
Mtr.17513.1.S1_at	Transcription factor TGA1 AltName: Full=DNA-binding protein TGA1a-like protein; Short=AtbZIP47;		bZIP	41.3054	28.4127	17.4438	52.4783	39.3277	35.9679	41.0233	29.0659	43.9818	47.0552	43.1705	46.5562	93.0217	55.7778	61.7775	66.7669	53.5885	70.9146	155.024	52.4002	68.4858	83.158	92.8974	105.127	81.6459	51.8052	59.3085
Mtr.17513.1.S1_s_at	Transcription factor TGA1 AltName: Full=DNA-binding protein TGA1a-like protein; Short=AtbZIP47;		bZIP	99.6377	94.3345	99.8612	108.548	98.3791	112.842	117.037	108.636	143.941	171.563	145.742	160.075	239.691	190.552	152.545	189.679	164.307	170.981	352.814	188.821	203.948	238.549	278.733	285.101	205.12	159.981	169.789
[truncated: 1,251 more rows]
