# Supplementary material for: A Novel Role of Medicago truncatula KNAT3/4/5-like Class 2 KNOX Transcription Factors in Drought Stress Tolerance
Source: Int J Mol Sci. 2023 Aug 11;24(16):12668. doi: 10.3390/ijms241612668 (PMC10454132; doi:10.3390/ijms241612668)
Supplement: Supplementary file 1 [file ijms-24-12668-s001.zip › Supplementary Table S2_K3-K6_Clusters.xlsx]

## Sheet: K3_upregulated_4d
Probeset	Cluster	Cluster_score	TF_class	Mtv5_ID_vs_Affy	Mtv4_ID	Annotation	ACRONYM	Description
Mtr.5263.1.S1_at	3	0.956253	bHLH	MtrunA17_Chr6g0484271	Medtr6g084120	Transcription factor BEE 3 AltName: Full=Protein Brassinosteroid enhanced expression 3; AltName: Full=Transcription factor EN 76; AltName: Full=bHLH transcription factor bHLH050; AltName: Full=Basic helix-loop-helix protein 50; Short=bHLH 50; Short=AtbHLH50;
Mtr.10006.1.S1_at	3	0.9431		MtrunA17_Chr3g0122391	Medtr3g085130	Signal transduction histidine-protein kinase barA EC=2.7.13.3;	MtCHK3	CHASE-domain containing histidine kinase 3
Mtr.45565.1.S1_s_at	3	0.933641	MYB	MtrunA17_Chr7g0270891	Medtr7g110830	Transcription factor MYB86 AltName: Full=Myb-related protein 86; Short=AtMYB86; AltName: Full=Myb homolog 4; Short=AtMyb4;	MtMYB062	Myeloblastosis (MYB) transcription factor 62
Mtr.6864.1.S1_at	3	0.931702	GRAS	MtrunA17_Chr6g0468561	Medtr6g047750	Scarecrow-like protein 8 Short=AtSCL8; AltName: Full=GRAS family protein 30; Short=AtGRAS-30;
Mtr.14368.1.S1_at	3	0.928891	MYB	MtrunA17_Chr7g0217221	Medtr7g010210	Myb-related protein 306	MtMYB003	Myeloblastosis (MYB) transcription factor 3
Mtr.26217.1.S1_at	3	0.928747	ARF	MtrunA17_Chr4g0029671	Medtr4g060460	Auxin response factor 4	MtARF12; MtARF4a	auxin response factor 12
Mtr.1125.1.S1_at	3	0.917089	MIKC_MADS	MtrunA17_Chr1g0204111	Medtr1g101970	MADS-box transcription factor 17 AltName: Full=OsMADS17; AltName: Full=NMADS3; AltName: Full=RMADS213;	0	AGAMOUS-like
Mtr.39530.1.S1_at	3	0.916959		MtrunA17_Chr7g0264181	Medtr7g101290	UPF0717 protein At5g11950
Mtr.23461.1.S1_at	3	0.913957	NAC	MtrunA17_Chr6g0484441	Medtr6g084430	Protein CUP-SHAPED COTYLEDON 2 AltName: Full=NAC domain-containing protein CUC2;
Mtr.41252.1.S1_at	3	0.912744	TALE	MtrunA17_Chr1g0155681	Medtr1g023050	hypothetical protein predicted by Glimmer/Critica	MtBELL	BEL-Like homeodomain protein
Mtr.23404.1.S1_at	3	0.911871	MYB	MtrunA17_Chr2g0328771	Medtr2g097910	Transcription factor MYB46 AltName: Full=Myb-related protein 46; Short=AtMYB46;	MtMYB114	Myeloblastosis (MYB) transcription factor 114
Mtr.35329.1.S1_at	3	0.911834	WRKY	MtrunA17_Chr5g0445311	Medtr5g094430	Probable WRKY transcription factor 20 AltName: Full=WRKY DNA-binding protein 20;
Mtr.42785.1.S1_at	3	0.906409	NAC	MtrunA17_Chr4g0038751	Medtr4g075980	Putative NAC domain-containing protein 94 AltName: Full=ANAC094;
Mtr.9978.1.S1_at	3	0.904518				histidine kinase (AHK4) (WOL)
Mtr.13994.1.S1_at	3	0.902983	TALE	MtrunA17_Chr1g0155681	Medtr1g023050	BEL1-like homeodomain protein 3 Short=BEL1-like protein 3;	MtBELL	BEL-Like homeodomain protein
Mtr.42878.1.S1_at	3	0.901982		MtrunA17_Chr7g0244561	Medtr7g072605	CBL-interacting serine/threonine-protein kinase 11 EC=2.7.11.1; AltName: Full=SOS2-like protein kinase PKS5; AltName: Full=SNF1-related kinase 3.22; AltName: Full=SOS3-interacting protein 4;
Mtr.39530.1.S1_s_at	3	0.901434		MtrunA17_Chr7g0264181	Medtr0041s0100	UPF0717 protein At5g11950	MtLOG1	cytokinin biosynthesis
Mtr.32270.1.S1_at	3	0.900706		MtrunA17_Chr3g0122391	Medtr3g085130	histidine kinase (AHK4) (WOL)	MtCHK3	CHASE-domain containing histidine kinase 3
Mtr.38212.1.S1_at	3	0.900569	MIKC_MADS		Medtr8g033250	MADS-box protein SOC1 AltName: Full=Protein SUPPRESSOR OF CONSTANS OVEREXPRESSION 1; AltName: Full=Agamous-like MADS-box protein AGL20;	MtSOC1b	SUPPRESSOR OF CONSTANS OVEREXPRESSION 2
Mtr.8636.1.S1_at	3	0.896385		MtrunA17_Chr1g0179021	Medtr1g060620	monodehydroascorbate reductase, putative
Mtr.9180.1.S1_at	3	0.895366	bHLH	MtrunA17_Chr1g0192881	Medtr1g084160	Transcription factor bHLH149 AltName: Full=Transcription factor EN 144; AltName: Full=bHLH transcription factor bHLH149; AltName: Full=Basic helix-loop-helix protein 149; Short=bHLH 149; Short=AtbHLH149;
Mtr.32529.1.S1_at	3	0.89414	ERF	MtrunA17_Chr3g0140161	Medtr3g110205	Dehydration-responsive element-binding protein 3 AltName: Full=Protein TINY 2;
Mtr.41160.1.S1_at	3	0.884825	C3H	MtrunA17_Chr5g0438891	Medtr5g085200	Zinc finger CCCH domain-containing protein ZFN-like 4
Mtr.47779.1.S1_at	3	0.88458	MYB_related	MtrunA17_Chr3g0109791	Medtr3g064500	Myb-like protein G
Mtr.30517.1.S1_at	3	0.877946	MYB	MtrunA17_Chr7g0270891	Medtr7g110830	hypothetical protein predicted by Glimmer/Critica	MtMYB062	Myeloblastosis (MYB) transcription factor 62
Mtr.41918.1.S1_at	3	0.876552	bZIP	MtrunA17_Chr3g0115361	Medtr3g073560	DNAJ heat shock N-terminal domain-containing protein
Mtr.9504.1.S1_at	3	0.867914	TALE	MtrunA17_Chr1g0151961	Medtr1g017080	Homeobox protein knotted-1-like 2 AltName: Full=KNAP2;	MtKNOX2;MtKNAT1	KNOX transcription factor
Mtr.41957.1.S1_at	3	0.865423	C2H2	MtrunA17_Chr1g0199101	Medtr1g094115	Zinc finger protein MAGPIE
Mtr.32321.1.S1_at	3	0.862137	MIKC_MADS	MtrunA17_Chr6g0474371	Medtr6g464720	Developmental protein SEPALLATA 2 AltName: Full=Agamous-like MADS-box protein AGL4;	0	CAULIFLOWER D-like
Mtr.6737.1.S1_s_at	3	0.862066	TALE	MtrunA17_Chr3g0137241	Medtr3g106400	Homeobox protein knotted-1-like 3 AltName: Full=KNAP3;	MtKNOX5	KNOX transcription factor
Mtr.18999.1.S1_at	3	0.861712	MYB	MtrunA17_Chr4g0042501	Medtr4g082040	Transcription factor MYB44 AltName: Full=Myb-related protein 44; Short=AtMYB44; AltName: Full=Myb-related protein R1; Short=AtMYBR1;	MtMYB094	Myeloblastosis (MYB) transcription factor 94
Mtr.11843.1.S1_at	3	0.858561	WRKY			Probable WRKY transcription factor 19 AltName: Full=WRKY DNA-binding protein 19;
Mtr.49684.1.S1_at	3	0.857195		MtrunA17_Chr7g0243761	Medtr7g070780	Anthocyanin 3'-O-beta-glucosyltransferase Short=3'GT; EC=2.4.1.238;
Mtr.38413.1.S1_at	3	0.855481	MYB	MtrunA17_Chr3g0110351	Medtr3g065440	Protein ODORANT1 AltName: Full=MYB-like protein ODO1;	MtMYB116	Myeloblastosis (MYB) transcription factor 116
Mtr.7133.1.S1_at	3	0.854451	GRAS	MtrunA17_Chr6g0468561	Medtr6g047750	Scarecrow-like protein 8 Short=AtSCL8; AltName: Full=GRAS family protein 30; Short=AtGRAS-30;
Mtr.12024.1.S1_s_at	3	0.849516	MYB	MtrunA17_Chr7g0244381	Medtr7g072310	TOM1-like protein 2 AltName: Full=Target of Myb-like protein 2;
Mtr.49062.1.S1_at	3	0.849306		MtrunA17_Chr7g0272881	Medtr7g113530	DNAJ heat shock N-terminal domain-containing protein
Mtr.6175.1.S1_at	3	0.846787	TCP	MtrunA17_Chr8g0350941	Medtr8g033070	hypothetical protein predicted by Glimmer/Critica	MtTCP9	TEOSINTE BRANCHED1 (TB1), CYCLOIDEA (CYC), PROLIFERATING CELL FACTORS 1&2 (PCF1 & 2) family
Mtr.47011.1.S1_at	3	0.846547	bZIP	MtrunA17_Chr8g0373571	Medtr8g077950	G-box-binding factor 1 Short=AtbZIP41;
Mtr.3600.1.S1_at	3	0.844138	ARR-B	MtrunA17_Chr2g0294911	Medtr2g034960	Two-component response regulator ARR2 AltName: Full=Receiver-like protein 5;	MtRRB6	type-B response regulator
Mtr.6811.1.S1_s_at	3	0.843692		MtrunA17_Chr8g0379581	Medtr8g087425	glutathione S-transferase, putative
Mtr.5936.1.S1_at	3	0.84361	MYB	MtrunA17_Chr1g0157701	Medtr1g026840	TOM1-like protein 2 AltName: Full=Target of Myb-like protein 2;
Mtr.41514.1.S1_at	3	0.841867	C3H	MtrunA17_Chr7g0257831	Medtr7g092070	Zinc finger CCCH domain-containing protein 24 Short=OsC3H24;
Mtr.38767.1.S1_at	3	0.841348	C3H	MtrunA17_Chr7g0257831	Medtr7g092070	Zinc finger CCCH domain-containing protein 24 Short=OsC3H24;
Mtr.37567.1.S1_at	3	0.838208	TALE	MtrunA17_Chr1g0149651	Medtr1g012960	Homeobox protein knotted-1-like 3 AltName: Full=KNAP3;	MtKNOX3	KNOX transcription factor
Mtr.19570.1.S1_at	3	0.834546	ERF	MtrunA17_Chr1g0167781	Medtr1g043350	Ethylene-responsive transcription factor 1B Short=AtERF1B; AltName: Full=Ethylene-responsive element-binding factor 1B; Short=EREBP-1B;
Mtr.39288.1.S1_at	3	0.833085	bHLH	MtrunA17_Chr1g0161461	Medtr1g032600	hypothetical protein predicted by Glimmer/Critica
Mtr.24715.1.S1_at	3	0.832833		MtrunA17_Chr8g0379581	Medtr8g087425	glutathione S-transferase, putative
Mtr.45582.1.S1_at	3	0.830998		MtrunA17_Chr3g0133971	Medtr3g101780	ABA-responsive element-binding protein / abscisic acid responsive elements-binding factor (ABRE) / ABA-responsive elements-binding factor (ABF3)	MtbZIP-102	bZIP transcription factor 102 (TC132781)
Mtr.32745.1.S1_at	3	0.828521	WRKY	MtrunA17_Chr1g0150281	Medtr1g013760	hypothetical protein predicted by Glimmer/Critica	MtSPX	SPX domain-containing protein
Mtr.8750.1.S1_at	3	0.827106	TALE	MtrunA17_Chr2g0305101	Medtr2g461240	Homeobox protein knotted-1-like LET12	MtKNOX10	KNOX transcription factor
Mtr.41284.1.S1_at	3	0.823082	ZF-HD	MtrunA17_Chr3g0092371	Medtr3g039810	ZF-HD homeobox protein At4g24660 Short=AtHB-22;
Mtr.47266.1.S1_at	3	0.821882	WRKY	MtrunA17_Chr7g0244971	Medtr7g073380	Probable WRKY transcription factor 70 AltName: Full=WRKY DNA-binding protein 70;
Mtr.46745.1.S1_at	3	0.821412	Dof	MtrunA17_Chr3g0126201	Medtr3g090430	Dof zinc finger protein DOF3.5 Short=AtDOF3.5;
Mtr.14692.1.S1_at	3	0.810169	MIKC_MADS	MtrunA17_Chr2g0279821	Medtr2g009890	MADS-box transcription factor 27 AltName: Full=OsMADS27; AltName: Full=RMADS218;
Mtr.43612.1.S1_at	3	0.804284	WRKY	MtrunA17_Chr2g0284321	Medtr2g016770	Probable WRKY transcription factor 69 AltName: Full=WRKY DNA-binding protein 69;
Mtr.37587.1.S1_at	3	0.800457		MtrunA17_Chr3g0143911	Medtr3g115370	catalase 2
Mtr.37191.1.S1_at	3	0.800416	NAC	MtrunA17_Chr8g0389661	Medtr8g102240	hypothetical protein predicted by Glimmer/Critica

## Sheet: K6_downregulated_4d
Probeset	Cluster	Cluster_score	TF_class	Mtv5_ID_vs_Affy	Mtv4_ID	Annotation	ACRONYM	Description
Mtr.40836.1.S1_at	6	0.985642	MYB	MtrunA17_Chr7g0238651	Medtr7g061550	Transcription factor AS1 AltName: Full=Protein ASYMMETRIC LEAVES 1; AltName: Full=Myb-related protein 91; Short=AtMYB91; AltName: Full=Protein PHANTASTICA; Short=AtPHAN;	MtAS1;MtMYB138	asymmetric leaves 1; Myeloblastosis (MYB) transcription factor 138
Mtr.40903.1.S1_at	6	0.964941		MtrunA17_Chr4g0006391	Medtr4g015840	DnaJ homolog subfamily B member 1 AltName: Full=Heat shock 40 kDa protein 1; Short=Heat shock protein 40; AltName: Full=HSP40;
Mtr.17273.1.S1_s_at	6	0.959119		MtrunA17_Chr3g0124861	Medtr3g088630	Two-component response regulator ARR8 AltName: Full=Response reactor 3;	MtRRA3	type-A response regulator
Mtr.13275.1.S1_at	6	0.958345		MtrunA17_Chr6g0454151	Medtr6g013990	Cytokinin-O-glucosyltransferase 2 EC=2.4.1.-; AltName: Full=Zeatin O-glucosyltransferase 2; Short=AtZOG2; AltName: Full=UDP-glucosyl transferase 85A1;
Mtr.46609.1.S1_at	6	0.956656		MtrunA17_Chr6g0454341	Medtr6g014290	Cytokinin-O-glucosyltransferase 2 EC=2.4.1.-; AltName: Full=Zeatin O-glucosyltransferase 2; Short=AtZOG2; AltName: Full=UDP-glucosyl transferase 85A1;
Mtr.11382.1.S1_s_at	6	0.945222		MtrunA17_Chr8g0392301	Medtr8g106150	histidine kinase (AHK4) (WOL)	MtCHK1/MtCRE1	CHASE-domain containing histidine kinase 1
Mtr.13626.1.S1_s_at	6	0.942806	ZF-HD	MtrunA17_Chr5g0412501	Medtr5g032600	ZF-HD homeobox protein At5g65410
Mtr.2856.1.S1_at	6	0.937153				Anthocyanin 3'-O-beta-glucosyltransferase Short=3'GT; EC=2.4.1.238;
Mtr.45840.1.S1_at	6	0.932493		MtrunA17_Chr8g0392301	Medtr8g106150	histidine kinase (AHK4) (WOL)	MtCHK1/MtCRE1	CHASE-domain containing histidine kinase 1
Mtr.14413.1.S1_at	6	0.927873		MtrunA17_Chr2g0299371	Medtr2g039410	FAD-binding domain-containing protein / cytokinin oxidase family protein	MtCKX3	cytokinin oxidase 3
Mtr.13516.1.S1_s_at	6	0.926729	ZF-HD	MtrunA17_Chr5g0412501	Medtr5g032600	ZF-HD homeobox protein At4g24660 Short=AtHB-22;
Mtr.42565.1.S1_s_at	6	0.925296	MYB_related	MtrunA17_Chr4g0054131	Medtr4g097130	DNA-binding protein, putative
Mtr.23083.1.S1_at	6	0.921325		MtrunA17_Chr7g0271971	Medtr7g112430	Protein phosphatase 2C ABI1 Short=PP2C ABI1; EC=3.1.3.16; AltName: Full=Protein ABSCISIC ACID-INSENSITIVE 1;
Mtr.38753.1.S1_at	6	0.92113	ARF	MtrunA17_Chr2g0282961	Medtr2g014770	Auxin response factor 3 AltName: Full=Protein ETTIN;	MtARF5	auxin response factor 5
Mtr.24561.1.S1_s_at	6	0.91705		MtrunA17_Chr6R0022590	Medtr6g014160	Cytokinin-O-glucosyltransferase 2 EC=2.4.1.-; AltName: Full=Zeatin O-glucosyltransferase 2; Short=AtZOG2; AltName: Full=UDP-glucosyl transferase 85A1;
Mtr.43628.1.S1_at	6	0.917005		MtrunA17_Chr5g0428081	Medtr5g067170	Anthocyanin 3'-O-beta-glucosyltransferase Short=3'GT; EC=2.4.1.238;
Mtr.2726.1.S1_x_at	6	0.907535		MtrunA17_Chr7g0243931	Medtr7g071040	Anthocyanin 3'-O-beta-glucosyltransferase Short=3'GT; EC=2.4.1.238;
Mtr.33808.1.S1_at	6	0.90573		MtrunA17_Chr3g0124861	Medtr3g088630	Two-component response regulator ARR9 AltName: Full=Response reactor 4;	MtRRA3	type-A response regulator
Mtr.12088.1.S1_at	6	0.905219		MtrunA17_Chr8g0392301	Medtr8g106150	histidine kinase (AHK4) (WOL)	MtCHK1/MtCRE1	CHASE-domain containing histidine kinase 1
Mtr.39907.1.S1_at	6	0.902997	HD-ZIP	MtrunA17_Chr2g0322731	Medtr2g088470	Homeobox-leucine zipper protein HDG2 AltName: Full=Homeodomain transcription factor HDG2; AltName: Full=HD-ZIP protein HDG2; AltName: Full=Protein HOMEODOMAIN GLABROUS 2; AltName: Full=Homeodomain GLABRA 2-like protein 2;
Mtr.27406.1.S1_at	6	0.892932	MYB_related	MtrunA17_Chr4g0054131	Medtr4g097130	hypothetical protein predicted by Glimmer/Critica
Mtr.14710.1.S1_at	6	0.88981	bHLH	MtrunA17_Chr7g0247231	Medtr7g076840	Transcription factor bHLH93 AltName: Full=Transcription factor EN 47; AltName: Full=bHLH transcription factor bHLH093; AltName: Full=Basic helix-loop-helix protein 93; Short=bHLH 93; Short=AtbHLH93;
Mtr.17962.1.S1_at	6	0.887797	WRKY	MtrunA17_Chr2g0319961	Medtr2g083870	Probable WRKY transcription factor 69 AltName: Full=WRKY DNA-binding protein 69;
Mtr.32259.1.S1_at	6	0.885567		MtrunA17_Chr5g0402661	Medtr5g018050	Serine/threonine-protein kinase SRK2I EC=2.7.11.1; AltName: Full=Protein ATHPROKIN B; AltName: Full=OST1-kinase-like 2; AltName: Full=SNF1-related kinase 2.3; Short=SnRK2.3;
Mtr.1343.1.S1_at	6	0.881195	WRKY	MtrunA17_Chr4g0004911	Medtr4g013260	hypothetical protein predicted by Glimmer/Critica
Mtr.5025.1.S1_at	6	0.878107	C3H	MtrunA17_Chr5g0396381	Medtr5g008900	Zinc finger CCCH domain-containing protein 53 Short=OsC3H53;
Mtr.11068.1.S1_at	6	0.872434	Whirly	MtrunA17_Chr8g0362331	Medtr8g468570	transcription factor, putative
Mtr.29529.1.S1_at	6	0.872237	Nin-like	MtrunA17_Chr4g0033791	Medtr4g068000	hypothetical protein predicted by Glimmer/Critica	MtNLP2	NIN-like protein 2 (MtNLP2;PMID:24987011)
Mtr.12290.1.S1_at	6	0.871072		MtrunA17_Chr7g0221391	Medtr7g020820	Proline dehydrogenase, mitochondrial EC=1.5.99.8; AltName: Full=Proline oxidase; AltName: Full=Osmotic stress-induced proline dehydrogenase; Flags: Precursor;
Mtr.44222.1.S1_at	6	0.870836	MYB_related		Medtr1g033600	myb family transcription factor
Mtr.3062.1.S1_at	6	0.868435	bZIP	MtrunA17_Chr7g0269951	Medtr7g109510	bZIP transcription factor family protein
Mtr.1568.1.S1_at	6	0.867154	SRS	MtrunA17_Chr5g0441921	Medtr5g089750	lateral root primordium (LRP) protein-related
Mtr.32528.1.S1_s_at	6	0.865411	HD-ZIP	MtrunA17_Chr2g0322731	Medtr2g088470	Homeobox-leucine zipper protein HDG2 AltName: Full=Homeodomain transcription factor HDG2; AltName: Full=HD-ZIP protein HDG2; AltName: Full=Protein HOMEODOMAIN GLABROUS 2; AltName: Full=Homeodomain GLABRA 2-like protein 2;
Mtr.7104.1.S1_at	6	0.864147		MtrunA17_Chr4g0073391	Medtr4g129920	5'-nucleotidase domain-containing protein DDB_G0275467 EC=3.1.3.-;
Mtr.20821.1.S1_at	6	0.860647	DBB	MtrunA17_Chr4g0035651	Medtr4g071200	Putative salt tolerance-like protein At1g75540
Mtr.5376.1.S1_x_at	6	0.854673	HD-ZIP	MtrunA17_Chr8g0362151	Medtr8g468210	hypothetical protein predicted by Glimmer/Critica
Mtr.32613.1.S1_s_at	6	0.853703	ARF	MtrunA17_Chr2g0282961	Medtr2g014770	hypothetical protein predicted by Glimmer/Critica	MtARF5	auxin response factor 5
Mtr.44630.1.S1_at	6	0.850663		MtrunA17_Chr5g0431441	Medtr5g072860	Cytokinin-O-glucosyltransferase 2 EC=2.4.1.-; AltName: Full=Zeatin O-glucosyltransferase 2; Short=AtZOG2; AltName: Full=UDP-glucosyl transferase 85A1;
Mtr.41939.1.S1_at	6	0.844667	MIKC_MADS	MtrunA17_Chr5g0427401	Medtr5g066180	MADS-box protein SVP AltName: Full=Protein SHORT VEGETATIVE PHASE;	0	SVP-like (SHORT VEGETATIVE PHASE-like)
Mtr.35584.1.S1_at	6	0.842172	B3	MtrunA17_Chr3g0077411	Medtr3g005460	transcriptional factor B3 family protein
Mtr.41579.1.S1_at	6	0.841427		MtrunA17_Chr8g0387461	Medtr8g098910	monodehydroascorbate reductase, putative
Mtr.19180.1.S1_s_at	6	0.840758	C2H2	MtrunA17_Chr1g0199511	Medtr1g094740	Histone demethylase lid EC=1.14.11.-; AltName: Full=Jumonji/ARID domain-containing protein lid; AltName: Full=Protein little imaginal disks; AltName: Full=Retinoblastoma-binding protein 2 homolog;
Mtr.12291.1.S1_s_at	6	0.838204		MtrunA17_Chr7g0221391	Medtr7g020820	proline oxidase, mitochondrial / osmotic stress-responsive proline dehydrogenase (POX) (PRO1) (ERD5)
Mtr.42503.1.S1_at	6	0.836195		MtrunA17_Chr4g0066131	Medtr4g117890	Anthocyanin 3'-O-beta-glucosyltransferase Short=3'GT; EC=2.4.1.238;
Mtr.42587.1.S1_at	6	0.834451	HSF	MtrunA17_Chr1g0179311	Medtr1g061170	Heat stress transcription factor A-3 Short=AtHsfA3; AltName: Full=AtHsf-17;
Mtr.12254.1.S1_at	6	0.832468	BT	MtrunA17_Chr3g0084861	Medtr3g020660	Transcription factor BTF3 homolog 4 AltName: Full=Basic transcription factor 3-like 4;
Mtr.32903.1.S1_at	6	0.828457		MtrunA17_Chr4g0057611	Medtr4g103600	SWI/SNF complex component SNF12 homolog
Mtr.46156.1.S1_at	6	0.827628	GRAS	MtrunA17_Chr7g0236851	Medtr7g057230	Scarecrow-like protein 8 Short=AtSCL8; AltName: Full=GRAS family protein 30; Short=AtGRAS-30;
Mtr.6042.1.S1_at	6	0.82588	GATA	MtrunA17_Chr4g0035891	Medtr4g071590	hypothetical protein predicted by Glimmer/Critica
Mtr.51829.1.S1_at	6	0.824897		MtrunA17_Chr4g0059571	Medtr4g106590	Two-component response regulator ARR5 AltName: Full=Response reactor 2;	MtRRA8;MtRR8	type-A response regulator
Mtr.45084.1.S1_at	6	0.82471	GRF	MtrunA17_Chr4g0021261	Medtr0001s0490	hypothetical protein predicted by Glimmer/Critica	MtGRF1	growth-regulating factor 1 (plant-specific transcription factor, TC183867)
Mtr.32159.1.S1_at	6	0.823307		MtrunA17_Chr4g0059571	Medtr4g106590	Two-component response regulator ARR6	MtRRA8;MtRR8	type-A response regulator
Mtr.50655.1.S1_at	6	0.821219	ERF	MtrunA17_Chr7g0232261	Medtr7g046260	Ethylene-responsive transcription factor ERF034
Mtr.35824.1.S1_at	6	0.815995	GATA			GATA transcription factor 6 Short=AtGATA-6;
Mtr.24206.1.S1_at	6	0.815649		MtrunA17_Chr1g0204211	Medtr1g102170	Gibberellin receptor GID1 EC=3.-.-.-; AltName: Full=Gibberellin-insensitive dwarf protein 1; AltName: Full=Protein GIBBERELLIN INSENSITIVE DWARF1;
Mtr.22047.1.S1_at	6	0.814062	GATA	MtrunA17_Chr1g0151461	Medtr1g016170	GATA transcription factor 24
Mtr.29059.1.S1_at	6	0.813771	LBD	MtrunA17_Chr2g0311601	Medtr2g068760	LOB domain-containing protein 4 AltName: Full=ASYMMETRIC LEAVES 2-like protein 6; Short=AS2-like protein 6;
Mtr.19092.1.S1_at	6	0.812596	M-type_MADS		Medtr1g108500	hypothetical protein predicted by Glimmer/Critica
Mtr.42984.1.S1_at	6	0.8053		MtrunA17_Chr7g0221391	Medtr7g020820	proline dehydrogenase (oxidase) 1
Mtr.255.1.S1_at	6	0.805109	bHLH	MtrunA17_Chr5g0400641	Medtr5g014560	Transcription factor bHLH18 AltName: Full=Transcription factor EN 28; AltName: Full=bHLH transcription factor bHLH018; AltName: Full=Basic helix-loop-helix protein 18; Short=bHLH 18; Short=AtbHLH18;
Mtr.12290.1.S1_s_at	6	0.804035		MtrunA17_Chr7g0221391	Medtr7g020820	Proline dehydrogenase, mitochondrial EC=1.5.99.8; AltName: Full=Proline oxidase; AltName: Full=Osmotic stress-induced proline dehydrogenase; Flags: Precursor;
