# Supplementary material for: A Novel Role of Medicago truncatula KNAT3/4/5-like Class 2 KNOX Transcription Factors in Drought Stress Tolerance
Source: Int J Mol Sci. 2023 Aug 11;24(16):12668. doi: 10.3390/ijms241612668 (PMC10454132; doi:10.3390/ijms241612668)
Supplement: Supplementary file 1 [file ijms-24-12668-s001.zip › Supplementary Table S3_Genes_for_GCN.xlsx]

## Sheet: Table S3
Initial_order	Probeset	Mtv5_ID_vs_Affy	Mtv4_ID	Annotation	ACRONYM	Description	K3-K6_anticorrelated_0.8	Cluster_score	TF_plantTFDB_integrated	Cytoscape_name	SHT_watered_2d_1	SHT_watered_2d_2	SHT_watered_2d_3	SHT_watered_4d_1	SHT_watered_4d_2	SHT_watered_4d_3	SHT_drought_2d_1	SHT_drought_2d_2	SHT_drought_2d_3	SHT_drought_3d_1	SHT_drought_3d_2	SHT_drought_3d_3	SHT_drought_4d_1	SHT_drought_4d_2	SHT_drought_4d_3	SHT_drought_7d_1	SHT_drought_7d_2	SHT_drought_7d_3	SHT_drought_10d_1	SHT_drought_10d_2	SHT_drought_10d_3	SHT_drought_14d_1	SHT_drought_14d_2	SHT_drought_14d_3	SHT_drought_14d_rewatered_1d_1	SHT_drought_14d_rewatered_1d_2	SHT_drought_14d_rewatered_1d_3
1	Mtr.11382.1.S1_s_at	MtrunA17_Chr8g0392301	Medtr8g106150	histidine kinase (AHK4) (WOL)	MtCHK1/MtCRE1	CHASE-domain containing histidine kinase 1	6	0.945222		MtCRE1_2	134.983	132.799	57.7484	91.5263	145.552	127.776	101.942	94.7373	81.9072	100.52	93.3066	86.0348	54.792	72.9799	64.4804	129.745	130.089	95.8092	83.5575	102.694	117.458	106.589	116.319	116.15	133.555	175.709	144.781
2	Mtr.12024.1.S1_s_at	MtrunA17_Chr7g0244381	Medtr7g072310	TOM1-like protein 2 AltName: Full=Target of Myb-like protein 2;			3	0.849516	MYB	MYB_1	151.627	121.575	99.5761	77.0586	134.193	132.617	169.052	159.199	134.211	260.016	151.309	150.183	252.663	222.426	214.144	153.273	144.567	215.692	212.583	150.751	173.598	153.515	174.634	198.812	106.396	104.09	111.524
3	Mtr.12088.1.S1_at	MtrunA17_Chr8g0392301	Medtr8g106150	histidine kinase (AHK4) (WOL)	MtCHK1/MtCRE1	CHASE-domain containing histidine kinase 1	6	0.905219		MtCRE1_1	512.659	532.429	453.19	641.595	481.368	568.845	364.451	365.966	427.945	340.852	316.78	383.136	280.758	276.568	234.008	487.386	538.47	310.178	365.819	558.29	480.189	602.514	497.981	398.746	635.975	644.448	500.734
4	Mtr.12290.1.S1_at	MtrunA17_Chr7g0221391	Medtr7g020820	Proline dehydrogenase, mitochondrial EC=1.5.99.8; AltName: Full=Proline oxidase; AltName: Full=Osmotic stress-induced proline dehydrogenase; Flags: Precursor;			6	0.871072		MtPDH_1	81.9509	99.1729	41.4638	62.7245	82.27	109.134	51.0544	62.7568	91.2167	11.2638	30.8985	20.7865	9.56546	14.4546	19.9059	47.3467	50.3089	29.2981	77.5979	48.8233	39.3965	42.1408	46.5534	52.1704	78.5133	225.929	132.367
5	Mtr.12290.1.S1_s_at	MtrunA17_Chr7g0221391	Medtr7g020820	Proline dehydrogenase, mitochondrial EC=1.5.99.8; AltName: Full=Proline oxidase; AltName: Full=Osmotic stress-induced proline dehydrogenase; Flags: Precursor;			6	0.804035		MtPDH_2	780.413	886.057	927.179	555.505	714.778	928.596	490.501	695.984	798.765	140.816	299.011	234.025	73.8229	96.172	183.722	370.123	348.379	246.574	653.261	448.371	376.388	355.401	386.892	460.252	798.597	1655.91	1240.63
6	Mtr.12291.1.S1_s_at	MtrunA17_Chr7g0221391	Medtr7g020820	proline oxidase, mitochondrial / osmotic stress-responsive proline dehydrogenase (POX) (PRO1) (ERD5)			6	0.838204		MtPDH_3	796.367	823.536	876.696	795.086	820.41	1008.26	590.368	708.643	912.772	79.3531	239.29	176.264	65.3328	46.8469	87.2635	417.049	450.424	226.317	554.8	421.905	363.124	391.779	289.642	357.38	935.651	1918.7	1515.29
7	Mtr.13275.1.S1_at	MtrunA17_Chr6g0454151	Medtr6g013990	Cytokinin-O-glucosyltransferase 2 EC=2.4.1.-; AltName: Full=Zeatin O-glucosyltransferase 2; Short=AtZOG2; AltName: Full=UDP-glucosyl transferase 85A1;			6	0.958345		ZOG_1	80.2214	93.4359	23.1166	82.5293	105.182	149.747	87.2319	116.692	59.8323	80.3828	61.6795	60.8681	33.3221	33.6255	47.8151	124.986	141.329	158.249	135.97	201.687	115.764	148.452	124.369	113.86	250.754	188.901	226.691
8	Mtr.13994.1.S1_at	MtrunA17_Chr1g0155681	Medtr1g023050	BEL1-like homeodomain protein 3 Short=BEL1-like protein 3;	MtBELL	BEL-Like homeodomain protein	3	0.902983	TALE	MtBLH6_1	226.834	190.083	133.227	201.742	235.332	233.463	228.07	199.008	210.392	291.936	246.658	246.994	301.092	320.027	333.107	202.995	227.961	272.484	206.439	239.691	232.131	176.232	221.957	241.603	108.062	133.339	139.616
9	Mtr.14368.1.S1_at	MtrunA17_Chr7g0217221	Medtr7g010210	Myb-related protein 306	MtMYB003	Myeloblastosis (MYB) transcription factor 3	3	0.928891	MYB	MtMYB003	118.822	134.477	60.744	143.08	123.586	110.974	124.796	129.658	113.528	197.334	131.281	147.545	166.72	203.248	154.11	136.021	151.449	133.737	132.839	141.056	129.256	117.009	138.646	155.103	111.603	126.715	118.367
10	Mtr.14413.1.S1_at	MtrunA17_Chr2g0299371	Medtr2g039410	FAD-binding domain-containing protein / cytokinin oxidase family protein	MtCKX3	cytokinin oxidase 3	6	0.927873		MtCKX3	15.8307	19.8395	19.1122	18.7899	21.5384	17.1761	16.0937	16.4272	19.4913	15.5313	16.7806	15.5083	12.0338	14.0422	14.3799	21.6762	18.4879	19.1084	12.8678	19.2591	17.9415	19.0707	20.6089	14.0547	22.693	23.604	21.6288
11	Mtr.17273.1.S1_s_at	MtrunA17_Chr3g0124861	Medtr3g088630	Two-component response regulator ARR8 AltName: Full=Response reactor 3;	MtRRA3	type-A response regulator	6	0.959119		MtRRA3_1	691.313	818.416	679.956	876.597	838.65	948.011	574.576	490.618	535.904	545.132	445.077	467.116	304.202	321.302	398.534	862.079	828.829	584.625	555.091	919.915	856.117	944.742	850.409	835.357	1824.28	1566.83	1526.24
12	Mtr.18999.1.S1_at	MtrunA17_Chr4g0042501	Medtr4g082040	Transcription factor MYB44 AltName: Full=Myb-related protein 44; Short=AtMYB44; AltName: Full=Myb-related protein R1; Short=AtMYBR1;	MtMYB094	Myeloblastosis (MYB) transcription factor 94	3	0.861712	MYB	MtMYB094	12.0166	12.8191	9.41285	16.4559	12.8086	12.8032	12.8849	14.0392	10.6875	13.2799	14.6084	11.6971	27.9526	24.1084	15.5484	16.4719	14.6694	16.3393	12.928	10.3762	10.8851	11.5163	12.5364	12.8009	10.4935	13.1846	10.9037
13	Mtr.23083.1.S1_at	MtrunA17_Chr7g0271971	Medtr7g112430	Protein phosphatase 2C ABI1 Short=PP2C ABI1; EC=3.1.3.16; AltName: Full=Protein ABSCISIC ACID-INSENSITIVE 1;			6	0.921325		PP2C	243.087	275.923	196.747	276.623	275.474	232.21	244.269	263.857	249.291	163.489	243.518	228.331	165.459	210.287	170.744	252.825	266.368	209.874	219.435	260.121	248.385	238.582	214.989	232.48	259.812	302.487	290.93
14	Mtr.23404.1.S1_at	MtrunA17_Chr2g0328771	Medtr2g097910	Transcription factor MYB46 AltName: Full=Myb-related protein 46; Short=AtMYB46;	MtMYB114	Myeloblastosis (MYB) transcription factor 114	3	0.911871	MYB	MtMYB114	34.7321	34.8591	12.2461	29.5725	27.8709	24.5194	31.9672	25.9867	27.1623	40.5168	36.6522	36.758	67.1941	58.9335	59.7055	27.1338	32.5775	27.0344	16.4722	27.0576	25.3481	23.347	21.0088	21.2097	18.7802	17.5654	19.6089
15	Mtr.24206.1.S1_at	MtrunA17_Chr1g0204211	Medtr1g102170	Gibberellin receptor GID1 EC=3.-.-.-; AltName: Full=Gibberellin-insensitive dwarf protein 1; AltName: Full=Protein GIBBERELLIN INSENSITIVE DWARF1;			6	0.815649		GID1	626.233	727.668	483.404	726.571	745.428	583.037	637.05	598.097	588.538	531.933	656.946	602.97	407.517	578.601	489.193	637.149	652.505	673.358	442.882	624.561	562.534	645.856	560.583	560.911	862.483	907.21	1077.27
16	Mtr.24561.1.S1_s_at	MtrunA17_Chr6R0022590	Medtr6g014160	Cytokinin-O-glucosyltransferase 2 EC=2.4.1.-; AltName: Full=Zeatin O-glucosyltransferase 2; Short=AtZOG2; AltName: Full=UDP-glucosyl transferase 85A1;			6	0.91705		ZOG_2	44.3478	55.6115	9.73543	29.962	35.5974	48.8211	26.2945	28.7249	33.2505	19.098	31.8102	29.514	14.1061	13.2831	11.122	33.9304	39.6963	30.5053	24.0941	30.355	34.7773	42.3006	15.9415	34.954	91.6251	81.1446	93.0217
17	Mtr.24715.1.S1_at	MtrunA17_Chr8g0379581	Medtr8g087425	glutathione S-transferase, putative			3	0.832833		GST_1	995.793	1180.42	1092.85	1319.65	1225.24	953.218	1182.67	1222.14	1089.13	1638.09	1591.55	1283.15	2543.16	3228.09	2257.6	1622.7	1441.6	2071	2383.84	1370.2	1458.78	1468.93	1871.98	2376.18	739.126	737.277	888.444
18	Mtr.2726.1.S1_x_at	MtrunA17_Chr7g0243931	Medtr7g071040	Anthocyanin 3'-O-beta-glucosyltransferase Short=3'GT; EC=2.4.1.238;			6	0.907535		GT_1	35.4873	45.875	30.6805	71.2336	68.6422	72.1386	42.4876	62.2593	49.3351	34.5021	24.2404	32.4615	18.6498	13.779	15.8235	60.3974	34.6695	48.4767	42.6152	56.0751	24.8393	47.383	35.1713	27.513	129.305	45.7885	71.1324
19	Mtr.2856.1.S1_at			Anthocyanin 3'-O-beta-glucosyltransferase Short=3'GT; EC=2.4.1.238;			6	0.937153		GT_2	53.3497	55.0371	28.0529	80.7158	65.0887	80.5099	61.9192	81.914	36.865	48.6327	42.8901	34.8887	18.2136	18.8727	32.2805	77.737	69.8124	54.9315	32.308	110.238	49.3159	79.0564	42.5307	39.3116	84.099	79.2151	89.6567
20	Mtr.32159.1.S1_at	MtrunA17_Chr4g0059571	Medtr4g106590	Two-component response regulator ARR6	MtRRA8;MtRR8	type-A response regulator	6	0.823307		MtRR8_1	716.138	959.048	629.069	1352.77	863.168	933.572	476.829	361.724	467.719	213.977	251.751	343.796	227.237	198.3	261.063	832.661	744.016	506.454	892.41	1067.52	1046.82	1444.1	903.084	918.875	1007.58	1068.77	677.631
21	Mtr.32259.1.S1_at	MtrunA17_Chr5g0402661	Medtr5g018050	Serine/threonine-protein kinase SRK2I EC=2.7.11.1; AltName: Full=Protein ATHPROKIN B; AltName: Full=OST1-kinase-like 2; AltName: Full=SNF1-related kinase 2.3; Short=SnRK2.3;			6	0.885567		Mtr.32259.1.S1_at	25.848	35.7967	10.7223	23.4169	26.8014	38.9783	32.1989	33.8349	26.3341	13.5188	23.2126	20.33	15.1246	21.2531	11.5481	26.5692	28.6619	19.3573	29.2269	20.1939	23.5362	28.465	31.2907	49.3331	24.5173	55.5746	30.7462
22	Mtr.32270.1.S1_at	MtrunA17_Chr3g0122391	Medtr3g085130	histidine kinase (AHK4) (WOL)	MtCHK3	CHASE-domain containing histidine kinase 3	3	0.900706		MtCHK3_2	212.871	173.351	146.115	144.351	208.33	189.416	194.145	221.338	195.691	296.181	246.059	206.035	370.346	306.795	305.023	230.596	209.676	265.195	312.416	187.324	215.796	233.452	213.372	213.657	205.729	175.98	211.449
23	Mtr.32528.1.S1_s_at	MtrunA17_Chr2g0322731	Medtr2g088470	Homeobox-leucine zipper protein HDG2 AltName: Full=Homeodomain transcription factor HDG2; AltName: Full=HD-ZIP protein HDG2; AltName: Full=Protein HOMEODOMAIN GLABROUS 2; AltName: Full=Homeodomain GLABRA 2-like protein 2;			6	0.865411	HD-ZIP	HD-ZIP_1	115.771	95.8051	39.8214	66.7262	125.566	53.8179	66.5878	79.359	58.7338	72.4513	90.3609	49.4603	49.7136	51.8144	45.6453	73.7216	107.516	88.7979	99.5571	95.3262	84.5169	71.3522	125.01	85.9635	73.409	107.489	101.643
24	Mtr.32903.1.S1_at	MtrunA17_Chr4g0057611	Medtr4g103600	SWI/SNF complex component SNF12 homolog			6	0.828457		Mtr.32903.1.S1_at	163.438	151.701	118.905	177.004	123.83	155.489	127.245	150.673	126.932	112.581	136.871	149.174	129.164	105.072	133.668	147.49	174.551	136.366	160.074	157.065	154.262	142.396	127.962	142.359	173.668	151.171	144.193
25	Mtr.33808.1.S1_at	MtrunA17_Chr3g0124861	Medtr3g088630	Two-component response regulator ARR9 AltName: Full=Response reactor 4;	MtRRA3	type-A response regulator	6	0.90573		MtRRA3_2	707.428	773.388	680.163	763.699	755.785	888.99	576.532	484.626	596.31	500.928	460.23	486.112	228.971	282.607	345.93	558.937	616.556	505.716	348.087	681.847	660.794	641.598	676.181	602.706	1351.31	1607.05	1643.1
26	Mtr.3600.1.S1_at	MtrunA17_Chr2g0294911	Medtr2g034960	Two-component response regulator ARR2 AltName: Full=Receiver-like protein 5;	MtRRB6	type-B response regulator	3	0.844138	ARR-B	MtRRB6	79.4159	79.1063	45.9013	72.8379	81.659	77.7938	62.2719	78.7685	68.2128	76.6967	91.9346	88.7546	83.1194	97.7354	79.3171	68.15	66.093	69.8315	60.3865	73.5227	79.032	91.9601	54.3428	63.761	52.2617	53.2421	62.9589
27	Mtr.37567.1.S1_at	MtrunA17_Chr1g0149651	Medtr1g012960	Homeobox protein knotted-1-like 3 AltName: Full=KNAP3;	MtKNOX3	KNOX transcription factor	3	0.838208	TALE	MtKNOX3	1602.78	1596.94	1399.64	1747.95	1575.3	1465.14	1659.63	1551.47	1709.4	2321.94	1831.82	1821.66	2400.27	2438.06	1962.42	1696.29	1756.05	1797.84	2120.16	1675.18	1675.04	1837.29	2203.53	2101.9	1722.49	1600.73	1490.81
28	Mtr.37587.1.S1_at	MtrunA17_Chr3g0143911	Medtr3g115370	catalase 2			3	0.800457		CAT2	11754.4	11401.3	12206.7	11707.8	11849.9	12793.6	12504.7	12703.1	12928.8	13285.3	12835.1	13358.3	13929.1	13891	13810.1	12346.2	12630.6	12321.9	10840.5	11937.6	12236.1	10936.3	10553.9	10611.7	11086.6	10574.3	11250.6
29	Mtr.38413.1.S1_at	MtrunA17_Chr3g0110351	Medtr3g065440	Protein ODORANT1 AltName: Full=MYB-like protein ODO1;	MtMYB116	Myeloblastosis (MYB) transcription factor 116	3	0.855481	MYB	MtMYB116	61.7541	48.6423	24.8623	110.199	80.4216	52.154	88.0076	67.0282	58.7765	340.443	66.3505	93.989	413.565	208.666	174.822	141.636	102.806	144.431	235.977	135.267	100.441	203.572	129.044	145.55	39.9803	24.6623	20.6441
30	Mtr.39907.1.S1_at	MtrunA17_Chr2g0322731	Medtr2g088470	Homeobox-leucine zipper protein HDG2 AltName: Full=Homeodomain transcription factor HDG2; AltName: Full=HD-ZIP protein HDG2; AltName: Full=Protein HOMEODOMAIN GLABROUS 2; AltName: Full=Homeodomain GLABRA 2-like protein 2;			6	0.902997	HD-ZIP	HD-ZIP_2	174.394	172.112	111.377	147.568	182.081	145.121	168.659	166.479	121.916	115.959	151.979	130.483	82.8614	80.1379	115.04	146.1	146.841	126.743	132.978	152.4	157.701	152.44	157.993	164.385	172.074	177.644	182.973
31	Mtr.40836.1.S1_at	MtrunA17_Chr7g0238651	Medtr7g061550	Transcription factor AS1 AltName: Full=Protein ASYMMETRIC LEAVES 1; AltName: Full=Myb-related protein 91; Short=AtMYB91; AltName: Full=Protein PHANTASTICA; Short=AtPHAN;	MtAS1;MtMYB138	asymetric leaves 1; Myeloblastosis (MYB) transcription factor 138	6	0.985642	MYB	MtAS1	531.396	561.865	304.952	551.899	522.709	486.619	485.431	487.327	469.651	311.336	402.393	390.665	262.236	269.758	305.626	564.299	602.215	516.143	559.121	601.083	582.139	631.091	588.086	662.949	939.419	898.365	909.329
32	Mtr.40903.1.S1_at	MtrunA17_Chr4g0006391	Medtr4g015840	DnaJ homolog subfamily B member 1 AltName: Full=Heat shock 40 kDa protein 1; Short=Heat shock protein 40; AltName: Full=HSP40;			6	0.964941		HS_1	721.282	780.047	620.205	748.698	655.352	733.796	652.513	760.66	746.639	567.522	670.352	699.414	552.649	596.076	522.572	684.883	757.628	757.142	732.531	650.833	717.206	680.083	710.939	764.585	817.878	838.837	877.279
33	Mtr.41252.1.S1_at	MtrunA17_Chr1g0155681	Medtr1g023050	hypothetical protein predicted by Glimmer/Critica	MtBELL	BEL-Like homeodomain protein	3	0.912744	TALE	MtBLH6_2	179.987	142.038	145.743	164.116	189.832	165.824	193.024	179.346	183.745	254.534	213.746	193.126	302.111	272.912	245.264	198.678	187.758	193.466	179.492	193.624	204.674	163.437	161.449	179.096	104.246	96.602	118.141
34	Mtr.41579.1.S1_at	MtrunA17_Chr8g0387461	Medtr8g098910	monodehydroascorbate reductase, putative			6	0.841427		MDAR_1	1037.88	1139.02	957.574	894.76	853.295	1151.63	843.464	1094.53	1176.98	744.215	933.422	967.543	674.813	903.839	1020.95	1015.3	1097.57	1261.36	960.656	1151.66	1109.1	1007.29	1106.34	1180.22	1081.77	1171.3	1182.69
35	Mtr.41918.1.S1_at	MtrunA17_Chr3g0115361	Medtr3g073560	DNAJ heat shock N-terminal domain-containing protein			3	0.876552	bZIP	bZIP_1	809.435	898.369	841.312	1005.99	1008.2	1059.94	911.439	952.422	1017.2	1134.98	1053.42	1104.77	1426.51	1239.39	1300.61	1097.43	884.227	943.018	772.198	905.603	878.726	839.009	729.07	730.241	749.478	583.642	632.007
36	Mtr.42503.1.S1_at	MtrunA17_Chr4g0066131	Medtr4g117890	Anthocyanin 3'-O-beta-glucosyltransferase Short=3'GT; EC=2.4.1.238;			6	0.836195		GT_5	52.8557	42.6835	28.808	23.9684	50.5804	54.9558	39.3087	57.9869	37.5367	41.1448	31.5874	38.6863	35.8624	26.0708	44.8276	77.0024	53.7212	63.5163	45.8353	62.527	58.3436	69.401	57.515	48.545	73.1009	55.6275	67.9569
37	Mtr.42785.1.S1_at	MtrunA17_Chr4g0038751	Medtr4g075980	Putative NAC domain-containing protein 94 AltName: Full=ANAC094;			3	0.906409	NAC	NAC_1	153.315	79.6109	61.2365	170.296	144.303	137.831	151.353	94.9703	112.927	294.587	99.6962	132.273	383.803	203.916	167.4	89.8649	105.429	127.277	102.216	106.029	94.5799	113.488	75.7571	97.0771	79.3298	62.4405	72.5235
38	Mtr.42878.1.S1_at	MtrunA17_Chr7g0244561	Medtr7g072605	CBL-interacting serine/threonine-protein kinase 11 EC=2.7.11.1; AltName: Full=SOS2-like protein kinase PKS5; AltName: Full=SNF1-related kinase 3.22; AltName: Full=SOS3-interacting protein 4;			3	0.901982		Mtr.42878.1.S1_at	1904.07	1632.39	1369.56	2247.48	2159.61	1359.67	1724.05	1473	1777.71	2169.79	1887.6	1649.66	3129.11	3060.79	2673.39	2143.94	1936.49	2282.57	1875.09	2032.01	1793.12	2239.45	1958.97	1784.19	1282.27	1410.27	1252.06
39	Mtr.42984.1.S1_at	MtrunA17_Chr7g0221391	Medtr7g020820	proline dehydrogenase (oxidase) 1			6	0.8053		MtPDH_4	2220	2524.07	2906.49	1861.19	2461.02	2843.45	1677.81	2046.36	2660.95	298.402	1048.8	780.227	179.898	181.467	270.54	1129.17	1371.46	762.515	1262.27	1467.85	1016.97	1036.78	989.425	932.619	2127.1	4687.24	3984.44
40	Mtr.43628.1.S1_at	MtrunA17_Chr5g0428081	Medtr5g067170	Anthocyanin 3'-O-beta-glucosyltransferase Short=3'GT; EC=2.4.1.238;			6	0.917005		GT_3	462.648	541.164	318.816	559.539	703.668	702.725	467.358	513.71	325.914	354.56	329.561	288.241	115.897	135.093	251.197	696.136	734.23	742.43	424.524	880.951	483.459	727.194	630.601	406.337	840.324	544.934	668.035
41	Mtr.44222.1.S1_at		Medtr1g033600	myb family transcription factor			6	0.870836	MYB_related	MYB_related_1	143.881	159.865	85.7646	173.224	102.766	159.548	147.719	142.967	154.027	132.526	125.947	131.899	154.154	107.64	125.591	159.62	140.037	146.954	158.372	140.325	147.126	160.232	140.951	139.816	192.838	180.341	201.212
42	Mtr.44630.1.S1_at	MtrunA17_Chr5g0431441	Medtr5g072860	Cytokinin-O-glucosyltransferase 2 EC=2.4.1.-; AltName: Full=Zeatin O-glucosyltransferase 2; Short=AtZOG2; AltName: Full=UDP-glucosyl transferase 85A1;			6	0.850663		ZOG_3	268.317	218.38	278.001	230.387	302.173	289.563	253.748	298.384	228.828	257.27	268.845	268.403	183.808	204.501	268.533	365.254	354.326	361.83	286.873	319.133	338.22	370.851	290.678	359.883	380.808	322.474	390.295
43	Mtr.45565.1.S1_s_at	MtrunA17_Chr7g0270891	Medtr7g110830	Transcription factor MYB86 AltName: Full=Myb-related protein 86; Short=AtMYB86; AltName: Full=Myb homolog 4; Short=AtMyb4;	MtMYB062	Myeloblastosis (MYB) transcription factor 62	3	0.933641	MYB	MtMYB062_1	28.5637	20.3695	9.37245	30.6335	33.8698	19.9579	34.3568	27.4553	19.7603	62.4029	28.2155	25.0673	61.0999	34.5427	34.9028	28.6512	20.6448	24.2361	26.7886	24.9189	21.0967	35.7406	21.1723	27.5965	26.5688	15.5274	17.2128
44	Mtr.45582.1.S1_at	MtrunA17_Chr3g0133971	Medtr3g101780	ABA-responsive element-binding protein / abscisic acid responsive elements-binding factor (ABRE) / ABA-responsive elements-binding factor (ABF3)	MtbZIP-102	bZIP transcription factor 102 (TC132781)	3	0.830998		MtbZIP-102	558.437	358.369	368.124	562.522	502.116	408.251	622.751	560.644	492.6	1459.72	621.81	730.091	1460.85	860.142	894.411	846.254	607.965	616.304	1175.96	736.173	756.44	888.541	857.173	729.826	458.028	272.788	311.369
45	Mtr.45840.1.S1_at	MtrunA17_Chr8g0392301	Medtr8g106150	histidine kinase (AHK4) (WOL)	MtCHK1/MtCRE1	CHASE-domain containing histidine kinase 1	6	0.932493		MtCRE1_3	430.588	366.047	273.804	330.297	369.324	436.398	284.098	275.453	306.3	269.782	254.445	283.584	205.255	197.464	192.684	336.263	388.634	263.041	230.158	336.466	381.233	380.553	373.378	289.472	433.54	515.419	425.365
46	Mtr.46609.1.S1_at	MtrunA17_Chr6g0454341	Medtr6g014290	Cytokinin-O-glucosyltransferase 2 EC=2.4.1.-; AltName: Full=Zeatin O-glucosyltransferase 2; Short=AtZOG2; AltName: Full=UDP-glucosyl transferase 85A1;			6	0.956656		ZOG_4	1184.59	1697.45	1249.62	1392.92	1303.97	1677.83	1213.56	1230.28	1069.01	896.152	1342.37	1154.61	520.204	645.594	870.008	1741.68	1497.42	1495.14	983.381	1748.2	2081.52	1521.66	1178.66	1538.11	2793.29	2753.64	3100.91
47	Mtr.47779.1.S1_at	MtrunA17_Chr3g0109791	Medtr3g064500	Myb-like protein G			3	0.88458	MYB_related	MYB_related_2	35.9719	42.6446	15.8635	59.5248	83.6665	47.1589	89.3262	72.689	74.1391	313.554	105.6	162.591	222.676	146.615	126.342	84.948	54.6566	22.1042	34.4095	66.9333	49.992	48.7619	56.4482	33.8858	24.4535	12.1346	16.3422
48	Mtr.49062.1.S1_at	MtrunA17_Chr7g0272881	Medtr7g113530	DNAJ heat shock N-terminal domain-containing protein			3	0.849306		HS_2	922.014	833.835	897.968	976.757	921.354	1025.47	994.517	1018.99	1062.18	1325.58	942.437	1207.6	1456.76	1219.4	1380.31	1050.13	890.414	736.781	668.26	978.104	1094.25	957.889	653.546	609.386	771.247	568.066	616.214
49	Mtr.49684.1.S1_at	MtrunA17_Chr7g0243761	Medtr7g070780	Anthocyanin 3'-O-beta-glucosyltransferase Short=3'GT; EC=2.4.1.238;			3	0.857195		GT_4	95.0698	115.144	59.6883	107.073	85.5217	75.8289	114.475	102.444	104.542	107.962	106.733	108.493	204.286	167.791	133.936	132.21	113.503	99.3562	133.974	118.679	117.48	107.224	135.094	101.121	66.9878	59.4112	67.1779
50	Mtr.51829.1.S1_at	MtrunA17_Chr4g0059571	Medtr4g106590	Two-component response regulator ARR5 AltName: Full=Response reactor 2;	MtRRA8;MtRR8	type-A response regulator	6	0.824897		MtRR8_2	85.3392	100.584	26.3315	168.26	80.9205	106.411	59.1308	34.3148	53.4185	23.4417	28.2126	35.6297	25.3367	26.528	38.5418	101.668	73.3964	55.4786	87.8353	106.211	106.093	186.755	101.726	98.5928	126.541	115.063	70.81
51	Mtr.5936.1.S1_at	MtrunA17_Chr1g0157701	Medtr1g026840	TOM1-like protein 2 AltName: Full=Target of Myb-like protein 2;			3	0.84361	MYB	MYB_2	271.889	226.517	210.198	215.364	241.323	272.617	278.86	290.819	270.625	333.734	247.707	263.468	334.963	279.989	320.783	257.336	242.84	251.658	300.464	260.016	292.686	236.652	224.564	273.806	224.075	204.266	260.209
52	Mtr.6737.1.S1_s_at	MtrunA17_Chr3g0137241	Medtr3g106400	Homeobox protein knotted-1-like 3 AltName: Full=KNAP3;	MtKNOX5	KNOX transcription factor	3	0.862066	TALE	MtKNOX5	708.206	614.437	554.825	790.247	628.335	694.629	860.675	760.294	668.385	1162.21	716.099	748.273	1535.33	1229.64	1109.85	912.997	860.9	1105.72	1041.48	967.788	912.372	1006.3	853.951	946.712	684.466	646.361	680.816
53	Mtr.6811.1.S1_s_at	MtrunA17_Chr8g0379581	Medtr8g087425	glutathione S-transferase, putative			3	0.843692		GST_2	497.173	442.564	497.6	775.422	569.571	434.373	602.029	587.575	542.335	725.262	734.724	667.789	1479.76	1512.36	1276.86	1015.57	689.034	947.205	1346.17	646.298	700.065	825.489	755.403	1155.16	410.784	300.168	364.555
54	Mtr.8636.1.S1_at	MtrunA17_Chr1g0179021	Medtr1g060620	monodehydroascorbate reductase, putative			3	0.896385		MDAR_2	5284.27	4790.73	5062.13	5926.5	5159.48	5097.49	5895.56	5920.94	5219.28	6490.65	5662.87	6078.92	8395.55	6722.51	6752.45	6510.3	6194.12	6777.36	5952.66	6308.88	5750.76	6038.26	5055.94	5342.48	6155.06	4820.74	5083.74
55	Mtr.8750.1.S1_at	MtrunA17_Chr2g0305101	Medtr2g461240	Homeobox protein knotted-1-like LET12	MtKNOX10	KNOX transcription factor	3	0.827106	TALE	MtKNOX10	1319.98	1287.17	1189.94	1248.56	1462.06	1249.32	1476.09	1531.65	1400.98	1887.2	1510.06	1620.29	1634.49	1587.31	1559.75	1504.17	1562.76	1333.5	1585.06	1456.42	1441.9	1345.07	1378.61	1431.94	1097.7	995.893	1303.13
56	Mtr.9504.1.S1_at	MtrunA17_Chr1g0151961	Medtr1g017080	Homeobox protein knotted-1-like 2 AltName: Full=KNAP2;	MtKNOX2;MtKNAT1	KNOX transcription factor	3	0.867914	TALE	MtKNOX2_1	610.662	566.022	536.695	636.167	606.667	519.035	626.418	599.671	643.488	634.742	689.438	787.592	844.31	888.364	721.509	597.031	881.505	715.858	478.241	570.948	800.129	766.488	590.435	804.857	504.595	588.6	571.322
57	Mtr.9978.1.S1_at			histidine kinase (AHK4) (WOL)			3	0.904518		MtAHK4	507.446	401.558	327.818	387.978	501.082	467.846	460.623	488.666	424.32	631.736	541.854	502.11	833.657	729.679	712.679	543.895	565.009	650.013	634.488	516.384	515.636	522.706	483.455	531.381	454.046	440.38	466.72
58	Mtr.11068.1.S1_at	MtrunA17_Chr8g0362331	Medtr8g468570	transcription factor, putative			6	0.872434	Whirly	Whirly	840.011	833.662	767.293	1037.76	686.509	810.127	839.477	831.242	827.452	568.966	621.777	586.52	725.227	654.457	652.34	939.367	906.927	777.205	956.088	958.899	864.327	1008.02	841.409	923.738	1240.78	993.328	992.991
59	Mtr.1125.1.S1_at	MtrunA17_Chr1g0204111	Medtr1g101970	MADS-box transcription factor 17 AltName: Full=OsMADS17; AltName: Full=NMADS3; AltName: Full=RMADS213;	0	AGAMOUS-like	3	0.917089	MIKC_MADS	MIKC_MADS_1	14.5043	28.9175	11.3635	29.7898	46.3076	22.1224	21.2384	31.5135	24.4666	75.4549	52.38	78.8783	99.3461	53.156	43.3637	31.5917	40.6746	51.057	17.3755	30.5185	37.5187	37.193	15.5926	28.7733	13.8915	13.8464	15.9754
60	Mtr.11843.1.S1_at			Probable WRKY transcription factor 19 AltName: Full=WRKY DNA-binding protein 19;			3	0.858561	WRKY	WRKY_1	12.6305	7.9639	6.29943	6.97089	11.9004	10.0338	12.6893	8.82597	10.4297	15.8618	12.257	11.6846	20.2181	15.8415	17.4247	11.9273	14.86	10.8343	14.7723	10.8257	10.1217	18.5009	10.6876	14.0101	9.48936	12.4955	7.97757
61	Mtr.12254.1.S1_at	MtrunA17_Chr3g0084861	Medtr3g020660	Transcription factor BTF3 homolog 4 AltName: Full=Basic transcription factor 3-like 4;			6	0.832468	BT	BT	3510.91	3785.36	3391.01	3547.86	2859.55	3601.76	3284.58	3465.42	3466.62	2174.11	2311.48	2730.23	1990.02	2246.6	3041.52	2935.19	3047.76	3038.1	2943.17	3189.27	3327.35	3148.43	3203.8	3419.82	3860.32	4417.56	3871.88
62	Mtr.1343.1.S1_at	MtrunA17_Chr4g0004911	Medtr4g013260	hypothetical protein predicted by Glimmer/Critica			6	0.881195	WRKY	WRKY_2	14.1202	9.94507	9.60463	11.4061	12.5302	10.0271	10.9768	10.0416	11.1801	11.5838	11.2321	8.76222	11.9434	10.2531	7.89654	9.63897	13.3253	10.6291	13.6602	11.8915	10.6229	9.28993	11.5135	13.0484	12.671	13.4607	10.042
63	Mtr.13516.1.S1_s_at	MtrunA17_Chr5g0412501	Medtr5g032600	ZF-HD homeobox protein At4g24660 Short=AtHB-22;			6	0.926729	ZF-HD	ZF-HD_1	242.734	262.328	135.991	314.706	245.757	257.314	199.682	275.713	232.569	205.562	215.894	224.36	161.595	162.591	171.7	291.165	341.433	218.206	193.619	271.64	277.888	282.829	200.968	222.257	324.687	277.217	285.34
64	Mtr.13626.1.S1_s_at	MtrunA17_Chr5g0412501	Medtr5g032600	ZF-HD homeobox protein At5g65410			6	0.942806	ZF-HD	ZF-HD_2	408.367	500.592	260.315	461.498	370.682	354.252	287.414	385.105	404.219	298.301	294.907	292.901	222.427	254.316	287.69	508.164	489.363	342.184	358.23	475.086	379.107	457.105	326.961	334.483	546.628	507.469	495.195
65	Mtr.14692.1.S1_at	MtrunA17_Chr2g0279821	Medtr2g009890	MADS-box transcription factor 27 AltName: Full=OsMADS27; AltName: Full=RMADS218;			3	0.810169	MIKC_MADS	MIKC_MADS_2	23.0094	25.255	33.2049	31.1163	23.5392	28.7684	29.5232	25.1113	27.5704	27.3223	31.5428	30.6066	43.1841	24.2032	28.6428	35.8451	32.3587	26.9946	28.1494	24.8819	29.043	40.8728	21.4298	24.2242	23.7425	34.2247	22.9959
66	Mtr.14710.1.S1_at	MtrunA17_Chr7g0247231	Medtr7g076840	Transcription factor bHLH93 AltName: Full=Transcription factor EN 47; AltName: Full=bHLH transcription factor bHLH093; AltName: Full=Basic helix-loop-helix protein 93; Short=bHLH 93; Short=AtbHLH93;			6	0.88981	bHLH	bHLH_1	54.8621	53.0107	43.0326	61.0829	76.7642	56.0412	53.9922	53.9314	49.1355	48.1335	47.5308	62.3937	21.2	30.3196	33.6926	64.3506	69.0296	66.6975	30.9393	60.0331	54.8896	58.3448	38.3702	51.2124	81.2034	96.3964	89.5638
67	Mtr.1568.1.S1_at	MtrunA17_Chr5g0441921	Medtr5g089750	lateral root primordium (LRP) protein-related			6	0.867154	SRS	SRS	96.9144	84.3227	34.9516	91.0731	102.337	83.4159	81.3009	77.1452	78.2244	68.6756	71.1336	88.0436	68.5423	52.4841	59.5998	61.4563	93.555	85.1169	61.3864	90.4618	89.8467	75.3116	64.4486	75.7031	99.4648	139.742	116.891
68	Mtr.17962.1.S1_at	MtrunA17_Chr2g0319961	Medtr2g083870	Probable WRKY transcription factor 69 AltName: Full=WRKY DNA-binding protein 69;			6	0.887797	WRKY	WRKY_3	177.164	187.409	190.958	152.769	261.934	190.173	128.297	166.676	153.347	122	201.389	145.952	98.5042	112.033	126.319	121.36	188.112	218.107	121.219	221.34	209.003	145.675	154.043	206.364	192.188	228.221	237.87
69	Mtr.19092.1.S1_at		Medtr1g108500	hypothetical protein predicted by Glimmer/Critica			6	0.812596	M-type_MADS	M-type_MADS	6.47244	7.28509	6.43865	8.19474	7.3043	6.27727	6.6493	6.44172	7.67353	6.59439	6.44764	6.40613	6.10807	7.45574	5.48539	6.89666	6.73271	7.36454	6.30726	6.46964	6.82807	5.30465	7.89186	7.15938	6.30389	7.94616	7.54503
70	Mtr.19180.1.S1_s_at	MtrunA17_Chr1g0199511	Medtr1g094740	Histone demethylase lid EC=1.14.11.-; AltName: Full=Jumonji/ARID domain-containing protein lid; AltName: Full=Protein little imaginal disks; AltName: Full=Retinoblastoma-binding protein 2 homolog;			6	0.840758	C2H2	C2H2_1	104.14	89.5871	49.6749	98.0661	91.3772	87.6459	84.5339	82.1748	80.1497	78.9632	82.3019	83.4024	78.5843	62.0222	69.3924	81.2071	79.8024	72.1898	105.959	84.4081	86.8895	83.9074	80.1942	100.882	89.0671	95.4955	100.26
71	Mtr.19570.1.S1_at	MtrunA17_Chr1g0167781	Medtr1g043350	Ethylene-responsive transcription factor 1B Short=AtERF1B; AltName: Full=Ethylene-responsive element-binding factor 1B; Short=EREBP-1B;			3	0.834546	ERF	ERF_1	39.4675	46.2021	17.8872	47.8399	67.3825	51.5328	55.2065	52.6327	52.6623	70.8515	90.9213	73.6449	116.986	99.8432	63.5228	29.5174	39.5119	66.1799	27.2362	34.0709	31.6512	39.7357	32.5547	57.1413	11.8901	16.4782	12.9332
72	Mtr.20821.1.S1_at	MtrunA17_Chr4g0035651	Medtr4g071200	Putative salt tolerance-like protein At1g75540			6	0.860647	DBB	DBB	19.1529	27.0052	15.5093	18.4936	25.4149	20.4854	18.7397	22.0575	21.003	13.0479	20.5797	17.8511	13.8499	14.817	17.1171	26.8736	22.2922	28.9724	21.0407	27.5614	26.8192	26.6038	21.8007	21.6454	19.9572	26.5328	26.2849
73	Mtr.22047.1.S1_at	MtrunA17_Chr1g0151461	Medtr1g016170	GATA transcription factor 24			6	0.814062	GATA	GATA_1	329.485	338.507	340.345	434.048	385.48	368.423	383.304	403.703	320.098	364.196	399.97	280.812	369.142	295.911	277.186	402.622	293.911	305.504	452.401	343.788	390.252	370.006	487.793	547.461	452.058	533.693	505.792
74	Mtr.23461.1.S1_at	MtrunA17_Chr6g0484441	Medtr6g084430	Protein CUP-SHAPED COTYLEDON 2 AltName: Full=NAC domain-containing protein CUC2;			3	0.913957	NAC	NAC_2	11.9674	14.9256	14.0418	14.0916	15.4569	13.7925	15.0648	13.4894	12.7944	14.4957	16.4778	15.2509	16.1847	17.9951	20.8352	15.378	14.5999	19.8218	11.7982	16.1823	15.359	14.2877	13.8722	15.7291	13.1007	13.0505	12.0539
75	Mtr.255.1.S1_at	MtrunA17_Chr5g0400641	Medtr5g014560	Transcription factor bHLH18 AltName: Full=Transcription factor EN 28; AltName: Full=bHLH transcription factor bHLH018; AltName: Full=Basic helix-loop-helix protein 18; Short=bHLH 18; Short=AtbHLH18;			6	0.805109	bHLH	bHLH_2	11.2611	12.4689	8.84562	8.72888	13.5091	9.75376	12.0708	12.2872	6.97824	8.92327	8.50322	9.58232	6.94152	8.48996	7.37506	11.7864	12.8067	12.3402	14.933	15.3452	11.6575	12.4143	10.4076	15.8742	14.9726	10.1434	11.0458
76	Mtr.26217.1.S1_at	MtrunA17_Chr4g0029671	Medtr4g060460	Auxin response factor 4	MtARF12; MtARF4a	auxin response factor 12	3	0.928747	ARF	MtARF12	335.434	307.251	200.537	267.358	332.472	322.024	304.302	302.375	280.947	375.227	353.018	394.251	522.113	557.535	399.311	332.299	381.948	290.512	327.108	260.615	350.949	309.974	357.039	372.088	301.098	293.645	318.641
77	Mtr.27406.1.S1_at	MtrunA17_Chr4g0054131	Medtr4g097130	hypothetical protein predicted by Glimmer/Critica			6	0.892932	MYB_related	MYB_related_3	130.296	124.602	77.4023	158.744	117.529	126.02	120.628	120.641	124.628	99.2394	99.1724	102.711	111.724	113.619	100.214	127.704	124.301	124.693	143.116	137.027	115.263	134.555	138.096	131.387	175.269	163.025	160.202
78	Mtr.29059.1.S1_at	MtrunA17_Chr2g0311601	Medtr2g068760	LOB domain-containing protein 4 AltName: Full=ASYMMETRIC LEAVES 2-like protein 6; Short=AS2-like protein 6;			6	0.813771	LBD	LBD	42.5209	28.5507	22.0095	40.6057	28.892	32.6268	26.135	27.1898	28.2549	26.0153	26.3484	29.4369	32.8963	19.5702	24.518	42.171	41.4158	32.9894	41.4965	54.2337	48.1093	56.4007	41.3725	42.9869	43.719	55.6996	49.9176
79	Mtr.29529.1.S1_at	MtrunA17_Chr4g0033791	Medtr4g068000	hypothetical protein predicted by Glimmer/Critica	MtNLP2	NIN-like protein 2 (MtNLP2;PMID:24987011)	6	0.872237	Nin-like	MtNLP2	274.674	267.405	178.715	256.68	250.076	266.667	265.4	244.156	265.205	248.956	271.144	247.983	204.472	195.281	170.867	252.447	260.468	230.285	327.059	280.96	289.033	284.001	314.709	268.748	295.558	332.336	309.652
80	Mtr.30517.1.S1_at	MtrunA17_Chr7g0270891	Medtr7g110830	hypothetical protein predicted by Glimmer/Critica	MtMYB062	Myeloblastosis (MYB) transcription factor 62	3	0.877946	MYB	MtMYB062_2	95.0127	62.4136	30.2071	117.17	112.64	53.7137	102.823	92.3912	60.5562	184.428	97.9092	103.155	183.885	128.179	100.629	88.9809	68.7996	71.1309	79.1103	59.3869	44.8496	87.9408	62.6712	62.3953	69.542	45.257	45.2359
81	Mtr.3062.1.S1_at	MtrunA17_Chr7g0269951	Medtr7g109510	bZIP transcription factor family protein			6	0.868435	bZIP	bZIP_2	256.105	339.5	332.632	382.037	294.331	413.996	302.855	380.321	346.926	256.805	414.631	371.676	225.565	239.65	288.44	452.076	407.437	296.995	442.241	598.291	570.399	538.347	442.187	521.269	651.332	600.434	694.268
82	Mtr.32321.1.S1_at	MtrunA17_Chr6g0474371	Medtr6g464720	Developmental protein SEPALLATA 2 AltName: Full=Agamous-like MADS-box protein AGL4;	0	CAULIFLOWER D-like	3	0.862137	MIKC_MADS	MIKC_MADS_3	23.0105	44.1434	10.404	68.9852	44.7428	38.5891	50.372	42.5272	35.6852	311.652	99.5867	146.803	442.261	194.228	116.55	110.093	132.32	65.7064	129.709	126.473	127.424	145.747	105.04	116.15	16.9483	10.6684	15.7365
83	Mtr.32529.1.S1_at	MtrunA17_Chr3g0140161	Medtr3g110205	Dehydration-responsive element-binding protein 3 AltName: Full=Protein TINY 2;			3	0.89414	ERF	ERF_2	468.055	335.694	370.906	428.881	546.193	346.899	470.866	536.052	432.437	1143.61	546.267	678.213	1176.68	1133.24	1042.79	823.788	757.292	779.871	489.943	646.154	628.929	663.264	519.362	578.637	243.657	175.847	215.862
84	Mtr.32613.1.S1_s_at	MtrunA17_Chr2g0282961	Medtr2g014770	hypothetical protein predicted by Glimmer/Critica	MtARF5	auxin response factor 5	6	0.853703	ARF	MtARF5_1	114.849	88.9647	28.0764	58.7492	95.2437	70.2152	73.9368	81.1065	78.5646	60.4222	99.2953	72.8833	54.8928	60.2696	52.2213	63.2163	84.1889	79.5382	82.1245	72.7081	77.9485	73.5804	114.662	101.558	96.6003	100.753	103.598
85	Mtr.32745.1.S1_at	MtrunA17_Chr1g0150281	Medtr1g013760	hypothetical protein predicted by Glimmer/Critica	MtSPX	SPX domain-containing protein	3	0.828521	WRKY	MtSPX	6.54175	6.03447	5.06046	6.84435	7.74325	6.57559	6.98374	6.53625	5.66532	6.07603	5.78267	5.99888	43.959	20.1262	7.36571	5.40898	6.5279	11.696	6.52805	6.86035	6.16352	7.02523	5.31699	6.70241	5.36594	6.36391	5.46771
86	Mtr.35329.1.S1_at	MtrunA17_Chr5g0445311	Medtr5g094430	Probable WRKY transcription factor 20 AltName: Full=WRKY DNA-binding protein 20;			3	0.911834	WRKY	WRKY_4	10.2218	8.94551	8.04171	10.7857	25.3716	12.8233	18.5406	19.8877	11.9061	26.1977	26.101	12.756	41.1743	37.237	38.6464	23.5257	27.9652	34.1594	13.1005	13.906	21.4025	17.3506	11.9102	11.8567	10.6252	11.1006	10.3022
87	Mtr.35584.1.S1_at	MtrunA17_Chr3g0077411	Medtr3g005460	transcriptional factor B3 family protein			6	0.842172	B3	B3	91.0241	128.079	47.6397	91.6235	106.452	114.555	90.8418	86.4661	89.7105	88.4251	111.031	72.4749	56.9139	78.4289	58.0289	95.5328	107.423	87.3708	40.8862	104.984	84.627	94.3401	102.782	81.2583	149.916	166.331	170.697
88	Mtr.35824.1.S1_at			GATA transcription factor 6 Short=AtGATA-6;			6	0.815995	GATA	GATA_2	343.647	369.041	379.33	376.707	316.036	388.03	280.17	322.34	315.835	280.062	342.021	278.155	176.939	198.447	168.347	280.279	282.651	231.65	329.789	297.817	249.277	317.549	285.56	287.622	525.4	452.179	526.312
89	Mtr.37191.1.S1_at	MtrunA17_Chr8g0389661	Medtr8g102240	hypothetical protein predicted by Glimmer/Critica			3	0.800416	NAC	NAC_3	113.274	91.7833	37.7803	95.5909	117.404	108.309	129.587	93.8164	101.965	145.433	100.571	92.8485	138.247	103.204	121.087	88.0195	110.178	125.268	89.162	115.704	104.307	102.831	67.0299	87.2829	77.7577	51.3981	69.3032
90	Mtr.38212.1.S1_at		Medtr8g033250	MADS-box protein SOC1 AltName: Full=Protein SUPPRESSOR OF CONSTANS OVEREXPRESSION 1; AltName: Full=Agamous-like MADS-box protein AGL20;	MtSOC1b	SUPPRESSOR OF CONSTANS OVEREXPRESSION 2	3	0.900569	MIKC_MADS	MtSOC1b	63.2849	108.716	37.7804	118.903	87.3485	93.0949	115.941	97.3326	137.268	151.331	129.639	114.25	260.532	163.373	191.726	70.6284	117.791	96.3051	171.97	91.0319	122.12	156.155	107.302	117.114	97.7664	66.1196	72.5822
91	Mtr.38753.1.S1_at	MtrunA17_Chr2g0282961	Medtr2g014770	Auxin response factor 3 AltName: Full=Protein ETTIN;	MtARF5	auxin response factor 5	6	0.92113	ARF	MtARF5_2	83.3979	75.7112	54.2068	83.0681	64.6698	66.4674	84.5339	76.0466	78.3669	68.3643	73.4444	62.5681	57.5325	62.2687	62.0828	76.7336	87.8013	74.4671	90.0247	67.7153	91.7197	78.6244	93.6377	81.0074	117.301	95.2468	90.6935
92	Mtr.38767.1.S1_at	MtrunA17_Chr7g0257831	Medtr7g092070	Zinc finger CCCH domain-containing protein 24 Short=OsC3H24;			3	0.841348	C3H	C3H_1	352.637	289.608	206.859	297.117	343.716	276.35	387.166	328.8	267.45	447.504	313.985	309.02	421.305	387.582	414.612	326.229	392.155	303.181	373.358	253.079	392.466	315.704	311.338	353.395	340.549	320.306	343.37
93	Mtr.39288.1.S1_at	MtrunA17_Chr1g0161461	Medtr1g032600	hypothetical protein predicted by Glimmer/Critica			3	0.833085	bHLH	bHLH_3	173.711	153.969	107.963	185.04	107.363	142.589	237.648	235.41	248.801	464.553	264.547	266.855	512.676	424.131	357.418	312.057	281.246	273.581	363.685	321.25	244.88	308.386	289.653	284.6	160.042	118.344	129.388
94	Mtr.41160.1.S1_at	MtrunA17_Chr5g0438891	Medtr5g085200	Zinc finger CCCH domain-containing protein ZFN-like 4			3	0.884825	C3H	C3H_2	761.938	689.349	656.421	841.146	727.16	811.109	797.205	778.596	854.643	1037.4	790.949	999.937	1055.3	901.836	941.144	904.551	889.986	999.062	812.423	841.831	886.495	972.367	626.769	715.603	732.581	608.206	723.891
95	Mtr.41284.1.S1_at	MtrunA17_Chr3g0092371	Medtr3g039810	ZF-HD homeobox protein At4g24660 Short=AtHB-22;			3	0.823082	ZF-HD	ZF-HD_3	14.9302	16.8918	11.8534	15.315	16.5752	16.3235	15.97	14.411	15.5777	21.6923	18.1556	16.6598	23.5805	21.811	15.5896	16.4648	18.978	18.3309	17.5964	16.4244	17.4395	17.9602	17.0241	17.3951	16.4921	17.898	15.9796
96	Mtr.41514.1.S1_at	MtrunA17_Chr7g0257831	Medtr7g092070	Zinc finger CCCH domain-containing protein 24 Short=OsC3H24;			3	0.841867	C3H	C3H_3	622.357	563.678	485.098	592.618	682.485	523.334	641.979	646.977	557.293	656.556	574.249	636.38	738.023	700.512	746.096	559.97	695.584	563.672	613.968	576.819	666.608	587.131	578.467	618.385	631.294	598.299	619.853
97	Mtr.41939.1.S1_at	MtrunA17_Chr5g0427401	Medtr5g066180	MADS-box protein SVP AltName: Full=Protein SHORT VEGETATIVE PHASE;	0	SVP-like (SHORT VEGETATIVE PHASE-like)	6	0.844667	MIKC_MADS	MIKC_MADS_4	759.375	833.739	688.6	901.2	616.286	699.688	738.659	781.494	682.705	635.659	541.428	599.086	608.827	560.224	596.758	784.68	675.475	571.425	757.278	573.487	727.741	855.573	715.461	888.968	876.75	867.505	909.838
98	Mtr.41957.1.S1_at	MtrunA17_Chr1g0199101	Medtr1g094115	Zinc finger protein MAGPIE			3	0.865423	C2H2	C2H2_2	215.262	206.18	162.219	214.325	203.18	244.791	273.38	253.659	213.45	298.759	238.774	230.628	292.698	216.667	280.325	276.844	232.263	193.13	253.425	197.921	237.293	251.778	197.978	229.616	226.108	172.357	233.222
99	Mtr.42565.1.S1_s_at	MtrunA17_Chr4g0054131	Medtr4g097130	DNA-binding protein, putative			6	0.925296	MYB_related	MYB_related_4	130.677	135.929	72.256	148.066	121.215	102.417	115.033	119.282	102.243	89.1476	98.6878	106.137	106.322	98.5361	92.6889	144.237	134.228	136.024	137.091	110.698	143.483	134.632	126.099	134.257	166.246	156.125	154.782
100	Mtr.42587.1.S1_at	MtrunA17_Chr1g0179311	Medtr1g061170	Heat stress transcription factor A-3 Short=AtHsfA3; AltName: Full=AtHsf-17;			6	0.834451	HSF	HSF	58.6911	70.4113	48.1401	51.6806	63.599	93.0236	77.4652	69.2038	114.256	49.9298	106.887	78.1531	31.7247	35.7193	54.8282	57.9895	88.4643	62.4187	101.324	82.9603	105.275	90.6535	94.1934	131.745	111.823	138.925	124.523
101	Mtr.43612.1.S1_at	MtrunA17_Chr2g0284321	Medtr2g016770	Probable WRKY transcription factor 69 AltName: Full=WRKY DNA-binding protein 69;			3	0.804284	WRKY	WRKY_5	28.7415	26.8288	21.6865	22.8999	19.9484	28.7734	19.4604	24.5653	27.4788	28.7213	35.2898	29.4317	30.9052	30.833	30.3687	23.0829	28.1096	24.9176	20.8305	24.7041	30.0263	19.0707	29.5857	23.3337	17.6329	20.1714	32.4945
102	Mtr.45084.1.S1_at	MtrunA17_Chr4g0021261	Medtr0001s0490	hypothetical protein predicted by Glimmer/Critica	MtGRF1	growth-regulating factor 1 (plant-specific transcription factor, TC183867)	6	0.82471	GRF	MtGRF1	163.448	204.734	152.815	147.953	187.949	199.161	169.397	198.513	224.824	154.031	181.994	173.306	125.491	133.644	115.972	187.719	233.066	195.18	121.945	202.56	198.223	159.317	184.783	184.923	180.967	182.765	243.691
103	Mtr.46156.1.S1_at	MtrunA17_Chr7g0236851	Medtr7g057230	Scarecrow-like protein 8 Short=AtSCL8; AltName: Full=GRAS family protein 30; Short=AtGRAS-30;			6	0.827628	GRAS	GRAS_1	6.43525	7.06064	6.57261	6.67959	8.62504	7.07158	6.79109	6.58814	7.32047	8.11986	5.8647	6.73772	5.19214	7.90297	6.63145	6.74177	7.23948	7.96873	7.0724	7.48674	7.53016	6.851	7.63893	8.27399	7.51595	7.58728	7.25675
104	Mtr.46745.1.S1_at	MtrunA17_Chr3g0126201	Medtr3g090430	Dof zinc finger protein DOF3.5 Short=AtDOF3.5;			3	0.821412	Dof	Dof	18.4755	17.6482	9.44633	20.2748	22.3211	13.2549	15.3533	16.9556	15.6698	20.1412	18.8966	15.5116	23.7325	27.1842	30.8644	14.8544	17.2838	17.6333	17.3273	15.8258	10.1674	20.1711	13.136	18.7059	16.4857	19.8711	13.4044
105	Mtr.47011.1.S1_at	MtrunA17_Chr8g0373571	Medtr8g077950	G-box-binding factor 1 Short=AtbZIP41;			3	0.846547	bZIP	bZIP_3	405.192	457.854	350.669	515.439	452.758	448.926	409.271	453.62	432.503	806.964	523.104	498.437	839.755	696.129	545.081	393.868	334.82	318.929	490.595	353.948	309.959	368.062	408.108	373.324	332.681	306.126	317.664
106	Mtr.47266.1.S1_at	MtrunA17_Chr7g0244971	Medtr7g073380	Probable WRKY transcription factor 70 AltName: Full=WRKY DNA-binding protein 70;			3	0.821882	WRKY	WRKY_6	590.322	326.37	360.242	512.59	449.049	396.054	615.706	620.129	796.117	649.381	661.821	809.336	1928.76	1192.01	493.783	364.257	424.293	657.226	399.748	392.377	357.284	512.925	306.855	536.342	620.888	414.926	443.876
107	Mtr.5025.1.S1_at	MtrunA17_Chr5g0396381	Medtr5g008900	Zinc finger CCCH domain-containing protein 53 Short=OsC3H53;			6	0.878107	C3H	C3H_4	111.583	123.466	50.9019	115.725	109.513	110.539	104.337	95.5617	94.263	88.0779	81.9836	88.2105	72.5134	82.9838	71.0166	95.727	105.966	80.5107	89.7605	87.0157	100.402	105.313	83.6815	83.1617	139.337	116.634	107.105
108	Mtr.50655.1.S1_at	MtrunA17_Chr7g0232261	Medtr7g046260	Ethylene-responsive transcription factor ERF034			6	0.821219	ERF	ERF_3	30.1482	37.7235	14.149	24.6609	43.6067	34.7669	31.0152	30.7669	32.4606	30.775	50.9885	29.9215	21.8706	21.0239	23.1681	41.2269	47.1358	38.6847	21.3143	50.997	46.361	36.7017	25.3643	38.8416	44.1978	57.9852	43.7407
109	Mtr.5263.1.S1_at	MtrunA17_Chr6g0484271	Medtr6g084120	Transcription factor BEE 3 AltName: Full=Protein Brassinosteroid enhanced expression 3; AltName: Full=Transcription factor EN 76; AltName: Full=bHLH transcription factor bHLH050; AltName: Full=Basic helix-loop-helix protein 50; Short=bHLH 50; Short=AtbHLH50;			3	0.956253	bHLH	bHLH_4	66.1184	59.2392	18.835	105.175	66.464	50.825	63.5863	76.1253	42.261	138.675	98.0686	86.1552	204.477	225.893	100.007	79.7886	82.3557	92.4788	42.0246	38.9574	75.9111	48.0309	33.1235	74.6818	34.5222	36.8298	40.8601
110	Mtr.5376.1.S1_x_at	MtrunA17_Chr8g0362151	Medtr8g468210	hypothetical protein predicted by Glimmer/Critica			6	0.854673	HD-ZIP	HD-ZIP_3	312.331	238.976	125.992	429.086	225.323	258.05	282.109	220.082	249.141	209.243	204.862	241.897	252.008	217.507	242.851	348.041	263.856	270.199	255.994	249.369	359.913	364.876	237.028	259.417	527.011	350.554	371.071
111	Mtr.6042.1.S1_at	MtrunA17_Chr4g0035891	Medtr4g071590	hypothetical protein predicted by Glimmer/Critica			6	0.82588	GATA	GATA_3	255.278	311.964	229.824	237.413	276.574	301.609	245.218	275.389	277.123	216.881	300.879	269.982	217.766	264.022	237.299	287.748	259.986	223.086	242.954	335.234	343.929	305.703	277.155	319.076	380.398	393.515	389.504
112	Mtr.6175.1.S1_at	MtrunA17_Chr8g0350941	Medtr8g033070	hypothetical protein predicted by Glimmer/Critica	MtTCP9	TEOSINTE BRANCHED1 (TB1), CYCLOIDEA (CYC), PROLIFERATING CELL FACTORS 1&2 (PCF1 & 2) family	3	0.846787	TCP	MtTCP9	234.35	179.243	109.175	215.956	198.694	138.072	228.771	190.921	143.265	306.963	203.861	204.45	322.351	243.123	237.668	245.631	230.342	264.28	178.005	255.974	226.105	261.102	177.087	198.506	162.387	123.756	112.365
113	Mtr.6864.1.S1_at	MtrunA17_Chr6g0468561	Medtr6g047750	Scarecrow-like protein 8 Short=AtSCL8; AltName: Full=GRAS family protein 30; Short=AtGRAS-30;			3	0.931702	GRAS	GRAS_2	441.453	416.289	398.22	435.599	434.695	512.609	425.858	484.553	566.192	527.044	524.251	693.17	524.109	558.593	702.924	449.439	515.286	602.697	350.752	591.429	565.735	464.143	478.553	541.647	339.392	456.693	446.803
114	Mtr.7133.1.S1_at	MtrunA17_Chr6g0468561	Medtr6g047750	Scarecrow-like protein 8 Short=AtSCL8; AltName: Full=GRAS family protein 30; Short=AtGRAS-30;			3	0.854451	GRAS	GRAS_3	111.608	134.808	92.0323	111.395	143.338	131.524	141.66	151.285	163.79	156.176	168.337	182.449	181.308	189.636	185.499	143.921	145.229	218.897	124.798	155.973	158.209	145.238	153.77	180.738	100.626	129.206	133.414
115	Mtr.9180.1.S1_at	MtrunA17_Chr1g0192881	Medtr1g084160	Transcription factor bHLH149 AltName: Full=Transcription factor EN 144; AltName: Full=bHLH transcription factor bHLH149; AltName: Full=Basic helix-loop-helix protein 149; Short=bHLH 149; Short=AtbHLH149;			3	0.895366	bHLH	bHLH_5	1053.14	901.646	804.228	829.932	1178.18	845.599	1002.65	1205.53	973.538	2061.48	1544.72	1392.55	2493.91	2522.89	2518.81	1448.53	1367.94	2019.13	1103.59	1772.48	1506.55	1398.13	1293.76	1308.25	942.336	1073.98	1166.05
116	Mtr.10006.1.S1_at	MtrunA17_Chr3g0122391	Medtr3g085130	Signal transduction histidine-protein kinase barA EC=2.7.13.3;	MtCHK3	CHASE-domain containing histidine kinase 3	3	0.9431		MtCHK3_3	201.305	150.409	114.167	140.374	200.886	166.352	193.168	190.461	169.154	263.92	201.96	181.269	334.512	283.053	324.933	196.39	204.651	228.257	241.202	156.803	215.735	168.738	190.242	196.356	170.283	157.58	186.427
117	Mtr.39530.1.S1_at	MtrunA17_Chr7g0264181	Medtr7g101290	UPF0717 protein At5g11950			3	0.916959		MtLOG7	109.989	97.8635	22.8303	148.265	114.419	70.5744	93.4967	89.2902	75.459	116.47	111.745	107.157	203.214	170.73	101.4	100.93	73.28	94.666	101.259	82.2462	100.247	97.9892	68.6736	67.7818	74.3078	45.7283	62.588
118	Mtr.39530.1.S1_s_at	MtrunA17_Chr7g0264181	Medtr0041s0100	UPF0717 protein At5g11950	MtLOG1	cytokinin biosynthesis	3	0.901434		MtLOG1	200.413	191.515	102.615	212.35	210.699	126.387	154.013	152.367	130.745	262.478	192.779	171.96	313.628	277.51	188.186	169.495	168.205	151.698	183.596	178.874	140.617	190.236	166.217	135.527	139.062	121.156	129.837
119	Mtr.7104.1.S1_at	MtrunA17_Chr4g0073391	Medtr4g129920	5'-nucleotidase domain-containing protein DDB_G0275467 EC=3.1.3.-;			6	0.864147		MtAPT3	39.8715	53.7843	11.7436	37.1811	39.3171	24.7937	39.2637	40.3962	40.8078	34.6938	34.2236	25.1226	17.746	32.9308	31.769	40.6648	30.1685	30.3681	51.9073	29.2347	33.3657	33.6793	35.5498	48.1635	38.2088	49.2253	46.3431
120	Mtr.13772.1.S1_at	MtrunA17_Chr2g0289201	Medtr2g024390	Homeobox protein SBH1	MtKNOX1	MtKNOX1			TALE	MtKNOX1	204.995	200.661	127.074	235.685	170.655	175.092	183.887	191.183	212.154	179.03	193.948	244.84	157.003	165.343	147.907	135.015	233.087	200.616	158.225	187.677	247.292	228.629	220.962	264.074	144.558	212.531	199.253
121	Mtr.25118.1.S1_at	MtrunA17_Chr5g0403251	Medtr5g018860	BEL1-like homeodomain protein 4 Short=BEL1-like protein 4; AltName: Full=Protein SAWTOOTH 2;	MtBELL1-1	MtBLH2/SAW1			TALE	MtBLH2-SAW1_1	372.137	288.73	307.849	345.549	312.313	323.958	384.799	376.169	331.79	360.636	256.996	305.427	450.058	338.643	403.508	496.378	408.474	324.153	488.479	361.73	465.468	454.409	342.335	325.624	388.815	270.616	366.335
122	Mtr.25118.1.S1_s_at	MtrunA17_Chr5g0403251	Medtr5g018860	BEL1-like homeodomain protein 4 Short=BEL1-like protein 4; AltName: Full=Protein SAWTOOTH 2;	MtBELL1-1	MtBLH2/SAW1			TALE	MtBLH2-SAW1_2	259.607	260.056	205.389	250.711	279.577	268.952	247.55	246.818	245.2	235.521	242.332	255.389	279.729	301.854	317.683	278.51	294.572	299.632	361.231	304.08	343.047	308.388	356.292	286.174	264.678	247.156	265.2
123	Mtr.27857.1.S1_at	MtrunA17_Chr8g0373801	Medtr8g078480	hypothetical protein predicted by Glimmer/Critica	MtBELL1-2	MtBLH4/SAW2			TALE	MtBLH4-SAW2	630.208	642.394	484.208	613.741	730.263	597.95	672.93	652.305	627.904	810.523	771.53	600.169	793.551	815.601	670.541	736.582	795.575	674.117	732.086	820.503	755.899	761.217	870.096	817.88	579.377	621.048	645.149
124	Mtr.28293.1.S1_at	MtrunA17_Chr6g0479181		hypothetical protein predicted by Glimmer/Critica		MtFCL1			TALE	MtFCL1	58.7728	67.4156	38.1027	66.6842	42.8715	44.3488	39.3326	38.026	51.087	36.9906	51.1313	51.4398	14.3724	18.6272	19.7945	30.4477	35.6185	26.498	20.1766	32.3201	27.4533	32.2463	26.1347	18.7788	48.2003	58.413	32.7188
125	Mtr.29074.1.S1_at	MtrunA17_Chr1g0151681	Medtr1g016490	Homeobox protein ATH1	MtBELL1-7	MtATH1			TALE	MtATH1	145.665	130.607	129.132	112.57	145.587	133.07	166.803	134.86	153.94	117.37	143.194	122.025	61.3001	68.6295	74.6665	88.6166	94.809	84.7091	61.1698	90.9155	78.4329	95.518	57.2365	80.1723	104.372	99.1221	122.546
126	Mtr.32410.1.S1_at	MtrunA17_Chr5g0439391	Medtr5g085860	Homeobox protein SHOOT MERISTEMLESS	MtKNOX6	MtKNOX6			TALE	MtKNOX6	51.567	42.0469	30.686	45.3059	41.4515	35.6455	38.9042	44.1196	45.0047	30.4272	36.2667	30.7572	25.0332	26.3266	23.2824	32.9748	44.0531	32.9894	23.9991	33.9022	27.6906	44.4464	27.7064	31.6606	48.0465	47.857	56.0882
127	Mtr.36907.1.S1_at	MtrunA17_Chr5g0413201	Medtr5g033720	Homeobox protein knotted-1-like 6 AltName: Full=Protein KNAT6;	MtKNOX7	MtKNOX7			TALE	MtKNOX7	52.937	65.7871	36.674	76.2583	70.1212	42.9221	59.0038	61.1132	64.5281	66.3837	62.9826	82.5409	69.7335	62.0716	46.6023	56.7743	65.1089	62.1802	55.6614	58.0938	70.5707	73.2491	61.8532	71.6607	62.669	60.0598	57.7905
128	Mtr.37511.1.S1_at	MtrunA17_Chr7g0267481	Medtr7g106320	BEL1-like homeodomain protein 1 Short=BEL1-like protein 1; AltName: Full=Protein EMBRYO SAC DEVELOPMENT ARREST 29;	MtBELL	MtBLH1			TALE	MtBLH1	753.105	744.394	576.801	722.021	895.264	671.41	890.155	823.368	807.102	1209.12	1060.72	839.952	1389.74	1199.91	1330.92	1008.86	995.057	1186.44	1237.62	1035.07	1199.91	1099.27	1245.77	1394.49	796.533	813.627	802.859
129	Mtr.38132.1.S1_a_at			Homeobox protein HD1		MtKNOX4			TALE	MtKNOX4	753.834	616.451	566.612	768.387	805.532	613.595	752.8	699.595	659.61	772.396	813.717	780.745	820.944	774.396	814.562	699.614	762.105	859.649	567.416	735.251	761.471	687.01	570.364	625.737	684.421	644.651	718.201
130	Mtr.41133.1.S1_at	MtrunA17_Chr8g0387321	Medtr8g098815	hypothetical protein predicted by Glimmer/Critica	MtBELL1-4	MtBEL1			TALE	MtBEL1	330.982	318.902	233.512	294.448	332.235	339.04	425.661	391.079	359.168	467.749	423.021	338.841	542.052	434.763	468.091	391.574	278.337	343.709	314.81	304.741	400.503	292.233	302.838	312.699	462.561	416.389	436.558
131	Mtr.43756.1.S1_at	MtrunA17_Chr3g0141941	Medtr3g112300	BEL1-like homeodomain protein 10 Short=BEL1-like protein 10;	MtBELL	MtBLH6/7_2			TALE	MtBLH6_3	330.67	341.826	232.524	418.636	349.684	281.974	406.016	407.675	363.529	417.868	403.511	332.718	359.671	291.937	288.388	259.045	218.381	232.067	180.142	272.054	222.718	242.981	153.863	188.513	315.1	295.423	299.558
132	Mtr.44134.1.S1_at	MtrunA17_Chr4g0008591	Medtr4g019450	hypothetical protein predicted by Glimmer/Critica	MtBELL	MtBLH9/PNY_1			TALE	MtBLH9-PNY_1	47.0966	41.0849	15.8288	57.6745	48.4739	39.4199	51.4123	34.0857	56.0286	59.2371	49.6761	52.518	63.8381	64.1005	71.5675	98.6786	97.3771	113.988	115.399	76.6111	91.7429	146.14	116.632	144.503	73.8825	69.6229	62.6671
133	Mtr.46085.1.S1_at	MtrunA17_Chr7g0240371	Medtr7g065050	BEL1-like homeodomain protein 9 Short=BEL1-like protein 9; AltName: Full=Protein BELLRINGER; AltName: Full=Protein LARSON; AltName: Full=Protein PENNYWISE; AltName: Full=Protein REPLUMLESS; AltName: Full=Protein VAAMANA;	MtBELL1-6	MtBLH9/PNY_2			TALE	MtBLH9-PNY_2	72.7913	94.9344	88.1976	99.8713	80.9113	106.048	66.6688	86.6911	90.6523	63.1368	88.1236	123.145	69.0826	95.3896	88.2797	103.796	145.431	122.731	124.212	144.411	139.714	164.259	146.533	200.784	115.141	131.989	115.192
134	Mtr.5446.1.S1_at	MtrunA17_Chr1g0192791	Medtr1g084060	Homeobox protein knotted-1-like 10 AltName: Full=Homeobox protein OSH71; AltName: Full=Homeobox protein HOS9; AltName: Full=Homeobox protein knotted-1-like 2; Short=Oskn2;	MtKNOX8	MtKNOX8			TALE	MtKNOX8_1	139.878	156.494	116.497	144.296	142.946	117.902	145.743	136.237	153.88	154.258	170.496	158.604	180.282	218.933	175.896	169.17	178.972	170.836	185.353	162.281	179.069	161.054	200.248	228.113	150.293	179.063	187.466
135	Mtr.8842.1.S1_at	MtrunA17_Chr4g0065241	Medtr4g116545	Homeobox protein knotted-1-like LET12	MtKNOX9	MtKNOX9			TALE	MtKNOX9_1	585.897	498.316	584.394	459.589	565.73	516.798	496.749	545.68	574.505	592.594	614.919	613.874	618.219	732.516	678.193	582.425	653.076	624.272	675.4	590.081	738.732	631.872	702.59	725.35	674.181	634.29	702.075
136	Mtr.8846.1.S1_at	MtrunA17_Chr1g0177751	Medtr1g057790	BEL1-like homeodomain protein 1 Short=BEL1-like protein 1; AltName: Full=Protein EMBRYO SAC DEVELOPMENT ARREST 29;	MtBELL1-3	MtBLH1/BLH5			TALE	MtBLH1-BLH5	1710.73	1681.46	1511.57	1541.27	1668.7	1676.55	1924.14	1665.85	1740.97	2494.87	1951.28	2069.44	2933.63	2670.23	2347.52	2031.12	2114.11	2573.43	2698.53	2124.53	2025.62	2123.96	2280.11	2629.09	2005.57	1825.8	2032.51
137	Mtr.12799.1.S1_at	MtrunA17_Chr1g0151961	Medtr1g017080	hypothetical protein predicted by Glimmer/Critica	MtKNOX2;MtKNAT1				TALE	MtKNOX2_2	165.11	138.339	119.333	163.135	182.582	135.966	166.56	158.047	162.153	182.856	204.917	203.254	284.82	245.669	243.519	201.3	221.696	210.777	173.416	150.343	293.518	274.26	199.921	251.602	149.242	152.944	178.628
138	Mtr.24122.1.S1_at	MtrunA17_Chr1g0192791	Medtr1g084060	Homeobox protein knotted-1-like 10 AltName: Full=Homeobox protein OSH71; AltName: Full=Homeobox protein HOS9; AltName: Full=Homeobox protein knotted-1-like 2; Short=Oskn2;	MtKNOX8				TALE	MtKNOX8_2	215.186	194.59	192.535	219.826	176.498	165.629	192.943	201.122	210.141	212.236	196.969	213.032	244.779	253.078	181.519	180.333	228.285	240.376	236.78	196.053	236.675	232.162	247.791	292.683	214.743	206.044	210.818
139	Mtr.28450.1.S1_at	MtrunA17_Chr8g0373801	Medtr8g078480	hypothetical protein predicted by Glimmer/Critica	MtBELL1-2				TALE	MtBELL1-2	29.2999	29.9735	13.9098	28.2345	27.7236	25.6717	34.3473	28.9707	25.1595	48.3272	29.2108	22.3845	60.4645	41.7931	34.8636	38.1441	30.7263	33.7229	37.4732	30.2144	38.1998	36.9544	43.9264	47.2042	31.5012	26.3271	29.8854
140	Mtr.40944.1.S1_at	MtrunA17_Chr1g0155681	Medtr1g023050	hypothetical protein predicted by Glimmer/Critica	MtBELL				TALE	MtBELL	727.692	682.376	671.174	888.866	850.992	710.608	737.407	740.701	785.243	972.393	857.704	806.816	999.038	1025.82	843.502	710.586	767.117	735.801	681.348	813.616	747.984	687.136	670.27	801.592	456.587	445.542	417.472
141	Mtr.44189.1.S1_at	MtrunA17_Chr8g0387321	Medtr8g098815	Homeobox protein BEL1 homolog	MtBELL1-4				TALE	MtBELL1-4	1020.55	1165.8	1045.48	955.228	1131.45	1095.79	1235.06	1131.02	1222.79	1219.76	1607.97	1236.75	1336.1	1370.03	1371.04	1029.62	980.276	1064.3	822.932	1040.45	1235.41	893.48	953.848	953.968	1630.97	1452.5	1541.72
142	Mtr.45261.1.S1_at	MtrunA17_Chr4g0065241	Medtr4g116545	hypothetical protein predicted by Glimmer/Critica	MtKNOX9				TALE	MtKNOX9	196.564	189.806	193.695	238.225	196.936	206.904	224.058	192.093	236.702	284.655	187.882	214.333	272.423	217.262	260.773	258.757	221.563	188.97	279.985	224.374	199.813	253.664	175.474	201.832	279.637	227.228	192.248
143	Mtr.46916.1.S1_at	MtrunA17_Chr1g0192791	Medtr1g084060	Homeobox protein knotted-1-like 1 AltName: Full=Homeobox protein OSH6; AltName: Full=Homeobox protein HOS16;	MtKNOX8				TALE	MtKNOX8_3	7.53946	8.27479	8.79903	8.0778	8.43335	7.87072	8.36736	7.68726	7.77765	7.35497	9.36229	9.50595	6.39356	8.71202	8.18736	8.08664	8.48489	8.97927	7.67091	8.46296	7.78934	7.76989	10.1231	7.92529	8.19136	6.90527	7.29852
144	Mtr.5446.1.S1_s_at	MtrunA17_Chr1g0192791	Medtr1g084060	Homeobox protein knotted-1-like 10 AltName: Full=Homeobox protein OSH71; AltName: Full=Homeobox protein HOS9; AltName: Full=Homeobox protein knotted-1-like 2; Short=Oskn2;	MtKNOX8				TALE	MtKNOX8_4	217.126	188.936	157.383	199.659	149.906	155.568	160.418	169.705	204.037	176.755	189.457	185.675	229.866	214.384	148.727	181.77	176.605	176.026	203.313	154.217	206.282	194.287	220.669	242.432	217.632	187.878	215.697
145	Mtr.6884.1.S1_s_at	MtrunA17_Chr5g0403251	Medtr5g018860	hypothetical protein predicted by Glimmer/Critica	MtBELL1-1				TALE	MtBELL1-1	73.157	84.5651	22.449	57.9981	75.0724	57.558	72.6077	66.534	58.3397	60.632	68.0096	65.7529	72.4955	71.7134	89.5026	77.1339	72.0197	96.1806	106.958	65.6973	93.0686	96.2605	102.292	80.4673	86.8614	84.4948	73.9687
