# Supplementary material for: A Novel Role of Medicago truncatula KNAT3/4/5-like Class 2 KNOX Transcription Factors in Drought Stress Tolerance
Source: Int J Mol Sci. 2023 Aug 11;24(16):12668. doi: 10.3390/ijms241612668 (PMC10454132; doi:10.3390/ijms241612668)
Supplement: Supplementary file 1 [file ijms-24-12668-s001.zip › Supplementary Table S4_GCN_input_analysis.xlsx]

## Sheet: GCN_correlation_input
Gene A	Gene B	r
MtPDH_3	MtPDH_4	0.985502
MtPDH_2	MtPDH_3	0.975547
MtPDH_2	MtPDH_4	0.971052
GST_1	GST_2	0.958482
MtPDH_1	MtPDH_2	0.953996
MtMYB116	MtbZIP.102	0.951335
MtPDH_1	MtPDH_3	0.94776
MtCHK3_2	MtAHK4	0.946505
MtAHK4	MtCHK3_3	0.942173
MtRR8_1	MtRR8_2	0.935761
MtCHK3_2	MtCHK3_3	0.93558
MtRRA3_1	MtRRA3_2	0.93308
MtMYB062_1	MtMYB062_2	0.931612
MtBLH6_2	ERF_2	0.929607
MtMYB116	MIKC_MADS_3	0.925655
MtPDH_1	MtPDH_4	0.924746
MtBLH6_1	MtBLH6_2	0.911584
MtRRA3_1	ZOG_4	0.911029
MtbZIP.102	bHLH_3	0.908577
MtBLH6_2	MtBELL	0.906376
bZIP_1	HS_2	0.906274
MtCRE1_1	MtCRE1_3	0.904908
MtMYB116	MtKNOX5	0.904113
MtbZIP.102	MIKC_MADS_3	0.903079
MtRRA3_2	ZOG_4	0.897905
GT_2	GT_3	0.894845
MtKNOX5	bHLH_3	0.89322
MIKC_MADS_3	bHLH_3	0.892984
MtMYB116	bHLH_3	0.891148
ZF.HD_1	ZF.HD_2	0.890155
MtRRA3_1	MtAS1	0.890139
MtRRA3_2	MtCRE1_3	0.889318
MtBLH1	MtBLH1.BLH5	0.888466
ZOG_1	MtAS1	0.885059
MtAHK4	bHLH_5	0.884131
CAT2	bZIP_1	0.883988
GID1	B3	0.882755
MtRRA3_1	MtCRE1_3	0.881709
ERF_1	MtBELL	0.880844
MtMYB062_2	MtLOG1	0.880338
MtPDH_2	BT	0.878103
MtKNOX5	MtAHK4	0.876726
CAT2	HS_2	0.876129
MtAS1	ZOG_4	0.874456
MtBLH6_1	ERF_1	0.872801
MYB_1	MtCHK3_2	0.871531
MtMYB116	ERF_2	0.869345
MIKC_MADS_3	ERF_2	0.867505
MtCRE1_1	MtRR8_1	0.867366
MtMYB116	GST_2	0.866888
MtPDH_1	BT	0.866773
C3H_1	C3H_3	0.864913
MtLOG7	MtLOG1	0.864639
MtKNOX5	MtBLH1.BLH5	0.86441
MYB_related_3	MYB_related_4	0.864256
MtCRE1_1	MtRRA3_1	0.863201
MtMYB114	bHLH_4	0.863164
GID1	bHLH_1	0.862933
MtCRE1_2	MtCRE1_3	0.8629
MYB_1	MtAHK4	0.859747
MtbZIP.102	MtKNOX5	0.859256
ZOG_4	bHLH_1	0.858015
MtPDH_3	BT	0.856689
MtBLH6_2	MtKNOX10	0.856468
GT_4	MIKC_MADS_3	0.856428
MtAS1	HS_1	0.85547
MtBLH6_1	MtBELL	0.855383
MtRRA3_2	GATA_2	0.853448
ZOG_2	MtAS1	0.851324
MtAS1	MYB_related_4	0.851283
MtMYB116	MtTCP9	0.8512
MtPDH_4	GATA_2	0.850958
MtAHK4	MtBLH1.BLH5	0.850773
ZOG_1	GT_3	0.850696
NAC_1	MtMYB062_2	0.849374
MYB_1	MtCHK3_3	0.848364
MtMYB062_2	MtLOG7	0.847015
MtPDH_2	GATA_2	0.846739
MtbZIP.102	ERF_2	0.846341
GT_4	bHLH_3	0.846261
MtPDH_3	GATA_2	0.845314
MtAS1	ZF.HD_2	0.844929
MtKNOX3	MtBLH1.BLH5	0.844184
MtKNOX5	MDAR_2	0.843394
MtKNOX5	MtBLH1	0.843107
NAC_1	MtMYB062_1	0.842697
GT_2	ZF.HD_1	0.842245
ERF_2	MtTCP9	0.841982
MtRRA3_2	bHLH_1	0.840913
MtBLH6_1	ERF_2	0.840887
Mtr.42878.1.S1_at	ERF_2	0.839781
MYB_related_4	HD.ZIP_3	0.839542
MtBLH1	MtBELL1.2	0.838677
MtMYB094	MtSPX	0.837735
bZIP_2	GATA_3	0.837135
MtBLH6_2	bZIP_1	0.836327
bZIP_1	MYB_related_2	0.836243
MtKNOX5	GST_2	0.8362
MtMYB116	Mtr.42878.1.S1_at	0.835391
ERF_2	MtBELL	0.835307
MtMYB062_1	MtLOG1	0.835294
MYB_1	MtBLH1	0.833813
WRKY_4	bHLH_5	0.833542
MtBLH4.SAW2	MtBLH1	0.832801
MtKNOX10	ERF_2	0.832231
MtBLH6_2	ERF_1	0.831933
MtKNOX3	bHLH_3	0.831737
ZOG_4	bZIP_2	0.831662
MtMYB116	GT_4	0.831499
MtKNOX5	MIKC_MADS_3	0.831186
MtAS1	MtARF5_2	0.831175
ZOG_2	C3H_4	0.83085
MtBLH6_2	MYB_related_2	0.8308
bHLH_4	MtLOG7	0.830604
MtbZIP.102	GST_2	0.830321
MtAS1	MYB_related_3	0.83005
MtCHK3_2	MtBLH1.BLH5	0.829665
MtCRE1_2	ZOG_2	0.829069
GST_1	MtMYB116	0.828514
MtMYB062_1	MtLOG7	0.828178
ERF_2	bHLH_3	0.827943
C3H_1	MtCHK3_3	0.827904
MtKNOX5	bHLH_5	0.827407
MYB_related_2	MtKNOX10	0.827068
ZOG_2	SRS	0.826017
ZOG_2	ZOG_4	0.825931
MtPDH_4	BT	0.825922
MtKNOX2_1	MtKNOX2_2	0.825855
MIKC_MADS_1	bHLH_4	0.825485
MYB_1	MtBLH1.BLH5	0.825024
MYB_related_2	HS_2	0.824913
MtAHK4	WRKY_4	0.824876
MtCRE1_2	HD.ZIP_2	0.824376
MtAHK4	MtBLH1	0.824281
ZOG_2	HS_1	0.823804
MYB_related_1	HD.ZIP_3	0.823627
MtARF12	MtCHK3_3	0.823463
HD.ZIP_2	MtAS1	0.823351
MYB_related_1	MYB_related_3	0.8224
MtMYB094	bHLH_4	0.82226
GST_2	ERF_2	0.821636
GID1	MtRRA3_2	0.821552
GST_1	MtBLH1	0.820833
MtKNOX3	MtMYB116	0.820413
MtAHK4	WRKY_1	0.820163
MYB_1	MtKNOX5	0.819942
GID1	ZOG_2	0.819567
GST_2	bHLH_3	0.81926
MYB_related_2	bZIP_3	0.818904
MYB_related_3	HD.ZIP_3	0.818549
GT_4	GST_2	0.818296
MtMYB062_1	MtTCP9	0.818282
Mtr.42878.1.S1_at	GST_2	0.818223
ZF.HD_1	C3H_4	0.817691
GT_2	bHLH_1	0.817419
MtAS1	bZIP_2	0.817375
MtKNOX3	MtbZIP.102	0.817121
bHLH_5	MtCHK3_3	0.815637
MDAR_2	C3H_2	0.815538
MtKNOX10	MIKC_MADS_3	0.815227
MYB_related_2	MtMYB062_2	0.814947
ZOG_1	GT_2	0.81478
MtAS1	Whirly	0.814139
GST_1	MtKNOX5	0.813861
MtKNOX3	MtBLH1	0.81382
MtBLH6_2	MIKC_MADS_3	0.813581
MtARF5_2	MYB_related_4	0.813418
MYB_1	bHLH_3	0.813243
bZIP_1	MtBELL	0.813207
MtCRE1_2	MtAS1	0.813
ZOG_4	GATA_3	0.812685
MtCRE1_2	B3	0.812623
MtAS1	MtNLP2	0.81224
MtMYB062_2	bZIP_3	0.811528
MtRRA3_2	MtPDH_4	0.811382
MIKC_MADS_3	MtTCP9	0.811185
MtPDH_1	PP2C	0.810814
Mtr.42878.1.S1_at	MtLOG1	0.810712
MtPDH_3	MtRRA3_2	0.810638
bHLH_3	MtBLH1	0.810006
MtBLH1	MtKNOX2_2	0.809963
GRAS_2	GRAS_3	0.809954
HD.ZIP_1	MtARF5_1	0.809818
MtCKX3	MtRRA3_2	0.809765
ZOG_2	ZF.HD_1	0.809758
Mtr.42878.1.S1_at	GT_4	0.809484
MIKC_MADS_1	ERF_1	0.809441
NAC_1	bZIP_3	0.80939
GST_1	MtKNOX3	0.808586
Whirly	MYB_related_3	0.808463
GT_2	ZF.HD_2	0.808224
MtKNOX5	MtBELL1.2	0.807961
WRKY_4	MtCHK3_3	0.807319
MtPDH_2	MtRRA3_2	0.806965
MtKNOX3	MtKNOX5	0.806903
MtCRE1_1	MtRRA3_2	0.806583
ERF_2	bHLH_5	0.806492
MtRRA3_2	MtAS1	0.806171
MtCHK3_2	MtKNOX5	0.805924
GST_1	GT_4	0.805823
ZOG_2	B3	0.80563
GST_1	ERF_2	0.805077
MtRRA3_1	MtRR8_1	0.804877
ZOG_1	GT_5	0.804759
MYB_1	MtbZIP.102	0.804055
GST_2	MIKC_MADS_3	0.803593
MtCHK3_2	bHLH_5	0.802993
MtCRE1_3	ZOG_4	0.802076
MtMYB116	MtBLH1	0.802015
bZIP_2	HSF	0.801988
GID1	MtKNOX6	0.801961
MtBLH6_2	Mtr.42878.1.S1_at	0.801875
MtRRA3_2	BT	0.801345
ZOG_2	ZF.HD_2	0.801227
MtMYB114	bZIP_1	0.801171
MtbZIP.102	GT_4	0.801048
bHLH_5	MtBLH1	0.800917
bZIP_3	MtLOG1	0.800802
MtRRA3_1	ZF.HD_2	0.800506
MtBLH6_2	GT_4	0.800445
MtCRE1_1	MtRR8_2	0.799546
MtAS1	MtRR8_2	0.799367
Mtr.42878.1.S1_at	MtTCP9	0.799348
GT_1	GT_2	0.798849
MtAHK4	MtARF12	0.798661
GT_5	ZOG_3	0.798351
MtMYB114	MYB_related_2	0.798163
ZOG_2	bHLH_1	0.798142
ZOG_2	MtCRE1_3	0.797716
MYB_related_2	MtBELL	0.797679
MtBLH4.SAW2	MtBELL1.2	0.797167
MtPDH_1	HS_1	0.797119
GST_1	Mtr.42878.1.S1_at	0.796866
GST_1	MIKC_MADS_3	0.796795
MYB_1	MYB_2	0.795982
MtAS1	MtCRE1_3	0.795419
GST_1	bHLH_3	0.795159
MtMYB003	bHLH_4	0.79507
HD.ZIP_2	GT_3	0.794672
MtKNOX5	ERF_2	0.794662
MtRR8_2	Whirly	0.794606
MtMYB062_2	bHLH_4	0.794586
MtRR8_1	Whirly	0.794422
MtAS1	GT_3	0.79436
NAC_1	MtLOG1	0.794059
PP2C	HS_1	0.793658
MtAS1	LBD	0.79345
MtbZIP.102	MtKNOX10	0.793151
bHLH_3	MtBLH1.BLH5	0.79299
MtMYB114	NAC_1	0.792766
NAC_3	MtTCP9	0.792572
MtCRE1_1	ZF.HD_2	0.792529
MtRRA3_1	GT_3	0.792445
MYB_2	MtCHK3_3	0.791522
NAC_1	bHLH_4	0.791086
ERF_2	WRKY_4	0.790924
GID1	ZOG_4	0.790916
MtPDH_1	MtRRA3_2	0.79055
MtMYB116	MtBLH6_2	0.790424
MIKC_MADS_1	C3H_2	0.79023
MtbZIP.102	MtBLH1	0.789907
MtKNOX5	MtCHK3_3	0.789861
GT_1	GT_3	0.789355
ERF_1	bHLH_4	0.789339
MtbZIP.102	MtTCP9	0.788813
PP2C	MtPDH_4	0.788801
ZOG_2	MtRRA3_2	0.788482
GT_4	ERF_2	0.788215
MIKC_MADS_1	MIKC_MADS_3	0.78802
MtCRE1_2	bHLH_1	0.787727
bZIP_1	ERF_1	0.787698
MtMYB116	MtMYB062_1	0.78763
MtNLP2	MtARF5_2	0.787442
MIKC_MADS_1	ERF_2	0.787349
MYB_1	MtMYB116	0.787098
MtPDH_1	MtAS1	0.78694
MtBLH9.PNY_1	MtBELL1.1	0.78641
MtKNOX3	MIKC_MADS_3	0.786146
Mtr.42878.1.S1_at	MtKNOX5	0.786039
MtCRE1_2	ZOG_1	0.785914
MIKC_MADS_3	MtBLH1	0.7857
MtFCL1	MtATH1	0.785513
MtMYB114	ERF_1	0.785503
MtPDH_1	GATA_2	0.785347
MYB_1	bHLH_5	0.785275
MtCHK3_2	MtBLH1	0.785126
MtKNOX3	MtBELL1.2	0.785082
MtCRE1_2	MtRRA3_1	0.784654
GST_2	MtBLH1	0.784627
MtCKX3	bHLH_1	0.784595
MtAHK4	bHLH_3	0.78423
MtMYB003	ZF.HD_3	0.78412
MYB_related_2	MIKC_MADS_1	0.783942
MtRR8_2	LBD	0.783805
MtBLH6_2	MtbZIP.102	0.783402
NAC_3	MtLOG7	0.783319
SRS	C3H_4	0.782779
MtRRA3_1	bHLH_1	0.78272
PP2C	ZF.HD_2	0.782499
MtPDH_3	PP2C	0.782452
MtRRA3_1	bZIP_2	0.782134
GT_3	ZF.HD_2	0.78152
MtMYB003	MtARF12	0.781493
MtMYB114	MtLOG7	0.781408
MtMYB114	MtLOG1	0.781229
MtBLH1.BLH5	MtBELL1.2	0.780909
MtCKX3	MtRRA3_1	0.780904
PP2C	MtAS1	0.780891
MYB_related_3	MtARF5_2	0.780755
ZOG_4	ZF.HD_2	0.780459
MtRRA3_1	GATA_2	0.780393
MtMYB062_1	NAC_3	0.780296
MtCHK3_2	WRKY_1	0.779805
PP2C	GID1	0.779618
MtCRE1_2	C3H_4	0.779558
MtBLH6_2	NAC_1	0.778722
MtBLH6_1	MtMYB114	0.778565
MtCHK3_3	MtBLH1	0.778487
MIKC_MADS_3	MtSOC1b	0.778474
PP2C	ZOG_2	0.778282
MtRRA3_2	B3	0.777901
ZOG_1	MYB_related_3	0.777608
MtRR8_1	MtAS1	0.777564
GT_2	HD.ZIP_2	0.777297
MtKNOX3	GST_2	0.777284
MtMYB116	MtAHK4	0.777209
MDAR_2	MtAHK4	0.777107
MtKNOX5	MtTCP9	0.777085
C2H2_1	MtNLP2	0.776892
ZOG_2	MtKNOX6	0.776772
MYB_1	GST_1	0.776747
MtCRE1_3	bHLH_1	0.77655
GST_1	MtbZIP.102	0.776374
GT_3	ZOG_4	0.776286
MYB_1	ERF_2	0.776128
B3	ERF_3	0.775771
MtKNOX8_2	MtKNOX8_4	0.775361
GRAS_3	bHLH_5	0.775346
ZOG_1	MtNLP2	0.775308
HD.ZIP_2	ZOG_4	0.775195
MYB_related_2	ERF_1	0.775022
ERF_2	C3H_2	0.774683
MtARF12	bHLH_4	0.774507
MtRRA3_1	ZOG_2	0.774464
GST_1	MtBLH1.BLH5	0.773628
ZOG_1	ZF.HD_1	0.773208
MtAS1	ZF.HD_1	0.772686
GT_2	ZOG_4	0.771943
GT_4	MtKNOX5	0.771782
MtAS1	HSF	0.771454
HS_1	ZOG_4	0.771398
MYB_related_2	ERF_2	0.770971
C3H_3	MtCHK3_3	0.770766
MtARF12	ZF.HD_3	0.77076
ZOG_1	MtRRA3_1	0.770736
MtBLH6_2	GST_2	0.770688
MtCKX3	ZOG_4	0.770677
MtNLP2	HSF	0.770533
MtBLH6_2	MIKC_MADS_1	0.770385
bHLH_4	MtLOG1	0.770249
MDAR_2	bHLH_3	0.770014
ZOG_1	ZOG_2	0.76962
bHLH_5	MtBLH1.BLH5	0.769463
MtCRE1_2	ERF_3	0.769453
NAC_1	NAC_3	0.769307
Whirly	MIKC_MADS_4	0.769269
MtBLH6_2	bHLH_4	0.769236
MYB_related_2	MIKC_MADS_3	0.768956
PP2C	ZF.HD_1	0.768629
ZOG_1	ZF.HD_2	0.768025
MtMYB114	MtBLH6_2	0.767771
MYB_2	MtKNOX10	0.767535
NAC_1	MYB_related_2	0.767357
MYB_2	C2H2_2	0.767198
MtBLH1	MtKNOX8_1	0.767141
MtBLH6_1	MtKNOX10	0.766869
ZF.HD_3	MtBELL1.2	0.76681
MDAR_2	MtTCP9	0.766728
MtBLH6_1	MIKC_MADS_3	0.766563
ZOG_2	ERF_3	0.766549
ZOG_1	ZOG_4	0.766305
PP2C	HD.ZIP_2	0.76629
MtMYB062_1	MYB_related_2	0.766284
MtCRE1_2	MtRRA3_2	0.766257
ZOG_2	GATA_3	0.766092
bHLH_3	bHLH_5	0.766059
MtCHK3_3	MtBLH1.BLH5	0.766049
bZIP_1	MIKC_MADS_1	0.765806
MtKNOX10	bHLH_3	0.765764
MtBLH6_2	WRKY_4	0.765657
GT_3	bHLH_1	0.765619
MtSPX	WRKY_6	0.76547
MIKC_MADS_3	MtBLH4.SAW2	0.764828
MtTCP9	MtLOG1	0.764386
GST_1	MtBLH6_2	0.764329
MtPDH_3	HS_1	0.764214
MtRR8_1	GT_3	0.764214
MtBLH6_1	Mtr.42878.1.S1_at	0.76347
MtSOC1b	bHLH_3	0.763407
ZOG_1	MYB_related_4	0.763362
MtBLH6_2	bHLH_3	0.763167
MtNLP2	MtARF5_1	0.763143
MtCRE1_2	ZOG_4	0.763099
MtTCP9	MtLOG7	0.761987
MtRR8_2	ZF.HD_2	0.76182
MtCRE1_3	ZF.HD_2	0.761447
MtCRE1_1	MtPDH_3	0.761346
MDAR_2	ERF_2	0.761212
bZIP_1	ERF_2	0.76078
WRKY_4	bHLH_4	0.760747
SRS	ERF_3	0.760438
ZF.HD_1	bHLH_1	0.760215
MtRRA3_1	MtRR8_2	0.760195
MYB_1	MtBLH6_2	0.760103
MtRRB6	MtLOG7	0.760084
WRKY_1	MtCHK3_3	0.759961
MtAS1	GATA_3	0.759779
NAC_1	MtLOG7	0.759688
ZOG_4	BT	0.759663
MtBEL1	MtBELL1.4	0.759594
Mtr.42878.1.S1_at	MIKC_MADS_3	0.759009
MtRR8_2	MYB_related_3	0.758807
HD.ZIP_2	MtCRE1_3	0.758754
MtMYB062_1	MtbZIP.102	0.758443
MtMYB114	MtMYB062_2	0.758387
bZIP_1	NAC_1	0.758069
PP2C	MtKNOX6	0.758047
MtKNOX3	MtSOC1b	0.757951
MtMYB114	MIKC_MADS_1	0.757805
MtCHK3_2	bHLH_3	0.757789
bHLH_3	MtTCP9	0.757283
bHLH_1	MtKNOX6	0.757259
MtBLH6_1	bHLH_4	0.757246
MtMYB116	MtBELL1.2	0.757231
MtBLH2.SAW1_2	MtBLH9.PNY_1	0.7572
MYB_related_1	MYB_related_4	0.757178
GST_2	MtAHK4	0.75708
bHLH_1	B3	0.756952
MtPDH_3	MtCRE1_3	0.756928
MtPDH_1	HD.ZIP_2	0.756851
MtKNOX3	ZF.HD_3	0.756834
MtBLH6_1	GRAS_3	0.75673
MtCRE1_3	B3	0.756632
MtCKX3	GID1	0.756439
MtAHK4	ZF.HD_3	0.756435
MIKC_MADS_1	WRKY_4	0.756365
MtBLH6_2	MtTCP9	0.756244
HD.ZIP_2	MtPDH_4	0.756208
MtBLH6_2	HS_2	0.756171
MtRR8_2	MYB_related_4	0.756143
GST_1	MtAHK4	0.756122
MtRRA3_1	BT	0.75612
PP2C	bHLH_1	0.756114
Mtr.42878.1.S1_at	MtBELL	0.756096
bZIP_1	bZIP_3	0.755867
MtPDH_1	MtCRE1_3	0.755605
MDAR_2	bHLH_5	0.754765
Whirly	ZF.HD_2	0.754657
GT_4	MtSOC1b	0.754371
MtAHK4	ERF_2	0.754368
MtMYB116	MtSOC1b	0.754106
Mtr.42878.1.S1_at	bHLH_5	0.753941
MtPDH_3	HD.ZIP_2	0.753874
MtMYB062_2	MtTCP9	0.753816
LBD	bZIP_2	0.753213
MtRRA3_1	Whirly	0.753135
MtCRE1_2	ZF.HD_1	0.752978
MtAS1	BT	0.752835
MtMYB003	MtBELL1.2	0.752633
MtRRA3_1	GT_2	0.752604
MtPDH_4	MtCRE1_3	0.752369
LBD	MYB_related_4	0.752007
MYB_1	MtBLH6_1	0.75182
MtKNOX8_1	MtBLH1.BLH5	0.751559
MtCHK3_2	MtbZIP.102	0.751483
MtAS1	bHLH_1	0.751429
ZOG_1	LBD	0.750972
MYB_1	MtKNOX10	0.750912
MtCHK3_2	MYB_2	0.750485
MtCKX3	MtCRE1_3	0.750438
MtbZIP.102	MtAHK4	0.750404
ZOG_1	ZOG_3	0.750226
Whirly	LBD	0.749699
HS_1	MtPDH_4	0.749427
ZOG_4	GATA_2	0.749348
MtMYB003	MtKNOX3	0.749266
MDAR_2	WRKY_4	0.74912
GT_3	DBB	0.748996
CAT2	MtBLH6_2	0.74884
Mtr.32903.1.S1_at	ZF.HD_1	0.748761
Whirly	MYB_related_4	0.748644
MtBLH6_1	NAC_3	0.748623
MtMYB116	MDAR_2	0.748497
GT_3	ZF.HD_1	0.748352
MtCHK3_2	MtARF12	0.748143
ZOG_3	ZOG_4	0.748
NAC_1	ERF_1	0.747938
GT_1	GATA_2	0.747917
MtMYB114	CAT2	0.74787
MtMYB003	MIKC_MADS_3	0.747379
HD.ZIP_2	bHLH_1	0.747131
ZF.HD_2	MYB_related_4	0.747122
MtARF12	C3H_1	0.746897
MtCHK3_2	WRKY_4	0.746854
GT_4	MtLOG7	0.746727
MtCHK3_2	MtKNOX3	0.74668
MtRRB6	ERF_1	0.746672
MtRRB6	MIKC_MADS_1	0.746476
MtBLH6_1	GT_4	0.746347
MtRRA3_2	HD.ZIP_2	0.746316
MtBLH6_1	MYB_related_2	0.746287
MtMYB114	HS_2	0.746228
C3H_4	HD.ZIP_3	0.745674
MtPDH_3	MtRRA3_1	0.745445
MtMYB114	MtARF12	0.745132
MtKNOX3	MtAHK4	0.744896
MtCRE1_1	MtAS1	0.744541
HS_1	GATA_2	0.744497
MtCRE1_1	GATA_2	0.744341
MtAS1	DBB	0.74424
MtMYB003	MtLOG7	0.74416
MtRR8_1	LBD	0.744014
MYB_1	WRKY_1	0.743943
MtMYB062_1	bHLH_4	0.743914
GT_3	MtCRE1_3	0.743801
C2H2_1	MtARF5_1	0.743776
MtCRE1_2	SRS	0.743582
MtRR8_1	MtCRE1_3	0.74356
GT_2	MtAS1	0.74352
GT_4	MtTCP9	0.743337
MtPDH_2	HD.ZIP_2	0.74322
MtCRE1_2	ZF.HD_2	0.743059
MtCRE1_2	GT_3	0.742824
ZF.HD_2	C3H_4	0.742763
MYB_related_3	C3H_4	0.742754
GT_3	ZOG_3	0.742449
ZF.HD_1	MYB_related_4	0.742444
MtBLH2.SAW1_2	MtBELL1.1	0.742298
ZF.HD_3	MtBLH1.BLH5	0.742275
ZF.HD_1	ERF_3	0.741809
MtARF12	C3H_3	0.741777
HS_1	BT	0.741695
MtCRE1_1	MtPDH_4	0.741318
C3H_1	MtBELL1.2	0.741317
MtCRE1_2	HD.ZIP_1	0.741237
C3H_2	MtTCP9	0.741217
WRKY_1	MtBLH1	0.741081
SRS	B3	0.741076
MtCRE1_2	GID1	0.741045
MtBLH6_1	GST_1	0.740934
MYB_related_2	MtLOG1	0.740884
MtPDH_1	MtRRA3_1	0.740856
MtBLH6_2	MYB_2	0.740451
MtAHK4	MIKC_MADS_3	0.740326
Mtr.42878.1.S1_at	WRKY_4	0.740305
PP2C	ZOG_4	0.740295
MYB_1	MtKNOX3	0.740019
MtRRA3_1	GATA_3	0.739878
HS_1	MYB_related_4	0.739819
ZOG_2	MYB_related_4	0.739541
MtMYB094	Mtr.42878.1.S1_at	0.739391
MtBLH6_1	MtMYB116	0.738962
ZF.HD_1	SRS	0.738834
ZF.HD_2	bHLH_1	0.738632
GST_2	MtBLH1.BLH5	0.738396
MIKC_MADS_3	MtBELL	0.738262
MtCRE1_3	ZF.HD_1	0.738216
MtMYB062_1	MtBELL1.2	0.738067
MtPDH_4	MtKNOX6	0.73787
MtMYB116	MtKNOX10	0.737763
NAC_1	MtBELL	0.737746
ZOG_4	WRKY_3	0.737466
MtPDH_3	GT_1	0.737429
Mtr.42878.1.S1_at	MtAHK4	0.737339
MYB_1	MIKC_MADS_3	0.737329
MYB_related_4	C3H_4	0.737321
Mtr.32259.1.S1_at	HS_1	0.737281
MtMYB116	MtBLH1.BLH5	0.737253
MtbZIP.102	MDAR_2	0.737252
MtAHK4	MtBELL1.2	0.737125
MtRRA3_2	MtKNOX6	0.736426
MtMYB062_1	C2H2_2	0.736112
MtKNOX3	MtARF12	0.736072
MtBLH6_1	MIKC_MADS_1	0.735971
GT_2	MtCRE1_3	0.73573
GT_3	MtRR8_2	0.735551
MtKNOX8_1	MtKNOX9_1	0.735385
MIKC_MADS_1	GRAS_3	0.735088
MtCRE1_2	GT_2	0.734951
MtPDH_3	MtAS1	0.734942
MtMYB116	MtLOG1	0.734755
MtPDH_3	MtKNOX6	0.734668
MtPDH_2	HS_1	0.734632
ZOG_2	HD.ZIP_2	0.734563
GATA_2	MtKNOX6	0.734535
HSF	GATA_3	0.734494
MtRRA3_1	HD.ZIP_2	0.734004
GT_4	MtLOG1	0.733722
bHLH_4	MtTCP9	0.733623
ZOG_2	GATA_2	0.733598
MtbZIP.102	MtBLH1.BLH5	0.73356
ZOG_1	bZIP_2	0.733535
GID1	MtAS1	0.733194
MtPDH_3	ZOG_4	0.733109
MtMYB114	MtRRB6	0.733016
MtKNOX5	WRKY_1	0.732456
MtPDH_1	ZOG_2	0.732365
MtCHK3_3	MtBELL1.2	0.732081
MtCRE1_2	MtNLP2	0.731998
MtARF5_1	MtAPT3	0.731563
ZF.HD_2	MYB_related_3	0.731422
ZOG_3	bZIP_2	0.731389
MYB_related_3	LBD	0.731224
Mtr.42878.1.S1_at	MtbZIP.102	0.731184
MIKC_MADS_1	MtBELL	0.730751
GID1	SRS	0.730644
MtBLH6_1	NAC_1	0.730568
MtMYB114	Mtr.42878.1.S1_at	0.730373
MtBLH9.PNY_1	MtKNOX8_1	0.730192
B3	MtKNOX6	0.730189
MtKNOX10	MtBELL	0.730169
MtBLH6_1	bZIP_1	0.730111
ZOG_4	B3	0.729871
MtPDH_4	ZOG_4	0.72987
MIKC_MADS_1	MtTCP9	0.72987
MtCRE1_1	GT_3	0.729543
Mtr.42878.1.S1_at	bHLH_4	0.729506
MtBLH6_2	bHLH_5	0.729456
MDAR_1	BT	0.729326
MtRRA3_1	GID1	0.729226
MtCRE1_2	MtARF5_1	0.729155
B3	GATA_3	0.728603
ERF_2	bHLH_4	0.728456
ZOG_1	DBB	0.728163
MtBLH1	MtBLH9.PNY_1	0.728147
MtKNOX3	GT_4	0.727911
MtARF5_2	HD.ZIP_3	0.727711
bZIP_2	MtBLH9.PNY_2	0.727586
MIKC_MADS_1	bHLH_5	0.727562
Whirly	MtARF5_2	0.72744
ERF_1	ERF_2	0.727288
MtKNOX5	MtSOC1b	0.72722
MtRRA3_2	HS_1	0.72721
MtPDH_2	PP2C	0.727045
bHLH_1	ERF_3	0.726679
MtRR8_1	ZF.HD_2	0.726634
bHLH_3	MtBELL1.2	0.726598
MIKC_MADS_3	bHLH_5	0.726485
MtCRE1_3	GATA_2	0.72632
MIKC_MADS_3	C3H_2	0.725984
GST_1	bHLH_5	0.725448
MtbZIP.102	MtBELL1.2	0.725354
MtCRE1_2	PP2C	0.725259
bHLH_4	MtCHK3_3	0.725186
MtCRE1_1	ZF.HD_1	0.725094
MtMYB114	bZIP_3	0.724724
HS_1	MtARF5_2	0.7245
bZIP_1	bHLH_4	0.723717
SRS	C2H2_1	0.723671
MtCRE1_2	Mtr.32259.1.S1_at	0.723562
MtBLH6_2	C3H_2	0.723488
MtCKX3	GT_3	0.723299
C2H2_1	MtAPT3	0.723212
MtMYB062_1	bZIP_3	0.723113
MtCRE1_1	ZOG_4	0.723108
MtRRA3_2	GATA_3	0.722975
Mtr.42878.1.S1_at	MtLOG7	0.722931
CAT2	MYB_related_2	0.722912
MYB_1	MtBELL1.2	0.722834
GT_2	MtRRA3_2	0.722691
bZIP_1	C3H_2	0.722529
NAC_3	C3H_2	0.722418
MtPDH_1	Mtr.32259.1.S1_at	0.722321
HS_2	C3H_2	0.72217
MYB_1	GST_2	0.722085
MtMYB116	WRKY_1	0.721998
NAC_1	HS_2	0.721832
MtPDH_2	MtRRA3_1	0.721746
MtBLH6_2	MtAHK4	0.721738
LBD	MtNLP2	0.721681
MYB_related_3	MtNLP2	0.721674
MtCKX3	B3	0.721571
MYB_related_2	bHLH_4	0.721349
MtSOC1b	MtLOG7	0.721038
MtPDH_1	ZOG_4	0.720924
ZOG_1	HD.ZIP_2	0.720902
MtBLH6_2	MtKNOX5	0.720731
MtMYB114	NAC_3	0.720642
HS_1	ZF.HD_2	0.720613
NAC_1	Mtr.42878.1.S1_at	0.720513
MtMYB003	MtAHK4	0.720435
MtFCL1	MtKNOX6	0.720281
ZOG_1	ERF_3	0.720198
Mtr.32259.1.S1_at	MtNLP2	0.71991
HS_1	MtNLP2	0.719831
MtKNOX10	MIKC_MADS_1	0.71973
MtCRE1_1	MtCKX3	0.719627
MtBLH6_2	MtCHK3_3	0.719454
MtMYB003	MtLOG1	0.719412
MtCHK3_2	MtMYB116	0.719317
MtPDH_1	ZF.HD_2	0.718847
ZOG_1	MtARF5_2	0.718842
WRKY_1	MtBLH1.BLH5	0.7185
HD.ZIP_1	MtNLP2	0.718225
GT_1	ZF.HD_2	0.718193
bHLH_1	SRS	0.718048
MtRRA3_1	GT_1	0.71799
GT_4	MtKNOX10	0.717693
MIKC_MADS_3	MtLOG1	0.717632
ZOG_4	ZF.HD_1	0.717601
MtMYB116	MtBELL	0.717407
MtCRE1_1	MtPDH_1	0.717298
MtRRA3_2	ZF.HD_2	0.717296
bHLH_1	WRKY_3	0.717222
B3	C3H_4	0.717005
MtAHK4	bHLH_4	0.71692
MtPDH_2	ZOG_4	0.71692
MtRR8_1	BT	0.716822
NAC_2	WRKY_4	0.716691
NAC_1	C3H_2	0.716559
ZOG_2	MtNLP2	0.716478
MYB_2	MtAHK4	0.71644
MtCHK3_2	MtBELL1.2	0.71629
MtMYB062_1	MtSOC1b	0.716185
C2H2_1	C3H_4	0.716177
NAC_2	bHLH_5	0.716082
MtKNOX3	MtCHK3_3	0.716036
MtCRE1_3	MtKNOX6	0.715939
bHLH_4	MtKNOX4	0.715267
MtMYB003	MtMYB062_1	0.71487
MtCKX3	ZF.HD_2	0.714846
HS_2	MtBELL	0.714548
ERF_1	bZIP_3	0.714494
bHLH_5	MtKNOX2_2	0.714474
BT	MIKC_MADS_4	0.714258
MtCRE1_3	MtRR8_2	0.713873
MtPDH_2	MtCRE1_3	0.713651
MtCRE1_1	Whirly	0.713622
Mtr.42878.1.S1_at	bHLH_3	0.713622
MtCRE1_1	GT_2	0.713431
ZF.HD_1	HD.ZIP_3	0.713423
MtMYB003	MtBLH4.SAW2	0.713358
MtAS1	ZOG_3	0.713299
MtPDH_3	MtRR8_1	0.713269
ZOG_1	bHLH_2	0.713189
MtMYB062_1	MIKC_MADS_3	0.713115
MIKC_MADS_3	MtBELL1.2	0.712936
MtCHK3_2	GST_2	0.712891
MtRRA3_1	LBD	0.712815
C2H2_1	MYB_related_4	0.712659
GST_2	MDAR_2	0.71264
PP2C	MtCRE1_3	0.71232
GST_1	MtCHK3_2	0.712273
HS_1	HSF	0.712257
WRKY_1	MtARF12	0.712228
MtRRB6	bHLH_4	0.712173
ZOG_4	DBB	0.712144
ZOG_2	GT_2	0.712117
GT_1	MtPDH_4	0.712093
MtAHK4	C3H_1	0.712087
bHLH_3	C3H_2	0.711915
MtKNOX5	ZF.HD_3	0.711712
C2H2_1	MYB_related_3	0.711696
MtBLH6_1	MtAHK4	0.711616
MIKC_MADS_3	MtKNOX2_2	0.711596
ZOG_2	MYB_related_1	0.71154
MtCRE1_1	PP2C	0.71145
MtBLH6_1	MtTCP9	0.711374
ZOG_2	MYB_related_3	0.711316
MtMYB116	C3H_2	0.711121
MtMYB062_1	MtKNOX5	0.710942
ZOG_1	MtRR8_2	0.710892
MtRRA3_1	MtPDH_4	0.710622
MtBLH6_1	MtCHK3_3	0.710506
MtRRA3_2	WRKY_3	0.710187
GRAS_3	MtBLH1	0.709994
MtKNOX5	C3H_2	0.709953
MtbZIP.102	MtSOC1b	0.70991
Mtr.32259.1.S1_at	MtARF5_1	0.709908
MtKNOX5	WRKY_4	0.709704
ZOG_4	HSF	0.709684
MtARF12	MtKNOX2_2	0.709472
ERF_1	MtMYB062_2	0.70922
NAC_1	MtTCP9	0.709216
bHLH_4	MtBELL	0.709075
MtMYB094	MtMYB114	0.708755
MYB_related_2	GT_4	0.708404
MtbZIP.102	MYB_related_2	0.708403
MtSOC1b	MtCHK3_3	0.708351
MDAR_1	DBB	0.708308
bZIP_3	MtBELL	0.70795
WRKY_4	MtKNOX4	0.70787
MtMYB003	bHLH_3	0.707839
bHLH_3	MtCHK3_3	0.707805
MYB_1	GRAS_3	0.707799
MtBLH6_1	WRKY_4	0.707773
MtPDH_1	MtRR8_1	0.707597
MtKNOX3	Mtr.42878.1.S1_at	0.707515
MtBLH6_1	bHLH_5	0.707302
MtBLH6_2	bZIP_3	0.707217
MIKC_MADS_1	MtKNOX4	0.707176
MtMYB094	MtARF12	0.707152
MtMYB116	NAC_1	0.707052
MtCRE1_3	BT	0.706939
NAC_1	WRKY_6	0.706698
PP2C	Mtr.32259.1.S1_at	0.706623
HD.ZIP_2	MtNLP2	0.706611
MtMYB062_2	Dof	0.706517
MtRRA3_1	HS_1	0.706508
MtMYB094	WRKY_4	0.706499
ZF.HD_2	DBB	0.706347
MtMYB003	MtMYB114	0.706162
MtAHK4	MtKNOX2_2	0.70594
MtMYB062_2	NAC_3	0.705749
WRKY_1	ZF.HD_3	0.705463
MYB_related_2	MtLOG7	0.705375
MtKNOX5	MtKNOX2_2	0.705316
GID1	ZF.HD_2	0.705168
MtKNOX8_1	MtKNOX8_2	0.704982
Mtr.32259.1.S1_at	MtAS1	0.704913
MtMYB003	C3H_1	0.704309
PP2C	C3H_4	0.704084
MtMYB116	MtBLH4.SAW2	0.704062
B3	MtGRF1	0.703998
PP2C	DBB	0.703892
DBB	ERF_3	0.703765
ERF_1	NAC_3	0.70375
ERF_3	GATA_3	0.703279
MtMYB062_1	MtCHK3_3	0.703258
MtCHK3_2	MDAR_2	0.70314
ZF.HD_1	B3	0.702984
MtMYB116	bHLH_5	0.702958
NAC_2	GRAS_3	0.702951
MIKC_MADS_3	MtBLH1.BLH5	0.702889
MtbZIP.102	MtCHK3_3	0.702812
GT_2	B3	0.702788
MtMYB116	MtMYB062_2	0.702782
MtCHK3_2	MtSOC1b	0.702688
MtBLH6_2	NAC_3	0.702623
ZOG_4	ERF_3	0.702523
Whirly	bZIP_2	0.702334
MtAS1	MIKC_MADS_4	0.702297
MtRRA3_2	GT_3	0.702233
ZOG_1	GT_1	0.702161
MtRR8_2	HD.ZIP_3	0.702124
MtCRE1_3	C3H_4	0.702114
MtRRA3_1	B3	0.702026
WRKY_1	bHLH_3	0.702
MtMYB114	GT_4	0.701976
MIKC_MADS_3	ZF.HD_3	0.701838
bHLH_1	MtGRF1	0.70176
HD.ZIP_2	BT	0.701499
GT_4	MtBELL	0.701458
MtCHK3_2	C3H_1	0.701285
bZIP_3	bHLH_4	0.701209
ZF.HD_2	MtKNOX6	0.701169
MtMYB114	MtMYB062_1	0.701149
MtMYB114	MtCHK3_3	0.701037
Whirly	BT	0.700756
MtAS1	SRS	0.700489
HS_1	MYB_related_3	0.700486
Mtr.42878.1.S1_at	MDAR_2	0.700225
MDAR_2	MIKC_MADS_3	0.700135
PP2C	GT_2	0.700104
HS_1	MtCRE1_3	0.700096
MtTCP9	bHLH_5	0.700065
SRS	MtARF5_1	0.699957
MtMYB003	MtCHK3_3	0.699748
MYB_related_1	MtARF5_2	0.699744
MtAHK4	MtSOC1b	0.699624
MtCHK3_2	ZF.HD_3	0.699595
NAC_1	MIKC_MADS_1	0.699462
PP2C	MtRRA3_2	0.699318
MtMYB062_1	C3H_1	0.699263
MtMYB114	WRKY_4	0.699163
MtbZIP.102	WRKY_1	0.699045
MtPDH_2	MtAS1	0.698774
MtMYB094	MtAHK4	0.698631
MtCRE1_1	MtPDH_2	0.698427
GT_1	bHLH_1	0.698397
ERF_1	GRAS_3	0.698162
MtAS1	GATA_2	0.698129
GT_5	GT_3	0.697931
ERF_2	MtCHK3_3	0.697861
Whirly	HD.ZIP_3	0.697671
MtMYB062_1	MtAHK4	0.697194
MtMYB114	MtKNOX4	0.697074
MIKC_MADS_1	MtMYB062_2	0.697029
MtCRE1_1	GT_1	0.696538
HS_1	MDAR_1	0.696528
MtMYB114	ERF_2	0.696485
MtBLH6_1	GRAS_2	0.696322
MtPDH_4	bHLH_1	0.696211
Mtr.32903.1.S1_at	ZF.HD_2	0.696151
MIKC_MADS_1	MtLOG7	0.696124
MtAHK4	MtTCP9	0.696087
MtMYB003	MtKNOX5	0.696085
WRKY_4	MtTCP9	0.696032
GT_1	MtRRA3_2	0.695931
ZF.HD_3	MtBLH4.SAW2	0.695893
MtRR8_2	ZF.HD_1	0.695608
C3H_1	C2H2_2	0.695605
LBD	HD.ZIP_3	0.695566
MtAS1	C3H_4	0.695094
GST_1	MtCHK3_3	0.695011
MIKC_MADS_3	bHLH_4	0.694918
MtGRF1	ERF_3	0.694909
MtKNOX2_1	MIKC_MADS_1	0.694792
MtCRE1_2	MYB_related_4	0.694714
MtTCP9	MtBELL	0.694514
GT_4	MtBLH1	0.694198
MtMYB116	MtCHK3_3	0.694159
MtSOC1b	MtBLH1	0.694115
MtKNOX3	WRKY_1	0.693993
GT_4	MtAHK4	0.693993
MtCRE1_2	MtPDH_1	0.693959
MtMYB094	MtLOG1	0.693893
bHLH_3	MtBLH4.SAW2	0.693769
GID1	GT_2	0.693481
ZOG_1	HS_1	0.693357
GID1	HS_1	0.693295
Mtr.42878.1.S1_at	MtMYB062_2	0.693219
MtMYB003	MtMYB116	0.693098
MtMYB114	MtTCP9	0.692732
GT_2	MtKNOX6	0.692699
MtBLH6_1	GST_2	0.692536
PP2C	GATA_3	0.692312
MtAS1	HD.ZIP_3	0.69228
Dof	MtLOG1	0.692255
MtRRA3_1	ZF.HD_1	0.692055
MtARF12	MtBELL1.2	0.691915
NAC_1	ERF_2	0.691751
MtNLP2	MYB_related_4	0.691723
MtARF12	bHLH_5	0.69164
HD.ZIP_1	HD.ZIP_2	0.691536
ZF.HD_1	MtKNOX6	0.691384
MtBLH4.SAW2	MtKNOX8_1	0.691185
Mtr.42878.1.S1_at	MtMYB062_1	0.691018
MtMYB062_1	MDAR_2	0.690935
MtBLH6_2	MtLOG1	0.690753
GT_1	MtAS1	0.690596
MtMYB003	MtSOC1b	0.69046
HD.ZIP_2	ZF.HD_1	0.690221
MtMYB003	MtMYB062_2	0.690154
MtSOC1b	MtBELL1.2	0.690064
GST_2	MtCHK3_3	0.689982
MtAS1	MtPDH_4	0.689937
MtMYB114	MtBELL	0.689563
GT_4	MtBELL1.2	0.689515
GT_3	bHLH_2	0.689417
HS_2	ERF_2	0.689128
HD.ZIP_2	ZF.HD_2	0.688055
ERF_2	MtBLH1	0.688031
HD.ZIP_2	HS_1	0.687996
ZF.HD_2	LBD	0.68795
MtCRE1_1	BT	0.687783
ZOG_1	SRS	0.68777
MIKC_MADS_3	MtLOG7	0.687575
GST_2	MtKNOX2_2	0.687477
MtMYB003	bHLH_5	0.687466
GID1	GATA_2	0.687119
bHLH_4	bHLH_5	0.686828
MtRRA3_1	ZOG_3	0.686666
MtRRA3_1	MIKC_MADS_4	0.68665
MtBLH6_1	bHLH_3	0.686482
GID1	MtCRE1_3	0.686464
MtCRE1_2	MtCRE1_1	0.68643
ZOG_1	bHLH_1	0.686411
WRKY_1	bHLH_5	0.686302
MtPDH_4	MtFCL1	0.68629
MtPDH_1	MtKNOX6	0.685915
MtKNOX2_1	bHLH_4	0.685904
NAC_3	bHLH_4	0.68584
NAC_1	MtSPX	0.685785
MtCRE1_2	HS_1	0.685777
HS_1	bHLH_1	0.685686
MtKNOX3	MtBLH4.SAW2	0.685661
MtPDH_3	ZOG_2	0.685325
C3H_4	MtKNOX6	0.68529
ERF_1	MtLOG7	0.68521
GST_2	bHLH_5	0.685208
MYB_1	WRKY_4	0.685207
MtKNOX3	bHLH_5	0.68512
HS_1	ZF.HD_1	0.685039
MtMYB062_1	WRKY_1	0.684938
MtSOC1b	ZF.HD_3	0.684718
WRKY_4	GRAS_3	0.68453
MtMYB114	bHLH_5	0.68432
MtbZIP.102	bHLH_5	0.684237
Mtr.42878.1.S1_at	ERF_1	0.684047
PP2C	B3	0.683621
WRKY_1	MtKNOX2_2	0.683525
MYB_1	GT_4	0.683484
MtMYB116	MtLOG7	0.683481
MtCRE1_3	MtNLP2	0.683463
WRKY_3	MtGRF1	0.683379
MDAR_2	MtCHK3_3	0.683103
MtAHK4	GRAS_3	0.683041
MtBLH6_2	MDAR_2	0.682807
MtBLH2.SAW1_2	MtBLH1	0.682622
MtRRB6	NAC_3	0.682593
WRKY_1	C3H_1	0.682514
SRS	MYB_related_4	0.6823
MtAHK4	MtSPX	0.682248
BT	ZF.HD_2	0.682032
GT_1	ZF.HD_1	0.681923
MtMYB116	MYB_related_2	0.681596
MtPDH_3	ZF.HD_2	0.681497
ZOG_2	GT_1	0.681465
MtKNOX2_2	MtBELL1.2	0.681366
MtAS1	MYB_related_1	0.681306
MtbZIP.102	C3H_2	0.681165
Mtr.42878.1.S1_at	MtSPX	0.680863
HD.ZIP_2	HSF	0.680829
GID1	C3H_4	0.680745
MtKNOX3	MtLOG1	0.680629
MtRR8_1	ZOG_4	0.680448
MYB_related_2	MtTCP9	0.680428
MtRRA3_1	MYB_related_3	0.680363
MDAR_2	MtSPX	0.680309
MtCHK3_2	MtMYB062_1	0.680243
MIKC_MADS_1	MtLOG1	0.67999
MtbZIP.102	MtLOG1	0.679969
MYB_related_1	C2H2_1	0.679949
ZF.HD_3	MtBLH1	0.679913
ZOG_1	MYB_related_1	0.679871
MtCHK3_3	MtKNOX2_2	0.679836
MtMYB003	MtBLH1	0.679783
MtAS1	B3	0.679775
MtBLH6_1	MtMYB003	0.67958
HS_1	MtGRF1	0.679425
MYB_related_1	C3H_4	0.679335
MtNLP2	bZIP_2	0.679181
GT_5	DBB	0.679077
ZOG_1	MtCRE1_3	0.679
MtCKX3	GT_2	0.678937
ZF.HD_3	bHLH_4	0.67888
GID1	GATA_3	0.678847
Mtr.42878.1.S1_at	MtCHK3_3	0.678683
MtCKX3	MtPDH_4	0.678642
NAC_1	MDAR_2	0.678552
ZOG_2	C2H2_1	0.678478
bZIP_1	WRKY_4	0.678436
MYB_related_2	bHLH_3	0.678008
MtMYB114	Dof	0.677996
WRKY_1	MtSOC1b	0.677938
MtMYB003	GT_4	0.677917
MIKC_MADS_1	NAC_3	0.677872
MtARF12	MtSOC1b	0.677827
MtMYB003	MtTCP9	0.677464
ZOG_2	HD.ZIP_3	0.677257
MtCRE1_3	SRS	0.677188
C3H_2	bHLH_4	0.677108
MYB_related_2	NAC_3	0.676958
MtbZIP.102	MYB_2	0.676899
MtMYB094	MtLOG7	0.676865
ZF.HD_3	MtCHK3_3	0.676805
MtKNOX5	MtSPX	0.67672
MtBLH6_1	MYB_2	0.676651
MDAR_2	bHLH_4	0.676508
HD.ZIP_2	DBB	0.676356
ERF_2	MtLOG1	0.676019
MtBLH6_2	MtMYB062_2	0.675925
MtARF5_2	HSF	0.675737
MtKNOX2_1	GRAS_3	0.675696
GID1	ZF.HD_1	0.675503
GT_2	ERF_3	0.675445
MtARF12	MIKC_MADS_3	0.67534
bZIP_1	MtMYB062_2	0.675148
MtARF5_1	MtARF5_2	0.674924
ZF.HD_1	MYB_related_3	0.674464
MtARF12	MtLOG7	0.674459
MtCHK3_2	ERF_2	0.674416
MtMYB062_1	MIKC_MADS_1	0.674119
MtPDH_4	WRKY_3	0.673987
MtBLH1.BLH5	MtKNOX2_2	0.673949
MtLOG1	MtBELL	0.673892
Mtr.42878.1.S1_at	MtBLH1	0.67354
CAT2	C3H_2	0.67342
BT	GATA_2	0.673418
GST_2	MtBELL	0.673382
PP2C	BT	0.673283
MtKNOX8_1	MtKNOX2_2	0.673257
HS_1	MtKNOX6	0.673153
SRS	MYB_related_3	0.6731
GST_1	MtBELL	0.67302
MDAR_2	MIKC_MADS_1	0.672981
MtbZIP.102	MtMYB062_2	0.672842
ZF.HD_3	MtLOG1	0.67283
PP2C	GATA_2	0.672636
MtARF5_2	C3H_4	0.672609
MtCRE1_1	ZOG_2	0.672524
MtKNOX10	MtCHK3_3	0.672318
Mtr.32259.1.S1_at	MtAPT3	0.671752
MtCRE1_3	GATA_3	0.671725
MtPDH_3	bHLH_1	0.671706
MtCRE1_2	GATA_3	0.671614
ZF.HD_3	bHLH_5	0.671589
GT_4	MtBLH4.SAW2	0.671536
GST_1	MtKNOX2_2	0.67147
GT_4	MtARF12	0.671189
ZOG_4	MtGRF1	0.671128
MtAHK4	C3H_3	0.6711
PP2C	MtGRF1	0.671086
ZOG_2	Mtr.32259.1.S1_at	0.671056
MtAS1	MtARF5_1	0.670742
WRKY_1	MIKC_MADS_3	0.670703
HD.ZIP_2	MtARF5_1	0.670183
GST_2	MtSOC1b	0.670172
ZOG_1	C3H_4	0.670009
CAT2	MIKC_MADS_1	0.669946
MtPDH_2	GT_1	0.669875
MtMYB094	MDAR_2	0.669826
MtAS1	ERF_3	0.669808
NAC_3	MtKNOX4	0.669632
MtARF12	MtLOG1	0.669577
MtMYB062_1	bHLH_3	0.66944
NAC_1	MYB_2	0.669365
MtbZIP.102	MtBLH4.SAW2	0.669321
MtCRE1_1	bHLH_1	0.669311
MtMYB062_1	Dof	0.66931
bHLH_1	GATA_2	0.669301
Mtr.42878.1.S1_at	Dof	0.669282
GRAS_3	MtKNOX2_2	0.669276
MtARF12	MtBLH1.BLH5	0.669241
MtCRE1_1	LBD	0.669126
MtBLH6_2	MtMYB062_1	0.668977
ZOG_3	bHLH_1	0.668969
MtARF5_1	MtBELL1.1	0.668962
GATA_2	MtFCL1	0.668883
ZOG_1	HSF	0.668727
MIKC_MADS_4	MYB_related_4	0.668524
NAC_1	MtKNOX5	0.668443
NAC_1	MtCHK3_3	0.668375
Mtr.42878.1.S1_at	MIKC_MADS_1	0.66825
MYB_2	bHLH_3	0.668081
WRKY_4	C3H_2	0.667838
bZIP_1	Mtr.42878.1.S1_at	0.667822
MtMYB094	GT_4	0.667793
PP2C	SRS	0.667698
MtATH1	MtKNOX6	0.667393
MtKNOX3	MtKNOX8_1	0.667164
HS_2	MIKC_MADS_1	0.667138
MtBLH6_1	MtKNOX5	0.667099
MtATH1	MtBLH6_3	0.667053
MtAS1	GT_5	0.667045
MtBLH6_1	MtbZIP.102	0.666934
MtMYB062_1	ERF_2	0.666854
GT_4	MtCHK3_3	0.666811
MtMYB116	MIKC_MADS_1	0.666677
ERF_1	MIKC_MADS_3	0.666673
GT_4	bHLH_4	0.666306
ZOG_2	HSF	0.666092
HD.ZIP_2	GATA_2	0.66608
ZF.HD_2	B3	0.66597
MtPDH_2	MtRR8_1	0.665796
WRKY_1	MtBELL1.2	0.665678
MYB_2	NAC_3	0.665604
MtRRA3_2	bZIP_2	0.665464
MtBLH4.SAW2	MtBLH1.BLH5	0.665158
HS_2	bZIP_3	0.665135
MtCHK3_2	MIKC_MADS_3	0.665021
MYB_related_1	Whirly	0.665011
GT_1	MtKNOX6	0.664775
HD.ZIP_2	WRKY_3	0.664745
GATA_1	MIKC_MADS_4	0.664522
MtRR8_1	DBB	0.664513
MtKNOX10	C2H2_2	0.664412
MtPDH_1	GT_1	0.664312
MtKNOX3	MtMYB062_1	0.664276
MtBLH9.PNY_1	MtBELL1.2	0.66421
MtRR8_2	C3H_4	0.664141
MtPDH_3	GT_3	0.664047
Mtr.32259.1.S1_at	HSF	0.663979
MtCHK3_2	MtBLH6_2	0.663939
MtAS1	bHLH_2	0.663916
MtRRA3_1	PP2C	0.663743
MYB_2	MtKNOX5	0.66371
MtPDH_2	MtKNOX6	0.663659
WRKY_6	bHLH_4	0.663505
GT_2	C3H_4	0.663423
MtCKX3	GT_1	0.663401
ZOG_2	MtPDH_4	0.663364
MYB_1	MtARF12	0.663166
MtRR8_2	DBB	0.663161
MtKNOX10	ERF_1	0.663082
ZOG_1	Whirly	0.662828
MtMYB094	MtCHK3_3	0.662745
MtMYB114	MtAHK4	0.66274
HS_1	Whirly	0.662681
bZIP_3	MtLOG7	0.662667
MtMYB094	MtKNOX5	0.6624
MtBLH6_2	MtLOG7	0.662397
ZOG_2	MtARF5_1	0.662063
MDAR_1	ZOG_4	0.661859
MtMYB003	MIKC_MADS_1	0.66166
WRKY_4	MtKNOX2_2	0.661626
MtTCP9	MtBELL1.2	0.661481
MtKNOX3	ERF_2	0.661472
MtPDH_4	GT_3	0.661453
CAT2	ERF_1	0.661444
GST_1	MtKNOX10	0.661424
MtMYB003	C3H_3	0.661421
ZF.HD_2	bZIP_2	0.661319
MtKNOX5	MtBLH4.SAW2	0.661218
MtRR8_1	HD.ZIP_2	0.660983
GST_2	MtTCP9	0.660948
Mtr.32259.1.S1_at	C2H2_1	0.660943
MtKNOX5	bHLH_4	0.660736
MtRRA3_1	MtARF5_2	0.660695
SRS	MtKNOX6	0.660636
MtKNOX10	C3H_2	0.660568
MtBLH4.SAW2	MtBLH9.PNY_1	0.660521
MtAS1	C2H2_1	0.66012
MtNLP2	C3H_4	0.659982
ZF.HD_2	HD.ZIP_3	0.659806
MtAHK4	MtLOG1	0.6596
GID1	ERF_3	0.659542
GT_4	MDAR_2	0.659528
GID1	HD.ZIP_2	0.659511
MtRR8_1	MIKC_MADS_4	0.659285
MtSPX	bHLH_4	0.659229
ZOG_2	MtARF5_2	0.659213
MtRR8_1	MtPDH_4	0.659174
MtKNOX10	MtTCP9	0.659162
HD.ZIP_2	MtKNOX6	0.658881
MtPDH_1	HSF	0.658751
MtAHK4	C3H_2	0.658556
MtRRA3_1	MYB_related_4	0.658345
Mtr.32903.1.S1_at	MYB_related_4	0.658289
MYB_related_1	LBD	0.658048
bZIP_1	MDAR_2	0.657875
MtBLH9.PNY_1	MtBLH1.BLH5	0.657842
ZOG_3	bHLH_2	0.657833
C3H_4	MtAPT3	0.65739
MYB_related_4	MtAPT3	0.657089
MtKNOX8_1	MtBELL1.2	0.657034
ZOG_1	HD.ZIP_1	0.656906
MtRR8_1	bZIP_2	0.656849
Mtr.32903.1.S1_at	Whirly	0.656846
HS_1	MIKC_MADS_4	0.656815
MtCRE1_3	LBD	0.656807
ZF.HD_2	MtARF5_2	0.656398
MtCKX3	PP2C	0.656344
MtBLH4.SAW2	MtKNOX2_2	0.656156
MtCHK3_2	MtKNOX10	0.65614
MDAR_1	HSF	0.656021
HD.ZIP_1	MtAS1	0.65594
MtRR8_2	MIKC_MADS_4	0.655937
MtCKX3	MtAS1	0.655877
MYB_1	MtTCP9	0.655847
GST_1	MtBLH4.SAW2	0.655843
MtRR8_2	MtNLP2	0.655707
MtPDH_3	MIKC_MADS_4	0.655631
MtAHK4	MIKC_MADS_1	0.655628
ERF_2	GRAS_3	0.655581
WRKY_4	MtBLH1	0.655464
MtRR8_2	BT	0.655412
LBD	MtBLH9.PNY_2	0.655364
MtbZIP.102	MtBELL	0.655208
ERF_2	MtKNOX2_2	0.655099
GT_1	ZOG_4	0.654982
MtCRE1_2	MtRR8_2	0.654851
MtKNOX10	MtMYB062_2	0.654782
MYB_related_2	C3H_2	0.654643
MtPDH_3	Whirly	0.654393
MIKC_MADS_3	MtCHK3_3	0.654357
MtMYB094	GST_2	0.654316
MtMYB062_2	ERF_2	0.654263
MtMYB062_2	MtBELL	0.654197
ERF_1	MtLOG1	0.654073
MtKNOX10	MtAHK4	0.653971
MtBLH6_1	MtRRB6	0.653785
NAC_2	GRAS_2	0.653732
PP2C	MYB_related_4	0.65366
MtKNOX3	bZIP_3	0.653647
CAT2	WRKY_4	0.653496
CAT2	MtBELL	0.65349
GST_2	MtKNOX10	0.653474
MtMYB116	NAC_3	0.653453
HD.ZIP_2	C2H2_1	0.653392
MtMYB094	MtMYB062_2	0.65332
CAT2	NAC_1	0.653273
MtAPT3	MtBELL1.1	0.653103
MtCRE1_3	MtGRF1	0.653025
MtPDH_1	Whirly	0.652982
MDAR_2	MtMYB062_2	0.652953
MtARF5_1	MYB_related_4	0.652938
GST_1	GRAS_3	0.652852
NAC_2	ERF_2	0.652754
Mtr.42878.1.S1_at	WRKY_1	0.652744
MYB_related_1	MtNLP2	0.652685
CAT2	bHLH_4	0.652581
MtCRE1_2	DBB	0.652564
MtRR8_1	MtRRA3_2	0.652563
MtMYB094	ZF.HD_3	0.652462
MYB_related_2	MtSOC1b	0.6523
MtCRE1_1	MtKNOX6	0.65184
GT_5	LBD	0.651658
HD.ZIP_2	MtRR8_2	0.651636
MtRRB6	MtLOG1	0.651579
MtBLH6_1	MtLOG7	0.651421
MtPDH_3	MtCKX3	0.651284
Mtr.32903.1.S1_at	MtRR8_2	0.651149
MtMYB062_2	WRKY_6	0.651135
MDAR_2	MtBLH1.BLH5	0.650989
Mtr.32259.1.S1_at	HD.ZIP_2	0.650614
MtBLH6_1	NAC_2	0.650548
HD.ZIP_2	C3H_4	0.650417
ZF.HD_1	LBD	0.650306
MtMYB003	GRAS_3	0.650253
MtKNOX2_1	MtARF12	0.650228
HS_1	bZIP_2	0.650203
MtRRB6	MYB_related_2	0.650151
ZOG_4	Whirly	0.650139
MYB_1	MtBLH4.SAW2	0.650128
MtCRE1_1	HD.ZIP_2	0.6501
MtBLH9.PNY_1	MtBLH9.PNY_2	0.649856
MtARF5_2	MtAPT3	0.649795
MtPDH_1	MtRR8_2	0.649791
MtARF5_2	MIKC_MADS_4	0.649776
MYB_related_4	MtBELL1.1	0.649745
NAC_1	MtAHK4	0.649653
MIKC_MADS_1	ZF.HD_3	0.649491
MtCHK3_3	MtBEL1	0.649416
C3H_2	bHLH_5	0.649121
NAC_1	MtbZIP.102	0.649118
MtRRB6	bZIP_1	0.648859
DBB	MYB_related_4	0.648818
MtMYB114	MtSOC1b	0.648765
MtSPX	ZF.HD_3	0.648688
MtMYB094	NAC_1	0.648627
Mtr.42878.1.S1_at	MtKNOX2_2	0.648613
WRKY_1	WRKY_4	0.648403
MtKNOX2_1	GRAS_2	0.64838
GRAS_2	bHLH_5	0.648372
GT_2	MtRR8_2	0.648265
MtTCP9	MtBLH1	0.647973
ZOG_1	MtARF5_1	0.647813
GT_4	ERF_1	0.647732
MtSOC1b	MtLOG1	0.647663
NAC_3	MtSOC1b	0.647582
MtRRA3_1	MtNLP2	0.647555
MtMYB114	C3H_3	0.647474
Mtr.32903.1.S1_at	LBD	0.647425
MYB_related_2	C2H2_2	0.647359
MtCKX3	MtGRF1	0.64728
MtMYB062_2	MIKC_MADS_3	0.647212
MtMYB116	MtKNOX2_2	0.647206
MtMYB094	GST_1	0.647185
GT_2	DBB	0.647117
MtPDH_3	GT_2	0.64688
MtAHK4	MtLOG7	0.646877
MtMYB062_1	MtKNOX10	0.646705
HD.ZIP_2	SRS	0.646606
MtMYB116	ZF.HD_3	0.646549
MtARF5_1	ERF_3	0.646446
SRS	HD.ZIP_3	0.646332
MtPDH_1	MIKC_MADS_4	0.64628
MIKC_MADS_3	GRAS_3	0.646234
MtMYB062_1	ZF.HD_3	0.64622
ZOG_3	DBB	0.646143
MIKC_MADS_3	WRKY_4	0.646073
MtCRE1_2	MtGRF1	0.645717
MtMYB003	MtBLH1.BLH5	0.645528
MtMYB003	MYB_related_2	0.645394
ZOG_1	B3	0.645263
NAC_1	MtSOC1b	0.64525
ZOG_1	MtRRA3_2	0.645021
MtMYB116	bHLH_4	0.644996
MYB_related_3	MIKC_MADS_4	0.644735
MtKNOX2_1	ERF_2	0.64465
GT_1	MtCRE1_3	0.644342
MtARF12	MtBLH1	0.64433
MtRR8_1	MYB_related_4	0.644222
MDAR_1	MtBLH9.PNY_2	0.644182
MtMYB003	Dof	0.6441
MtCHK3_3	MtLOG7	0.644079
C3H_1	bHLH_4	0.643994
MtbZIP.102	C2H2_2	0.643888
DBB	MtGRF1	0.643813
MtTCP9	MtKNOX4	0.643734
MtKNOX9_1	MtBLH1.BLH5	0.64371
MtPDH_4	ZF.HD_2	0.643649
MYB_related_1	ZF.HD_1	0.643327
ZOG_2	MtGRF1	0.643068
MtKNOX10	bZIP_3	0.643002
HD.ZIP_2	ERF_3	0.642861
bHLH_3	GRAS_3	0.642833
MtMYB116	WRKY_4	0.642506
NAC_1	MIKC_MADS_3	0.642196
MtKNOX10	NAC_3	0.642173
MtCRE1_1	HS_1	0.642157
Mtr.42878.1.S1_at	MtSOC1b	0.642125
Mtr.32259.1.S1_at	MYB_related_3	0.64208
bHLH_3	MtKNOX2_2	0.642047
ERF_2	NAC_3	0.64187
Mtr.32903.1.S1_at	MtAS1	0.641678
GT_4	bHLH_5	0.641639
C3H_1	ZF.HD_3	0.641603
GST_1	MtSOC1b	0.641499
MtMYB094	bZIP_3	0.641322
GST_2	WRKY_4	0.641315
MtCRE1_2	MtCKX3	0.641264
MtCHK3_2	GT_4	0.641187
ERF_1	WRKY_4	0.641073
MtCRE1_2	MtARF5_2	0.641037
MtSOC1b	C2H2_2	0.641032
MtBLH9.PNY_1	MtKNOX2_2	0.640938
MYB_2	C3H_1	0.64079
MtSOC1b	MtBLH1.BLH5	0.640741
C3H_3	bHLH_4	0.64067
GST_1	MtBELL1.2	0.640662
MtARF12	WRKY_4	0.640493
GT_2	MtPDH_4	0.640303
GT_1	C3H_4	0.640123
MtBLH6_1	MtARF12	0.64011
C3H_2	MtKNOX4	0.640104
WRKY_1	Dof	0.640031
MtCRE1_1	MIKC_MADS_4	0.639913
MtKNOX1	MtKNOX7	0.639751
MtSOC1b	bZIP_3	0.639712
ERF_1	MtTCP9	0.639705
MDAR_2	WRKY_6	0.639572
MtPDH_1	GT_3	0.639539
HD.ZIP_2	MtARF5_2	0.639371
GT_1	HS_1	0.639368
MtKNOX5	MtARF12	0.639366
MtPDH_1	MtNLP2	0.639232
bHLH_3	ZF.HD_3	0.639142
MtMYB062_1	C3H_2	0.63911
MtBLH6_2	GRAS_3	0.638978
MtMYB062_2	MtSOC1b	0.638962
C3H_1	MtBEL1	0.638912
ZOG_1	MtRR8_1	0.638791
CAT2	ERF_2	0.638593
MtCHK3_2	MtKNOX2_2	0.638577
ZF.HD_2	GATA_3	0.638558
ZOG_2	GT_3	0.638525
MtMYB114	WRKY_6	0.638465
GATA_1	MtNLP2	0.638311
MtPDH_2	ZOG_2	0.638086
PP2C	ERF_3	0.637996
GT_2	SRS	0.637933
C2H2_2	MtCHK3_3	0.637919
MtAHK4	MtBLH4.SAW2	0.637703
MIKC_MADS_3	NAC_3	0.637668
ZF.HD_1	MtGRF1	0.637587
ZF.HD_2	ERF_3	0.637564
bZIP_1	MtKNOX10	0.637437
MtARF5_1	HSF	0.637324
ZOG_1	HD.ZIP_3	0.637267
MtBLH6_1	CAT2	0.637246
MtMYB062_2	MtCHK3_3	0.637175
MtCRE1_1	C3H_4	0.637174
GST_1	WRKY_4	0.637173
ZOG_4	MYB_related_4	0.637024
MtBELL1.2	MtBELL1.1	0.636828
MIKC_MADS_1	GRAS_2	0.636549
Dof	bHLH_4	0.636363
NAC_3	C2H2_2	0.636329
GATA_2	MIKC_MADS_4	0.636297
MIKC_MADS_1	MtSOC1b	0.636131
NAC_3	MtLOG1	0.635903
MDAR_1	MtGRF1	0.635799
MtMYB062_1	MYB_2	0.635626
MtPDH_2	WRKY_3	0.635597
ZF.HD_2	GATA_2	0.635597
Mtr.32259.1.S1_at	C3H_4	0.635455
MtKNOX10	bHLH_4	0.635355
MYB_related_3	MtAPT3	0.63529
MtRRA3_1	WRKY_3	0.635256
MtAS1	MDAR_1	0.635187
bZIP_1	MtLOG7	0.63515
C3H_2	MtLOG7	0.635143
WRKY_3	DBB	0.635045
MIKC_MADS_1	NAC_2	0.635045
MtARF5_1	C3H_4	0.635023
ZOG_2	bZIP_2	0.634829
MtAS1	MtKNOX6	0.634713
WRKY_1	MtTCP9	0.634667
bHLH_5	MtBLH4.SAW2	0.634608
MYB_related_1	SRS	0.634587
HS_1	GATA_3	0.63456
ZOG_4	MtRR8_2	0.634525
MYB_related_1	ZF.HD_2	0.63443
WRKY_4	NAC_3	0.634358
PP2C	GT_3	0.634334
MtKNOX5	MtLOG1	0.634138
MtPDH_1	bHLH_1	0.634106
MtMYB094	Dof	0.63409
MtNLP2	MtAPT3	0.633972
MtSOC1b	MtKNOX2_2	0.633888
MtKNOX3	MtKNOX8_2	0.633856
Mtr.42878.1.S1_at	MYB_related_2	0.633843
HD.ZIP_2	B3	0.633824
ZOG_3	MtBLH9.PNY_2	0.633816
MtMYB062_2	C2H2_2	0.63379
SRS	MtNLP2	0.633783
HD.ZIP_1	MtAPT3	0.633781
ZOG_1	GATA_3	0.633532
C3H_1	MtBLH1	0.633519
MtMYB094	WRKY_6	0.633457
MtMYB062_1	ERF_1	0.633278
WRKY_1	ERF_2	0.633019
GRAS_3	MtCHK3_3	0.632998
MtCHK3_2	Mtr.42878.1.S1_at	0.632977
PP2C	MtRR8_1	0.632836
MtKNOX10	bHLH_5	0.632709
MtMYB062_1	C3H_3	0.632676
LBD	MtARF5_2	0.632432
HS_1	DBB	0.632361
MtRR8_2	MtARF5_2	0.632304
MtMYB003	Mtr.42878.1.S1_at	0.632279
MtRRB6	MtBLH6_2	0.632075
NAC_3	MtBELL	0.631992
MtARF12	MtSPX	0.631646
MtCRE1_2	C2H2_1	0.631546
Mtr.32259.1.S1_at	MYB_related_4	0.631525
ZF.HD_1	DBB	0.631451
GT_1	HD.ZIP_2	0.631399
MtBLH6_1	MtLOG1	0.631235
MtSOC1b	bHLH_4	0.631081
MtPDH_2	MIKC_MADS_4	0.631076
MtCHK3_3	MtLOG1	0.630861
ZOG_1	C2H2_1	0.630488
HD.ZIP_2	bHLH_2	0.630434
MYB_2	ERF_2	0.630362
MtKNOX2_1	bHLH_5	0.630166
ZF.HD_1	MtARF5_2	0.630165
MtMYB062_1	GT_4	0.629963
MYB_related_1	MIKC_MADS_4	0.629831
MtPDH_2	ZF.HD_2	0.629751
MtCRE1_2	MtKNOX6	0.629748
MtbZIP.102	MtKNOX2_2	0.629431
MtRRB6	MtBELL	0.62943
MtLOG7	MtKNOX4	0.629378
MtTCP9	MtBLH4.SAW2	0.629357
MtMYB114	C3H_2	0.629313
MtRR8_2	bZIP_2	0.629159
GT_3	BT	0.629088
MtCKX3	DBB	0.629025
MtRRA3_2	SRS	0.628919
MtBLH1.BLH5	MtKNOX8_2	0.628821
MtMYB003	NAC_3	0.628678
MYB_related_2	MYB_2	0.628591
bZIP_2	MtARF5_2	0.628571
ZOG_4	LBD	0.628344
ZOG_4	MtARF5_2	0.628334
GRAS_3	MtBLH1.BLH5	0.62828
MYB_2	C3H_2	0.628089
BT	bHLH_1	0.628035
MtSPX	MtLOG1	0.627603
MtKNOX10	WRKY_4	0.627577
MtMYB003	MtMYB094	0.627116
MtCRE1_3	WRKY_3	0.626689
Mtr.42878.1.S1_at	NAC_2	0.626556
MtCKX3	GATA_2	0.626543
WRKY_4	C3H_3	0.626322
GT_3	MtGRF1	0.626182
bZIP_1	MtLOG1	0.626035
MtPDH_2	bHLH_1	0.625933
HS_1	SRS	0.625868
GST_2	MtBELL1.2	0.62562
HD.ZIP_1	DBB	0.625554
MtCRE1_2	GT_5	0.625396
MIKC_MADS_1	MtARF12	0.625303
PP2C	MtNLP2	0.625288
WRKY_1	MtBLH4.SAW2	0.625221
MtRRB6	HS_2	0.625139
HS_1	C3H_4	0.624791
HD.ZIP_1	MYB_related_4	0.624603
MtMYB114	MIKC_MADS_3	0.624574
ZF.HD_2	MIKC_MADS_4	0.624547
C2H2_1	LBD	0.624503
MtCRE1_1	bZIP_2	0.624496
MYB_1	ZF.HD_3	0.624395
MYB_1	MtMYB062_1	0.624302
bZIP_1	GT_4	0.624295
MtCRE1_1	MtNLP2	0.624261
MtPDH_1	GID1	0.624153
WRKY_3	ERF_3	0.624113
ZOG_3	LBD	0.623852
MtPDH_3	MtFCL1	0.623846
HSF	ERF_3	0.62373
MtLOG7	MtBELL1.2	0.62366
MtCHK3_2	C2H2_2	0.623611
MYB_1	MtSOC1b	0.623512
MtBLH6_1	C3H_2	0.623478
MtPDH_3	WRKY_3	0.623355
HS_2	ERF_1	0.623317
HS_1	MYB_related_1	0.623306
GT_1	Whirly	0.623178
bZIP_3	WRKY_6	0.623124
GT_2	MtRR8_1	0.623067
HS_1	MtARF5_1	0.622949
MtMYB114	MtSPX	0.622945
MtMYB062_1	WRKY_4	0.622936
C3H_2	C2H2_2	0.622914
DBB	bZIP_2	0.622886
Mtr.42878.1.S1_at	C3H_2	0.62277
GT_1	MYB_related_3	0.622727
MtRRA3_2	MIKC_MADS_4	0.622659
MtRRA3_1	HSF	0.622494
ZF.HD_2	MtNLP2	0.622443
WRKY_4	bHLH_3	0.622261
MtRR8_1	Mtr.32903.1.S1_at	0.622241
MtAHK4	NAC_3	0.622084
MtKNOX5	MtKNOX10	0.621784
MtBLH6_1	bZIP_3	0.621738
ZF.HD_3	MtLOG7	0.621589
MtBLH6_2	MtARF12	0.621518
MtMYB003	MtKNOX8_1	0.621334
PP2C	WRKY_3	0.621322
PP2C	MtRR8_2	0.621292
MtMYB114	MDAR_2	0.621288
GST_2	bHLH_4	0.621217
bHLH_1	MtFCL1	0.621175
ZF.HD_1	MtNLP2	0.621169
MtPDH_1	MYB_related_3	0.621159
C3H_1	MtKNOX2_2	0.621062
ZOG_2	BT	0.621011
GT_2	ZOG_3	0.620904
GST_1	MtARF12	0.620845
bHLH_1	DBB	0.620836
HS_1	GT_3	0.620768
ZOG_2	DBB	0.620758
MYB_related_2	MtARF12	0.620755
MIKC_MADS_1	bZIP_3	0.62072
bHLH_5	MtBELL1.2	0.620717
GID1	WRKY_3	0.620592
MtRRA3_2	ZF.HD_1	0.620566
bZIP_1	NAC_3	0.620525
MtBLH6_2	MtSOC1b	0.62035
MYB_1	C3H_1	0.620201
ZF.HD_2	SRS	0.620174
GT_4	MtMYB062_2	0.620131
MtBLH6_1	MtBLH1	0.620024
MYB_related_3	MtARF5_1	0.619937
MDAR_2	MtLOG7	0.619818
MtAS1	GATA_1	0.619695
HD.ZIP_1	C2H2_1	0.619639
HD.ZIP_2	MYB_related_4	0.619481
MtKNOX3	MtMYB062_2	0.619189
MtAHK4	MtMYB062_2	0.619183
MtKNOX3	MtKNOX2_2	0.619036
MtKNOX10	MtLOG1	0.618986
MtMYB116	ERF_1	0.618965
MtMYB094	ERF_1	0.618957
MtPDH_4	MtGRF1	0.618909
MtCRE1_2	MtAPT3	0.618908
MtMYB003	MtKNOX10	0.618725
Dof	MtLOG7	0.618683
MIKC_MADS_1	bHLH_3	0.618439
MtRRA3_2	MtGRF1	0.618344
MtNLP2	GATA_3	0.618322
MtCKX3	MtKNOX6	0.618145
NAC_3	MtCHK3_3	0.617999
GT_2	GT_5	0.617962
GT_3	bZIP_2	0.617776
HD.ZIP_1	WRKY_2	0.617698
MtMYB062_1	MtARF12	0.617634
MtARF12	bHLH_3	0.617423
GT_3	WRKY_3	0.617391
MtRR8_1	MYB_related_3	0.617352
MtPDH_1	GATA_3	0.617143
bHLH_4	GRAS_3	0.617106
C2H2_1	HD.ZIP_3	0.61704
MtPDH_2	GT_3	0.616787
C3H_3	Dof	0.616615
Mtr.32903.1.S1_at	HD.ZIP_3	0.616589
MtSPX	MtCHK3_3	0.616461
MtLOG7	MtBELL	0.616458
bHLH_1	C3H_4	0.616277
MtCKX3	WRKY_3	0.616116
MtPDH_1	GT_2	0.616021
MtCRE1_2	MYB_related_3	0.615971
MtPDH_2	MtCKX3	0.615748
PP2C	GT_1	0.615352
GT_4	MtKNOX2_2	0.615349
MtSOC1b	C3H_2	0.615217
MtTCP9	MtCHK3_3	0.615082
MtCHK3_2	bHLH_4	0.615002
MtARF12	MtMYB062_2	0.614895
WRKY_4	ZF.HD_3	0.614892
MtPDH_1	MtCKX3	0.614872
GST_1	bHLH_4	0.614769
MYB_1	MtKNOX2_2	0.614747
NAC_1	MtKNOX10	0.614668
MtBLH2.SAW1_2	MtBLH4.SAW2	0.614666
MtNLP2	GATA_2	0.614572
MtCHK3_2	MtLOG1	0.614555
GT_3	Whirly	0.614481
GID1	GT_1	0.614445
Whirly	ZF.HD_1	0.614423
GST_1	MtKNOX8_1	0.61431
MtKNOX5	GRAS_3	0.613927
MIKC_MADS_1	MtKNOX2_2	0.613739
bHLH_3	C2H2_2	0.613638
MtPDH_1	DBB	0.613513
MtTCP9	MtKNOX2_2	0.613434
MtRRA3_2	HSF	0.613228
bHLH_3	bHLH_4	0.613116
MYB_2	MtSOC1b	0.613084
MtPDH_2	HSF	0.613054
WRKY_1	C3H_3	0.613022
MtSOC1b	C3H_1	0.613005
MtMYB116	MYB_2	0.612972
ZOG_1	GID1	0.612866
PP2C	MYB_related_3	0.612845
MtAHK4	Dof	0.612689
MtbZIP.102	bZIP_3	0.612681
CAT2	bZIP_3	0.612591
MDAR_2	MtLOG1	0.612331
NAC_1	WRKY_4	0.612317
Mtr.32903.1.S1_at	HS_1	0.612299
ERF_1	MtSOC1b	0.612183
ZOG_2	MtRR8_2	0.612183
MtKNOX2_1	WRKY_4	0.612122
bZIP_1	MIKC_MADS_3	0.612029
MtARF5_1	B3	0.61196
ZOG_4	MtKNOX6	0.611889
MYB_related_2	WRKY_4	0.611623
MtGRF1	MtKNOX6	0.611574
MtRRB6	C3H_2	0.611557
MtBLH6_1	MtMYB062_2	0.611456
ZF.HD_1	bZIP_2	0.611204
ZOG_4	MtNLP2	0.611194
MtMYB094	bZIP_1	0.61115
MtbZIP.102	MtLOG7	0.611012
HD.ZIP_2	GATA_3	0.611007
MDAR_2	MtSOC1b	0.610811
MtMYB062_2	C3H_2	0.610789
MtRR8_1	ZF.HD_1	0.610707
GST_2	WRKY_1	0.610636
MtBLH6_1	MtSOC1b	0.610584
DBB	LBD	0.610528
MYB_1	Mtr.42878.1.S1_at	0.61051
MtSPX	WRKY_4	0.610428
MtMYB094	MtCHK3_2	0.610339
MtRRA3_1	MtKNOX6	0.610296
MtMYB062_2	C3H_1	0.610207
MtRR8_2	C2H2_1	0.610158
bHLH_3	MtBELL	0.610106
MtKNOX5	C3H_1	0.610075
GID1	MYB_related_4	0.610033
MYB_1	MtMYB003	0.609922
MtRR8_1	bHLH_2	0.609661
bHLH_3	MtLOG1	0.609647
GT_5	bHLH_2	0.609603
MtRR8_1	HS_1	0.609584
MtCHK3_2	MtSPX	0.609551
Mtr.32903.1.S1_at	MYB_related_1	0.609514
Mtr.32903.1.S1_at	C2H2_1	0.609346
GST_1	ERF_1	0.609245
MDAR_1	WRKY_3	0.609209
ZOG_2	Mtr.32903.1.S1_at	0.609124
MtSOC1b	C3H_3	0.609091
HSF	MtBLH9.PNY_2	0.608626
MtARF12	bZIP_3	0.608571
MIKC_MADS_3	bZIP_3	0.608475
HS_2	bHLH_4	0.608467
MtPDH_1	MDAR_1	0.608385
GT_2	MtGRF1	0.608166
MtRRA3_1	C3H_4	0.608146
MtCRE1_3	ERF_3	0.608054
GST_1	MtTCP9	0.607786
MtMYB003	MtbZIP.102	0.607733
GID1	MYB_related_3	0.607568
GID1	MtGRF1	0.607558
GID1	MtPDH_4	0.607514
ZF.HD_3	MtKNOX2_2	0.607491
MtKNOX5	MtLOG7	0.607491
C3H_3	MtKNOX2_2	0.607163
MtRR8_1	MtNLP2	0.60716
MtCKX3	BT	0.607091
HS_1	B3	0.606967
GT_4	bZIP_3	0.606965
GT_2	GATA_2	0.606925
MtMYB116	bZIP_3	0.606921
bHLH_5	MtKNOX4	0.606511
MtPDH_1	WRKY_3	0.606458
MtMYB094	MtBLH6_2	0.606391
MtKNOX2_1	MIKC_MADS_3	0.606196
C2H2_2	MtBELL1.2	0.60619
MtSPX	bHLH_5	0.606167
ZOG_4	SRS	0.606052
ERF_1	WRKY_6	0.606019
C2H2_1	MtARF5_2	0.605825
MtBLH1	MtKNOX9_1	0.605817
MtKNOX3	MtBLH6_2	0.605452
MtMYB114	MtKNOX2_1	0.605291
MtMYB003	NAC_1	0.605096
MtMYB114	MtKNOX10	0.604999
GT_4	MIKC_MADS_1	0.604885
GT_3	MtNLP2	0.604883
MtMYB003	MtCHK3_2	0.604875
MtBLH6_1	MtMYB062_1	0.604767
HS_2	MDAR_2	0.604605
MtMYB003	ERF_2	0.604486
MDAR_2	MtKNOX4	0.604416
ZOG_2	LBD	0.604401
MtPDH_2	MtFCL1	0.604152
bZIP_2	GATA_2	0.604053
MtMYB062_2	WRKY_4	0.603759
WRKY_4	C3H_1	0.603676
MtCHK3_2	C3H_3	0.603602
ZOG_1	Mtr.32259.1.S1_at	0.603495
MtMYB094	bHLH_5	0.603342
GT_4	MtBLH1.BLH5	0.603239
GATA_1	bZIP_2	0.603162
HD.ZIP_1	bHLH_2	0.602871
MtPDH_1	C3H_4	0.602676
DBB	GATA_3	0.602642
BT	MtKNOX6	0.60263
GT_5	ZOG_4	0.602603
bHLH_4	MtKNOX2_2	0.602591
MtCRE1_2	MtPDH_3	0.602522
HS_2	MtMYB062_2	0.602443
MtCRE1_2	MtRR8_1	0.6024
MtARF12	MtKNOX8_1	0.602352
GT_1	MtRR8_1	0.60233
bHLH_5	MtLOG1	0.602098
MtMYB094	MtKNOX3	0.602019
Mtr.42878.1.S1_at	bZIP_3	0.602007
MtbZIP.102	MIKC_MADS_1	0.601948
ZOG_3	HSF	0.601907
NAC_1	MtARF12	0.601736
MtARF12	ERF_2	0.601677
C2H2_2	MtBLH2.SAW1_1	0.601632
HD.ZIP_2	bZIP_2	0.601621
MtLOG1	MtBELL1.2	0.601548
Mtr.42878.1.S1_at	MtARF12	0.601469
GST_1	MDAR_2	0.601405
MtBLH6_2	MtBLH1	0.601375
MtMYB003	WRKY_1	0.601218
MtKNOX8_1	MtBELL1.1	0.601158
MtCHK3_2	MtMYB062_2	0.601078
bHLH_1	GATA_3	0.601067
MtRRB6	MtKNOX4	0.601055
WRKY_5	GRAS_2	0.600988
GT_2	BT	0.600877
ERF_2	MtLOG7	0.600798
NAC_1	MtKNOX4	0.600781
MYB_1	MDAR_2	0.600751
Mtr.42878.1.S1_at	MtBLH4.SAW2	0.600685
MtKNOX5	MIKC_MADS_1	0.600672
MtCRE1_1	Mtr.32903.1.S1_at	0.600549
GST_1	NAC_2	0.600544
GT_2	bZIP_2	0.600416
MtCRE1_2	WRKY_3	0.600265
MtRRB6	MtMYB062_2	0.600262
GT_3	LBD	0.600211
ZF.HD_1	C2H2_1	0.600115
MtAS1	WRKY_3	0.600038
MtRRA3_2	MtFCL1	0.600024
MtRRA3_2	MtSPX	-0.600295
WRKY_1	BT	-0.600435
MtKNOX5	bHLH_1	-0.600534
MtPDH_3	MYB_2	-0.60084
HD.ZIP_2	bHLH_3	-0.600872
MtPDH_3	MtSPX	-0.601015
GT_5	bZIP_3	-0.601353
GT_3	MtARF12	-0.601918
MtBLH6_1	ZF.HD_2	-0.601932
MtMYB114	Whirly	-0.601945
ZOG_2	Mtr.42878.1.S1_at	-0.601982
HD.ZIP_1	bZIP_1	-0.602298
ZOG_2	MtbZIP.102	-0.602471
MtKNOX3	MtCRE1_3	-0.602728
bZIP_1	ZOG_3	-0.60273
MtRRA3_1	WRKY_4	-0.602785
MtCRE1_1	bZIP_3	-0.602933
ZOG_3	ERF_1	-0.602975
MtCHK3_2	bHLH_1	-0.603015
MtRRA3_1	MtCHK3_3	-0.603106
ZOG_1	HS_2	-0.603286
GT_2	GST_2	-0.603576
MtCKX3	ERF_2	-0.603633
PP2C	bHLH_5	-0.603863
HD.ZIP_2	NAC_1	-0.604409
MtCRE1_3	MtCHK3_3	-0.604457
MtPDH_4	HS_2	-0.604587
PP2C	MYB_2	-0.604625
MtCRE1_1	bHLH_4	-0.60463
MtAHK4	MtATH1	-0.604726
MtCRE1_1	MtMYB114	-0.605213
MtPDH_1	MtBLH1.BLH5	-0.605286
HD.ZIP_2	HS_2	-0.605931
MtCRE1_2	MtBLH6_2	-0.606219
ERF_1	MtARF5_2	-0.606323
bHLH_1	MtSOC1b	-0.606673
MtMYB114	GT_3	-0.606719
MtBLH6_1	MtKNOX6	-0.606719
MtFCL1	MtKNOX8_1	-0.60684
MtAS1	MtKNOX10	-0.606983
MtCRE1_3	bHLH_5	-0.606996
GT_1	GST_2	-0.607185
GID1	GT_4	-0.607201
MtKNOX3	HD.ZIP_2	-0.6073
MtMYB094	ZOG_4	-0.607381
MtCRE1_1	NAC_2	-0.607417
MtMYB114	HSF	-0.607454
WRKY_3	MtKNOX9	-0.607585
MtCRE1_1	bHLH_3	-0.607678
MtMYB116	MtCRE1_3	-0.608619
ZF.HD_2	MtBELL	-0.60894
MtRR8_1	MYB_2	-0.608994
HS_1	MtKNOX10	-0.609066
WRKY_3	MtSOC1b	-0.609123
MtBLH2.SAW1_2	MtFCL1	-0.609208
GT_1	MtARF12	-0.609531
MtPDH_1	MtKNOX2_1	-0.609783
CAT2	MtCRE1_3	-0.610207
MIKC_MADS_4	GRAS_2	-0.610351
MtCRE1_2	GST_2	-0.610422
MtMYB114	ZOG_3	-0.610726
MYB_1	GT_1	-0.610908
GATA_2	MtSOC1b	-0.611328
HS_1	WRKY_4	-0.611626
GT_4	MtKNOX6	-0.6117
MtCKX3	MtKNOX3	-0.611844
bHLH_1	MtBELL	-0.612375
PP2C	NAC_1	-0.612541
MIKC_MADS_1	MIKC_MADS_4	-0.612844
MtRRA3_2	MtMYB062_2	-0.612906
ZOG_4	WRKY_6	-0.612957
Mtr.32259.1.S1_at	CAT2	-0.613209
MtBLH6_2	MtARF5_2	-0.613595
MtCRE1_1	bZIP_1	-0.614136
BT	WRKY_6	-0.61449
MtCKX3	MIKC_MADS_3	-0.614814
PP2C	MtCHK3_3	-0.614901
bZIP_1	GATA_3	-0.615027
PP2C	GST_2	-0.61532
GT_2	MtKNOX3	-0.615379
Mtr.42878.1.S1_at	MtCRE1_3	-0.615404
MtSPX	GATA_2	-0.615425
MtRR8_1	WRKY_4	-0.61561
MtBLH6_2	GT_3	-0.615622
ZOG_4	MIKC_MADS_3	-0.615666
MtBLH6_3	MtKNOX9_1	-0.615831
CAT2	GT_3	-0.615876
ZOG_4	MtSPX	-0.616036
MtCRE1_3	MtKNOX5	-0.617183
GT_1	ERF_2	-0.617221
MDAR_2	WRKY_3	-0.617254
BT	MtLOG7	-0.617415
GID1	bHLH_3	-0.617739
MYB_2	GATA_2	-0.618752
ZOG_1	bZIP_3	-0.61895
MtPDH_2	MtBELL1.2	-0.619005
MtSPX	HSF	-0.619125
HS_2	GATA_2	-0.61948
MtPDH_1	MtMYB062_1	-0.619597
MtRR8_1	MtCHK3_2	-0.61982
PP2C	bHLH_3	-0.619824
CAT2	ZOG_4	-0.620578
MtCKX3	GT_4	-0.621122
CAT2	HSF	-0.621388
MtRRA3_2	HS_2	-0.621515
HD.ZIP_2	MtKNOX5	-0.621799
MtMYB094	BT	-0.621838
MtARF12	GATA_2	-0.621843
MtMYB116	bHLH_1	-0.621877
CAT2	GATA_2	-0.622645
HS_2	BT	-0.622825
MtMYB094	HD.ZIP_2	-0.622995
MtPDH_4	MtLOG7	-0.623041
ZF.HD_2	bZIP_3	-0.623147
MtMYB094	GATA_2	-0.623375
MtPDH_3	HS_2	-0.623375
MtCRE1_2	bZIP_1	-0.623428
MtRR8_1	bHLH_5	-0.623485
MtbZIP.102	MtCRE1_3	-0.623578
PP2C	GST_1	-0.623937
MtATH1	MtBELL1.2	-0.624025
MtKNOX3	GATA_2	-0.624028
MtMYB062_2	bZIP_2	-0.624166
MtRRA3_1	MYB_2	-0.624247
ZOG_1	MtBELL	-0.624273
GST_1	B3	-0.62429
MtMYB116	HS_1	-0.624534
MtGRF1	bZIP_3	-0.624585
MtMYB114	HS_1	-0.625226
MtRRA3_1	WRKY_6	-0.625572
MtPDH_1	MtMYB062_2	-0.625682
NAC_1	GATA_2	-0.625911
WRKY_1	GATA_2	-0.626262
MtRRA3_2	MtLOG1	-0.626483
MtRRA3_2	C3H_2	-0.626671
MYB_1	bHLH_1	-0.626827
MtPDH_3	CAT2	-0.627125
ZOG_1	bZIP_1	-0.627299
MtPDH_2	WRKY_6	-0.627349
MtRR8_1	MtKNOX10	-0.628391
ERF_2	HSF	-0.628865
MtFCL1	MtKNOX9_1	-0.628891
WRKY_3	C2H2_2	-0.629382
[truncated: 598 more rows]

## Sheet: GCN_analysis
SUID	AverageShortestPathLength	BetweennessCentrality	ClosenessCentrality	ClusteringCoefficient	Degree	Eccentricity	IsSingleNode	name	NeighborhoodConnectivity	NumberOfDirectedEdges	NumberOfUndirectedEdges	PartnerOfMultiEdgedNodePairs	Radiality	selected	SelfLoops	shared name	Stress	TopologicalCoefficient
213	1.47826	0.0183809	0.676471	0.540084	79	3	false	MtPDH_2	50.6709	79	0	0	0.92029	false	0	MtPDH_2	12678	0.386801
211	1.49275	0.0176133	0.669903	0.531136	78	3	false	MtPDH_4	50.3846	78	0	0	0.917874	false	0	MtPDH_4	12308	0.387574
212	1.49275	0.0178786	0.669903	0.528472	78	3	false	MtPDH_3	50.6154	78	0	0	0.917874	false	0	MtPDH_3	12934	0.389349
208	1.5	0.0254736	0.666667	0.515721	77	3	false	MtPDH_1	50.4675	77	0	0	0.916667	false	0	MtPDH_1	13850	0.388212
196	1.50725	0.016601	0.663462	0.553333	76	3	false	MtBLH6_2	51.7763	76	0	0	0.915459	false	0	MtBLH6_2	11126	0.398279
199	1.50725	0.0177417	0.663462	0.541053	76	3	false	MtRRA3_2	51.3553	76	0	0	0.915459	false	0	MtRRA3_2	11142	0.39504
191	1.55072	0.0217066	0.64486	0.492009	73	4	false	ZOG_4	47.8356	73	0	0	0.908213	false	0	ZOG_4	12254	0.373716
183	1.53623	0.0202882	0.650943	0.549296	71	3	false	GATA_2	51.2535	71	0	0	0.910628	false	0	GATA_2	11040	0.391248
168	1.58696	0.0106676	0.630137	0.589088	69	3	false	BT	53.1739	69	0	0	0.902174	false	0	BT	7734	0.422015
178	1.6087	0.0314789	0.621622	0.458227	69	4	false	MtAS1	42.8406	69	0	0	0.898551	false	0	MtAS1	16774	0.342725
195	1.56522	0.0107524	0.638889	0.582268	69	3	false	ERF_2	52.1594	69	0	0	0.905797	false	0	ERF_2	7984	0.404337
200	1.5942	0.0147002	0.627273	0.531886	67	4	false	MtRRA3_1	49.7164	67	0	0	0.900966	false	0	MtRRA3_1	9342	0.38841
192	1.61594	0.0127824	0.618834	0.606759	63	4	false	MtBLH6_1	52.6349	63	0	0	0.897343	false	0	MtBLH6_1	7294	0.408023
133	1.63768	0.0245337	0.610619	0.497268	61	4	false	HD.ZIP_2	46.4754	61	0	0	0.89372	false	0	HD.ZIP_2	12020	0.363089
155	1.66667	0.015134	0.6	0.518579	61	4	false	HS_1	48	61	0	0	0.888889	false	0	HS_1	9778	0.384
207	1.65942	0.00619655	0.60262	0.646995	61	4	false	MtMYB116	52.7705	61	0	0	0.890097	false	0	MtMYB116	4954	0.422164
160	1.7029	0.00975423	0.587234	0.594915	60	4	false	bHLH_4	49.5	60	0	0	0.88285	false	0	bHLH_4	5610	0.4125
185	1.63768	0.0106151	0.610619	0.585876	60	3	false	MtCRE1_3	52.2	60	0	0	0.89372	false	0	MtCRE1_3	7618	0.407813
190	1.63768	0.00797715	0.610619	0.638418	60	3	false	bHLH_3	52.5	60	0	0	0.89372	false	0	bHLH_3	5922	0.410156
203	1.67391	0.0326274	0.597403	0.608475	60	4	false	MtCHK3_3	50.1833	60	0	0	0.887681	false	0	MtCHK3_3	13170	0.404704
149	1.63768	0.00767279	0.610619	0.648159	59	3	false	Mtr.42878.1.S1_at	53.7797	59	0	0	0.89372	false	0	Mtr.42878.1.S1_at	5448	0.416897
184	1.65942	0.00852967	0.60262	0.63121	59	3	false	MtKNOX5	50.7288	59	0	0	0.890097	false	0	MtKNOX5	5452	0.40261
204	1.71014	0.00925446	0.584746	0.628872	59	4	false	MtAHK4	49.2542	59	0	0	0.881643	false	0	MtAHK4	4774	0.410452
161	1.68116	0.014222	0.594828	0.571688	58	4	false	MtMYB114	49.5517	58	0	0	0.886473	false	0	MtMYB114	7098	0.396414
194	1.68841	0.00451607	0.592275	0.684211	58	3	false	MIKC_MADS_3	52.9138	58	0	0	0.885266	false	0	MIKC_MADS_3	3520	0.430193
206	1.65942	0.00794765	0.60262	0.643073	58	4	false	MtbZIP.102	52.8276	58	0	0	0.890097	false	0	MtbZIP.102	5862	0.412716
210	1.64493	0.0133702	0.60793	0.607381	58	3	false	GST_1	51.9655	58	0	0	0.892512	false	0	GST_1	7686	0.402833
152	1.68841	0.00889418	0.592275	0.60213	57	4	false	NAC_1	51.7368	57	0	0	0.885266	false	0	NAC_1	5374	0.413895
174	1.68116	0.0128798	0.594828	0.599624	57	4	false	bHLH_5	49.8596	57	0	0	0.886473	false	0	bHLH_5	5908	0.395711
129	1.68841	0.010533	0.592275	0.561688	56	4	false	bZIP_3	51.0536	56	0	0	0.885266	false	0	bZIP_3	6056	0.405187
156	1.69565	0.00432777	0.589744	0.691558	56	3	false	GT_4	54.8036	56	0	0	0.884058	false	0	GT_4	3622	0.441964
209	1.64493	0.00997372	0.60793	0.62987	56	3	false	GST_2	53.0357	56	0	0	0.892512	false	0	GST_2	6224	0.404853
125	1.68116	0.0111328	0.594828	0.577778	55	3	false	PP2C	50.6	55	0	0	0.886473	false	0	PP2C	7638	0.398425
141	1.71739	0.00818933	0.582278	0.606061	55	4	false	WRKY_4	50.6909	55	0	0	0.880435	false	0	WRKY_4	4990	0.412121
186	1.69565	0.0106076	0.589744	0.582492	55	4	false	MtCRE1_1	52.2909	55	0	0	0.884058	false	0	MtCRE1_1	7090	0.415007
188	1.72464	0.0158337	0.579832	0.568134	54	4	false	bZIP_1	50.2963	54	0	0	0.879227	false	0	bZIP_1	9084	0.405615
134	1.74638	0.00846625	0.572614	0.632801	53	4	false	MIKC_MADS_1	50.4528	53	0	0	0.875604	false	0	MIKC_MADS_1	4156	0.413548
154	1.73913	0.0129659	0.575	0.539913	53	4	false	ZOG_2	45.9434	53	0	0	0.876812	false	0	ZOG_2	9412	0.373524
167	1.73913	0.00469992	0.575	0.674891	53	4	false	MYB_1	52.8679	53	0	0	0.876812	false	0	MYB_1	4164	0.433344
189	1.73188	0.00546535	0.577406	0.634238	52	4	false	MtBELL	54.0192	52	0	0	0.878019	false	0	MtBELL	4122	0.432154
205	1.73913	0.00595657	0.575	0.656863	52	4	false	MtCHK3_2	51.5385	52	0	0	0.876812	false	0	MtCHK3_2	4138	0.419012
151	1.7029	0.026555	0.587234	0.63451	51	3	false	MtKNOX3	51.5098	51	0	0	0.88285	false	0	MtKNOX3	10976	0.40242
157	1.73188	0.00444105	0.577406	0.709804	51	4	false	MtKNOX10	56.7255	51	0	0	0.878019	false	0	MtKNOX10	3364	0.453804
170	1.73913	0.00585362	0.575	0.620392	51	4	false	ERF_1	52.549	51	0	0	0.876812	false	0	ERF_1	3946	0.420392
105	1.78986	0.0053388	0.558704	0.647347	50	4	false	MtSOC1b	50.52	50	0	0	0.868357	false	0	MtSOC1b	3188	0.428136
159	1.72464	0.00830405	0.579832	0.616327	50	4	false	bHLH_1	51.38	50	0	0	0.879227	false	0	bHLH_1	5470	0.404567
179	1.7971	0.00706476	0.556452	0.59102	50	4	false	ZF.HD_2	47.1	50	0	0	0.86715	false	0	ZF.HD_2	5850	0.395798
197	1.75362	0.00832036	0.570248	0.634286	50	3	false	MtMYB062_2	50.46	50	0	0	0.874396	false	0	MtMYB062_2	4120	0.413607
142	1.75362	0.00593101	0.570248	0.670918	49	4	false	MYB_related_2	53.449	49	0	0	0.874396	false	0	MYB_related_2	3882	0.427592
169	1.75362	0.00457249	0.570248	0.686224	49	3	false	MtLOG1	52.5306	49	0	0	0.874396	false	0	MtLOG1	2738	0.427078
120	1.73188	0.00379274	0.577406	0.678191	48	3	false	MtCKX3	55.4167	48	0	0	0.878019	false	0	MtCKX3	2718	0.436352
198	1.82609	0.00504304	0.547619	0.676418	48	4	false	MtMYB062_1	50.2708	48	0	0	0.862319	false	0	MtMYB062_1	2676	0.437138
131	1.81159	0.0058603	0.552	0.641998	47	4	false	MtARF12	50.2128	47	0	0	0.864734	false	0	MtARF12	3318	0.425532
202	1.76087	0.0102484	0.567901	0.555967	47	4	false	MtRR8_1	49.7021	47	0	0	0.873188	false	0	MtRR8_1	6470	0.397617
153	1.84058	0.00247274	0.543307	0.751691	46	4	false	MtTCP9	54.4565	46	0	0	0.859903	false	0	MtTCP9	1732	0.469453
175	1.89855	0.0076402	0.526718	0.523671	46	4	false	ZOG_1	38	46	0	0	0.850242	false	0	ZOG_1	3222	0.345455
117	1.76812	0.00951655	0.565574	0.662626	45	4	false	MtKNOX6	54	45	0	0	0.871981	false	0	MtKNOX6	5326	0.428571
150	1.77536	0.00354357	0.563265	0.706061	45	3	false	MDAR_2	54.5111	45	0	0	0.870773	false	0	MDAR_2	1960	0.439606
173	1.78986	0.0100948	0.558704	0.582828	45	4	false	CAT2	49.6	45	0	0	0.868357	false	0	CAT2	6598	0.4
113	1.91304	0.00438952	0.522727	0.664905	44	4	false	MtMYB003	48.2955	44	0	0	0.847826	false	0	MtMYB003	2322	0.451359
158	1.83333	0.0101546	0.545455	0.571882	44	4	false	MtCRE1_2	42.9318	44	0	0	0.861111	false	0	MtCRE1_2	5256	0.357765
177	1.8913	0.015984	0.528736	0.657375	42	4	false	MtBLH1	47.2857	42	0	0	0.851449	false	0	MtBLH1	7622	0.422194
181	1.82609	0.00610921	0.547619	0.591173	42	4	false	GT_3	48.1905	42	0	0	0.862319	false	0	GT_3	3048	0.391792
172	1.83333	0.00338689	0.545455	0.666667	40	4	false	GID1	51.1	40	0	0	0.861111	false	0	GID1	2938	0.415447
128	1.8913	0.00270351	0.528736	0.74359	39	4	false	C3H_2	53.9487	39	0	0	0.851449	false	0	C3H_2	1696	0.465075
135	1.94928	0.00514036	0.513011	0.696356	39	4	false	MtKNOX2_2	48.1282	39	0	0	0.841787	false	0	MtKNOX2_2	2712	0.449796
164	1.91304	0.00233398	0.522727	0.727395	39	4	false	MtLOG7	50.9231	39	0	0	0.847826	false	0	MtLOG7	1340	0.45467
126	1.9058	0.00780078	0.524715	0.564723	38	4	false	MtNLP2	40.3684	38	0	0	0.849034	false	0	MtNLP2	3748	0.348004
180	1.96377	0.00297866	0.509225	0.647226	38	4	false	ZF.HD_1	40.9211	38	0	0	0.839372	false	0	ZF.HD_1	1800	0.375422
182	1.87681	0.00368677	0.532819	0.658606	38	4	false	GT_2	48.5789	38	0	0	0.853865	false	0	GT_2	2384	0.408226
116	1.86957	0.00285144	0.534884	0.701201	37	4	false	GT_1	55.3514	37	0	0	0.855072	false	0	GT_1	2024	0.4537
146	1.84783	0.00241602	0.541176	0.696697	37	3	false	MtMYB094	54.3514	37	0	0	0.858696	false	0	MtMYB094	1632	0.445503
144	1.87681	0.00745216	0.532819	0.6	36	4	false	bZIP_2	47.0278	36	0	0	0.853865	false	0	bZIP_2	3168	0.388659
147	1.95652	0.0118345	0.511111	0.660317	36	4	false	MtBELL1.2	44.3056	36	0	0	0.84058	false	0	MtBELL1.2	3688	0.406473
176	1.91304	0.0152844	0.522727	0.660317	36	4	false	MtBLH1.BLH5	45.8611	36	0	0	0.847826	false	0	MtBLH1.BLH5	6506	0.398792
127	1.88406	0.00474928	0.530769	0.633613	35	4	false	Whirly	48.1143	35	0	0	0.852657	false	0	Whirly	3714	0.397639
187	1.86957	0.00620694	0.534884	0.655462	35	4	false	HS_2	53.6286	35	0	0	0.855072	false	0	HS_2	4300	0.436005
90	1.84783	0.0196902	0.541176	0.597148	34	4	false	WRKY_3	51.5882	34	0	0	0.858696	false	0	WRKY_3	5626	0.409197
130	1.98551	0.00150059	0.50365	0.777184	34	4	false	WRKY_1	50.9412	34	0	0	0.835749	false	0	WRKY_1	970	0.476086
118	1.89855	0.00817716	0.526718	0.57197	33	4	false	HSF	47.4242	33	0	0	0.850242	false	0	HSF	3418	0.385563
162	2.02174	0.00899919	0.494624	0.592803	33	4	false	MYB_related_4	36.3333	33	0	0	0.82971	false	0	MYB_related_4	2828	0.346032
106	2.02174	0.00088967	0.494624	0.77621	32	4	false	ZF.HD_3	50.375	32	0	0	0.82971	false	0	ZF.HD_3	618	0.484375
100	1.92029	0.00741526	0.520755	0.619355	31	4	false	MIKC_MADS_4	51.0968	31	0	0	0.846618	false	0	MIKC_MADS_4	3970	0.418826
138	2.01449	0.00284116	0.496403	0.67957	31	4	false	C3H_4	40.7742	31	0	0	0.830918	false	0	C3H_4	1964	0.374075
139	2	0.0038335	0.5	0.627957	31	4	false	MtARF5_2	41.4839	31	0	0	0.833333	false	0	MtARF5_2	2452	0.377126
201	2	0.00164297	0.5	0.694624	31	4	false	MtRR8_2	43.9355	31	0	0	0.833333	false	0	MtRR8_2	1240	0.399413
92	1.97826	0.00318248	0.505495	0.593103	30	4	false	DBB	41.8667	30	0	0	0.836957	false	0	DBB	1244	0.367251
111	2.02174	0.00145088	0.494624	0.758621	29	4	false	NAC_3	49.1034	29	0	0	0.82971	false	0	NAC_3	726	0.458911
114	1.95652	0.00154761	0.511111	0.73399	29	4	false	MYB_2	55.3448	29	0	0	0.84058	false	0	MYB_2	1302	0.473033
163	2.05797	0.00230781	0.485915	0.655172	29	4	false	MYB_related_3	38.5172	29	0	0	0.823672	false	0	MYB_related_3	1494	0.370358
112	2.05072	0.00548374	0.487633	0.613757	28	4	false	LBD	38.1071	28	0	0	0.824879	false	0	LBD	1668	0.356142
108	1.99275	0.00805517	0.501818	0.723647	27	4	false	MtFCL1	50.2593	27	0	0	0.834541	false	0	MtFCL1	4104	0.444772
123	1.99275	0.00210135	0.501818	0.757835	27	4	false	GRAS_3	53.9259	27	0	0	0.834541	false	0	GRAS_3	786	0.477221
137	2.07971	0.00119407	0.480836	0.747692	26	4	false	SRS	42.7692	26	0	0	0.820048	false	0	SRS	996	0.407326
143	2.00725	0.00057466	0.498195	0.775385	26	4	false	GATA_3	52.8462	26	0	0	0.832126	false	0	GATA_3	426	0.459532
171	2.02899	0.00081097	0.492857	0.787692	26	4	false	B3	47.4615	26	0	0	0.828502	false	0	B3	556	0.423764
145	1.95652	0.00083325	0.511111	0.74	25	4	false	MtSPX	55.72	25	0	0	0.84058	false	0	MtSPX	598	0.464333
140	2.16667	0.00291146	0.461538	0.754941	23	4	false	MtBLH4.SAW2	44.7826	23	0	0	0.805556	false	0	MtBLH4.SAW2	1456	0.476411
80	2.02174	0.00061371	0.494624	0.748918	22	4	false	MtGRF1	47.2727	22	0	0	0.82971	false	0	MtGRF1	354	0.407524
103	2.15942	0.00058477	0.463087	0.77619	21	4	false	ERF_3	42.5714	21	0	0	0.806763	false	0	ERF_3	228	0.434402
104	2.27536	0.00103513	0.43949	0.72381	21	5	false	C2H2_1	31.9048	21	0	0	0.78744	false	0	C2H2_1	312	0.370986
166	2.18116	0.00421672	0.458472	0.690476	21	4	false	C3H_1	42	21	0	0	0.80314	false	0	C3H_1	992	0.4375
121	2.21739	0.0034033	0.45098	0.673684	20	5	false	MtARF5_1	33.7	20	0	0	0.797101	false	0	MtARF5_1	948	0.358511
89	2.13768	0.00087616	0.467797	0.745098	18	4	false	Mtr.32259.1.S1_at	42.3333	18	0	0	0.810386	false	0	Mtr.32259.1.S1_at	708	0.403175
115	2.07971	0.00257292	0.480836	0.607843	18	4	false	ZOG_3	42.1111	18	0	0	0.820048	false	0	ZOG_3	912	0.372665
132	2.32609	0.00033264	0.429907	0.810458	18	5	false	MYB_related_1	36.1111	18	0	0	0.778986	false	0	MYB_related_1	130	0.435074
84	2.03623	0.00094612	0.491103	0.764706	17	4	false	NAC_2	56.2941	17	0	0	0.827295	false	0	NAC_2	456	0.47306
136	2.13043	0.00069876	0.469388	0.808824	17	4	false	MtKNOX2_1	56	17	0	0	0.811594	false	0	MtKNOX2_1	316	0.518519
86	2.04348	0.00294971	0.489362	0.616667	16	4	false	MDAR_1	49	16	0	0	0.826087	false	0	MDAR_1	1030	0.411765
96	2.18841	0.00019018	0.456954	0.866667	16	4	false	MtRRB6	48.0625	16	0	0	0.801932	false	0	MtRRB6	124	0.48548
97	2.07246	0.00015939	0.482517	0.775	16	4	false	WRKY_6	54.8125	16	0	0	0.821256	false	0	WRKY_6	98	0.472522
99	2.2029	0.0149561	0.453947	0.616667	16	4	false	C2H2_2	41.6875	16	0	0	0.799517	false	0	C2H2_2	5782	0.433594
148	2.3913	0.00012375	0.418182	0.875	16	5	false	HD.ZIP_3	34.5625	16	0	0	0.768116	false	0	HD.ZIP_3	36	0.443109
98	2.26812	0.00422536	0.440895	0.561905	15	4	false	MtKNOX8_1	29.6667	15	0	0	0.788647	false	0	MtKNOX8_1	1076	0.32963
107	2.23913	0.009305	0.446602	0.590476	15	4	false	MtATH1	34.0667	15	0	0	0.793478	false	0	MtATH1	2674	0.366308
122	2.26087	0.0153826	0.442308	0.561905	15	5	false	HD.ZIP_1	34.4667	15	0	0	0.789855	false	0	HD.ZIP_1	6348	0.365957
91	2.28986	0.00019165	0.436709	0.824176	14	5	false	Mtr.32903.1.S1_at	39.6429	14	0	0	0.785024	false	0	Mtr.32903.1.S1_at	194	0.435636
165	2.26087	0.00016801	0.442308	0.824176	14	4	false	C3H_3	45.6429	14	0	0	0.789855	false	0	C3H_3	78	0.496118
81	2.31159	8.999e-05	0.432602	0.818182	12	4	false	Dof	45.9167	12	0	0	0.781401	false	0	Dof	42	0.52178
83	2.28986	7.34e-05	0.436709	0.848485	12	4	false	MtKNOX4	46.1667	12	0	0	0.785024	false	0	MtKNOX4	38	0.507326
87	2.5	0.00114818	0.4	0.763636	11	5	false	MtAPT3	26.0909	11	0	0	0.75	false	0	MtAPT3	220	0.389417
119	2.30435	0.00014604	0.433962	0.781818	11	5	false	GT_5	41.1818	11	0	0	0.782609	false	0	GT_5	68	0.442815
110	2.49275	0.00244518	0.401163	0.555556	10	4	false	MtBLH9.PNY_1	22.7	10	0	0	0.751208	false	0	MtBLH9.PNY_1	554	0.35873
82	2.31159	0.00022941	0.432602	0.722222	9	4	false	bHLH_2	39.3333	9	0	0	0.781401	false	0	bHLH_2	88	0.427536
124	2.30435	0.0145393	0.433962	0.666667	9	4	false	GRAS_2	37.4444	9	0	0	0.782609	false	0	GRAS_2	3744	0.405797
78	2.38406	2.568e-05	0.419453	0.809524	7	5	false	GATA_1	44	7	0	0	0.769324	false	0	GATA_1	12	0.5
85	2.45652	0.00710094	0.40708	0.285714	7	5	false	MtBLH9.PNY_2	20.7143	7	0	0	0.757246	false	0	MtBLH9.PNY_2	966	0.279843
93	2.65217	0.00139248	0.377049	0.428571	7	4	false	MtBLH2.SAW1_2	18.2857	7	0	0	0.724638	false	0	MtBLH2.SAW1_2	348	0.365714
109	2.41304	0.00636476	0.414414	0.333333	7	4	false	MtBELL1.1	18.8571	7	0	0	0.764493	false	0	MtBELL1.1	908	0.244898
88	2.69565	0.00094763	0.370968	0.733333	6	5	false	MtKNOX9_1	23.1667	6	0	0	0.717391	false	0	MtKNOX9_1	310	0.463333
79	2.92754	0.00068966	0.341584	0.333333	4	5	false	MtBLH6_3	8.75	4	0	0	0.678744	false	0	MtBLH6_3	80	0.386364
102	2.61594	0.0144928	0.382271	0.5	4	4	false	MtKNOX8_2	25.75	4	0	0	0.730676	false	0	MtKNOX8_2	4274	0.455357
95	2.64493	0.0144928	0.378082	0.333333	3	5	false	MtBEL1	27.3333	3	0	0	0.725845	false	0	MtBEL1	4364	0.45
72	2.84058	0	0.352041	0	1	5	false	MtKNOX9	34	1	0	0	0.693237	false	0	MtKNOX9	0	0
73	3.2971	0	0.303297	0	1	5	false	WRKY_5	9	1	0	0	0.61715	false	0	WRKY_5	0	0
74	3.19565	0	0.312925	0	1	5	false	MtBLH2.SAW1_1	16	1	0	0	0.634058	false	0	MtBLH2.SAW1_1	0	0
75	3.25362	0	0.30735	0	1	6	false	WRKY_2	15	1	0	0	0.624396	false	0	WRKY_2	0	0
94	3.63768	0	0.2749	0	1	6	false	MtBELL1.4	3	1	0	0	0.560386	false	0	MtBELL1.4	0	0
101	3.6087	0	0.277108	0	1	5	false	MtKNOX8_4	4	1	0	0	0.565217	false	0	MtKNOX8_4	0	0
