# Supplementary material for: A Novel Role of Medicago truncatula KNAT3/4/5-like Class 2 KNOX Transcription Factors in Drought Stress Tolerance
Source: Int J Mol Sci. 2023 Aug 11;24(16):12668. doi: 10.3390/ijms241612668 (PMC10454132; doi:10.3390/ijms241612668)
Supplement: Supplementary file 1 [file ijms-24-12668-s001.zip › Supplementary Table S5_MtKNOX3-5_corr_value.xlsx]

## Sheet: MtKNOX3-5_correlation_values
Affy probe	Mtv5_ID	Mtv4_ID	Cytoscape name	MtKNOX3	MtKNOX5	Cluster
Mtr.37567.1.S1_at	MtrunA17_Chr1g0149651	Medtr1g012960	MtKNOX3	1	0.81	3
Mtr.8846.1.S1_at	MtrunA17_Chr1g0177751	Medtr1g057790	MtBLH1.BLH5	0.844184	0.86441	3
Mtr.39288.1.S1_at	MtrunA17_Chr1g0161461	Medtr1g032600	bHLH_3	0.831737	0.89322	3
Mtr.38413.1.S1_at	MtrunA17_Chr3g0110351	Medtr3g065440	MtMYB116	0.820413	0.904113	3
Mtr.45582.1.S1_at	MtrunA17_Chr3g0133971	Medtr3g101780	MtbZIP.102	0.817121	0.859256	3
Mtr.37511.1.S1_at	MtrunA17_Chr7g0267481	Medtr7g106320	MtBLH1	0.81382	0.843107	3
Mtr.24715.1.S1_at	MtrunA17_Chr8g0379581	Medtr8g087425	GST_1	0.808586	0.813861	3
Mtr.6737.1.S1_s_at	MtrunA17_Chr3g0137241	Medtr3g106400	MtKNOX5	0.806903	1	3
Mtr.32321.1.S1_at	MtrunA17_Chr6g0474371	Medtr6g464720	MIKC_MADS_3	0.786146	0.831186	3
Mtr.28450.1.S1_at	MtrunA17_Chr8g0373801	Medtr8g078480	MtBELL1.2	0.785082	0.807961	3
Mtr.6811.1.S1_s_at	MtrunA17_Chr8g0379581	Medtr8g087425	GST_2	0.777284	0.8362	3
Mtr.38212.1.S1_at	MtrunA17_Chr8g0351041	Medtr8g033250	MtSOC1b	0.757951	0.72722	3
Mtr.41284.1.S1_at	MtrunA17_Chr3g0092371	Medtr3g039810	ZF.HD_3	0.756834	0.711712	3
Mtr.14368.1.S1_at	MtrunA17_Chr7g0217221	Medtr7g010210	MtMYB003	0.749266	0.696085	3
Mtr.32270.1.S1_at	MtrunA17_Chr3g0122391	Medtr3g085130	MtCHK3_2	0.74668	0.805924	3
Mtr.9978.1.S1_at	MtrunA17_Chr3g0122391		MtAHK4	0.744896	0.876726	3
Mtr.12024.1.S1_s_at	MtrunA17_Chr7g0244381	Medtr7g072310	MYB_1	0.740019	0.819942	3
Mtr.26217.1.S1_at	MtrunA17_Chr4g0029671	Medtr4g060460	MtARF12	0.736072	0.639366	3
Mtr.49684.1.S1_at	MtrunA17_Chr7g0243761	Medtr7g070780	GT_4	0.727911	0.771782	3
Mtr.10006.1.S1_at	MtrunA17_Chr3g0122391	Medtr3g085130	MtCHK3_3	0.716036	0.789861	3
Mtr.42878.1.S1_at	MtrunA17_Chr7g0244561	Medtr7g072605	Mtr.42878.1.S1_at	0.707515	0.786039	3
Mtr.11843.1.S1_at	MtrunA17_Chr6g0480041		WRKY_1	0.693993	0.732456	3
Mtr.27857.1.S1_at	MtrunA17_Chr8g0373801	Medtr8g078480	MtBLH4.SAW2	0.685661	0.661218	3
Mtr.9180.1.S1_at	MtrunA17_Chr1g0192881	Medtr1g084160	bHLH_5	0.68512	0.827407	3
Mtr.39530.1.S1_s_at	MtrunA17_Chr7g0264181	Medtr0041s0100	MtLOG1	0.680629	0.634138	3
Mtr.45565.1.S1_s_at	MtrunA17_Chr7g0270891	Medtr7g110830	MtMYB062_1	0.664276	0.710942	3
Mtr.32529.1.S1_at	MtrunA17_Chr3g0140161	Medtr3g110205	ERF_2	0.661472	0.794662	3
Mtr.12799.1.S1_at	MtrunA17_Chr1g0151961	Medtr1g017080	MtKNOX2_2	0.619036	0.705316	3
Mtr.41252.1.S1_at	MtrunA17_Chr1g0155681	Medtr1g023050	MtBLH6_2	0.605452	0.720731	3
Mtr.18999.1.S1_at	MtrunA17_Chr4g0042501	Medtr4g082040	MtMYB094	0.602019	0.6624	3
Mtr.45840.1.S1_at	MtrunA17_Chr8g0392301	Medtr8g106150	MtCRE1_3	-0.602728	-0.617183	6
Mtr.39907.1.S1_at	MtrunA17_Chr2g0322731	Medtr2g088470	HD.ZIP_2	-0.6073	-0.621799	6
Mtr.14413.1.S1_at	MtrunA17_Chr2g0299371	Medtr2g039410	MtCKX3	-0.611844	-0.632935	6
Mtr.35824.1.S1_at	MtrunA17_Chr4g0028961		GATA_2	-0.624028	-0.775663	6
Mtr.32410.1.S1_at	MtrunA17_Chr5g0439391	Medtr5g085860	MtKNOX6	-0.632993	-0.638308	6
Mtr.23083.1.S1_at	MtrunA17_Chr7g0271971	Medtr7g112430	PP2C	-0.637539	-0.650276	6
Mtr.28293.1.S1_at	MtrunA17_Chr6g0479181		MtFCL1	-0.639443	-0.788776	6
Mtr.17962.1.S1_at	MtrunA17_Chr2g0319961	Medtr2g083870	WRKY_3	-0.649557	-0.633858	6
Mtr.33808.1.S1_at	MtrunA17_Chr3g0124861	Medtr3g088630	MtRRA3_2	-0.665483	-0.712768	6
Mtr.14710.1.S1_at	MtrunA17_Chr7g0247231	Medtr7g076840	bHLH_1	-0.666964	-0.600534	6
Mtr.29074.1.S1_at	MtrunA17_Chr1g0151681	Medtr1g016490	MtATH1	-0.683062	-0.70133	6
Mtr.12290.1.S1_at	MtrunA17_Chr7g0221391	Medtr7g020820	MtPDH_1	-0.694906	-0.737191	6
Mtr.12254.1.S1_at	MtrunA17_Chr3g0084861	Medtr3g020660	BT	-0.706458	-0.66764	6
Mtr.12290.1.S1_s_at	MtrunA17_Chr7g0221391	Medtr7g020820	MtPDH_2	-0.792407	-0.843033	6
Mtr.12291.1.S1_s_at	MtrunA17_Chr7g0221391	Medtr7g020820	MtPDH_3	-0.817086	-0.812932	6
Mtr.42984.1.S1_at	MtrunA17_Chr7g0221391	Medtr7g020820	MtPDH_4	-0.853264	-0.875101	6
