# Supplementary material for: A Novel Role of Medicago truncatula KNAT3/4/5-like Class 2 KNOX Transcription Factors in Drought Stress Tolerance
Source: Int J Mol Sci. 2023 Aug 11;24(16):12668. doi: 10.3390/ijms241612668 (PMC10454132; doi:10.3390/ijms241612668)
Supplement: Supplementary file 1 [file ijms-24-12668-s001.zip › Supplementary Table S6_Clustering_data.xlsx]

## Sheet: Centroids_correlation
		1	2	3	4	5	6	7	8	9	10
	1	1	0.203399	0.47376	-0.192333	-0.372508	-0.136687	-0.977714	-0.494325	0.870688	-0.620923
	2	0.203399	1	0.00849039	-0.13011	-0.165335	0.0444431	-0.140638	-0.50743	0.192831	0.0798175
	3	0.47376	0.00849039	1	-0.0331698	-0.382964	-0.839086	-0.39888	-0.211041	0.00129017	0.323617
	4	-0.192333	-0.13011	-0.0331698	1	-0.355758	0.0774962	0.283023	0.308385	-0.169616	0.12858
	5	-0.372508	-0.165335	-0.382964	-0.355758	1	-0.125974	0.20098	-0.34649	-0.30512	0.0802874
	6	-0.136687	0.0444431	-0.839086	0.0774962	-0.125974	1	0.139708	0.35849	0.33657	-0.562402
	7	-0.977714	-0.140638	-0.39888	0.283023	0.20098	0.139708	1	0.565837	-0.878431	0.671823
	8	-0.494325	-0.50743	-0.211041	0.308385	-0.34649	0.35849	0.565837	1	-0.337517	0.10602
	9	0.870688	0.192831	0.00129017	-0.169616	-0.30512	0.33657	-0.878431	-0.337517	1	-0.899982
	10	-0.620923	0.0798175	0.323617	0.12858	0.0802874	-0.562402	0.671823	0.10602	-0.899982	1

## Sheet: Cluster_K10
gene	score	Cluster	Note
Mtr.41253.1.S1_at	0.406359	1
Mtr.38919.1.S1_at	0.469095	1
Mtr.5395.1.S1_at	0.476417	1
Mtr.23793.1.S1_at	0.495748	1
Mtr.47836.1.S1_at	0.521403	1
Mtr.22898.1.S1_at	0.551297	1
Mtr.14581.1.S1_at	0.562133	1
Mtr.14124.1.S1_at	0.56532	1
Mtr.28094.1.S1_at	0.583753	1
Mtr.50752.1.S1_at	0.596095	1
Mtr.44457.1.S1_at	0.616561	1
Mtr.5889.1.S1_at	0.617458	1
Mtr.28499.1.S1_at	0.620974	1
Mtr.45367.1.S1_at	0.622381	1
Mtr.37167.1.S1_at	0.650043	1
Mtr.9514.1.S1_at	0.652006	1
Mtr.51379.1.S1_at	0.653364	1
Mtr.38010.1.S1_at	0.657311	1
Mtr.21490.1.S1_at	0.659476	1
Mtr.43223.1.S1_at	0.662244	1
Mtr.10190.1.S1_at	0.663102	1
Mtr.50674.1.S1_at	0.663479	1
Mtr.39960.1.S1_at	0.672098	1
Mtr.14828.1.S1_at	0.678317	1
Mtr.9250.1.S1_s_at	0.681769	1
Mtr.27061.1.S1_at	0.684049	1
Mtr.32279.1.S1_at	0.684192	1
Mtr.19850.1.S1_at	0.687367	1
Mtr.39181.1.S1_at	0.68804	1
Mtr.17122.1.S1_at	0.695403	1
Mtr.4153.1.S1_at	0.697209	1
Mtr.42146.1.S1_at	0.698336	1
Mtr.4300.1.S1_s_at	0.698589	1
Mtr.40235.1.S1_at	0.704082	1
Mtr.5659.1.S1_at	0.704851	1
Mtr.16882.1.S1_at	0.717488	1
Mtr.27189.1.S1_at	0.721627	1
Mtr.6059.1.S1_at	0.722965	1
Mtr.9824.1.S1_at	0.728465	1
Mtr.5214.1.S1_at	0.728629	1
Mtr.14015.1.S1_at	0.728837	1
Mtr.2679.1.S1_at	0.729774	1
Mtr.40057.1.S1_at	0.730211	1
Mtr.28159.1.S1_at	0.730648	1
Mtr.13695.1.S1_at	0.737915	1
Mtr.25748.1.S1_at	0.741902	1
Mtr.42204.1.S1_at	0.74308	1
Mtr.41299.1.S1_s_at	0.743836	1
Mtr.19367.1.S1_at	0.744699	1
Mtr.15777.1.S1_at	0.748052	1
Mtr.37565.1.S1_at	0.748273	1
Mtr.6308.1.S1_at	0.750579	1
Mtr.9790.1.S1_at	0.755023	1
Mtr.12926.1.S1_at	0.760344	1
Mtr.32252.1.S1_at	0.761332	1
Mtr.11163.1.S1_at	0.761674	1
Mtr.37495.1.S1_at	0.762318	1
Mtr.40192.1.S1_at	0.76534	1
Mtr.42428.1.S1_at	0.769166	1
Mtr.36131.1.S1_s_at	0.769399	1
Mtr.48481.1.S1_at	0.770184	1
Mtr.35314.1.S1_at	0.771162	1
Mtr.10154.1.S1_at	0.777995	1
Mtr.5116.1.S1_at	0.778278	1
Mtr.10662.1.S1_at	0.779664	1
Mtr.35682.1.S1_at	0.780742	1
Mtr.2020.1.S1_at	0.780913	1
Mtr.51402.1.S1_at	0.780928	1
Mtr.11212.1.S1_s_at	0.782065	1
Mtr.13016.1.S1_at	0.785704	1
Mtr.37228.1.S1_at	0.78934	1
Mtr.46560.1.S1_at	0.790456	1
Mtr.37611.1.S1_s_at	0.790732	1
Mtr.5097.1.S1_at	0.792364	1
Mtr.42940.1.S1_at	0.793661	1
Mtr.5342.1.S1_at	0.794144	1
Mtr.29054.1.S1_at	0.795621	1
Mtr.5240.1.S1_s_at	0.795965	1
Mtr.25118.1.S1_at	0.797432	1
Mtr.11671.1.S1_at	0.801115	1
Mtr.19536.1.S1_at	0.80125	1
Mtr.11636.1.S1_at	0.804124	1
Mtr.47986.1.S1_at	0.804338	1
Mtr.10007.1.S1_at	0.806629	1
Mtr.5755.1.S1_s_at	0.806973	1
Mtr.30363.1.S1_at	0.807542	1
Mtr.725.1.S1_at	0.809191	1
Mtr.9847.1.S1_at	0.809528	1
Mtr.45210.1.S1_at	0.812669	1
Mtr.2476.1.S1_s_at	0.813992	1
Mtr.7142.1.S1_at	0.81408	1
Mtr.50562.1.S1_s_at	0.814448	1
Mtr.39501.1.S1_at	0.815729	1
Mtr.10987.1.S1_at	0.817709	1
Mtr.10184.1.S1_at	0.817947	1
Mtr.5969.1.S1_at	0.82044	1
Mtr.19721.1.S1_at	0.825025	1
Mtr.12913.1.S1_at	0.82749	1
Mtr.27856.1.S1_at	0.829004	1
Mtr.9728.1.S1_at	0.830283	1
Mtr.2925.1.S1_at	0.832089	1
Mtr.43969.1.S1_s_at	0.833535	1
Mtr.2468.1.S1_at	0.835031	1
Mtr.1629.1.S1_s_at	0.835405	1
Mtr.24122.1.S1_at	0.835626	1
Mtr.52252.1.S1_at	0.836585	1
Mtr.4336.1.S1_at	0.840155	1
Mtr.28644.1.S1_at	0.840654	1
Mtr.11928.1.S1_at	0.841325	1
Mtr.21588.1.S1_at	0.844314	1
Mtr.45511.1.S1_at	0.844618	1
Mtr.11023.1.S1_at	0.844944	1
Mtr.17710.1.S1_at	0.846887	1
Mtr.48204.1.S1_at	0.852009	1
Mtr.50752.1.S1_s_at	0.852792	1
Mtr.48858.1.S1_at	0.854208	1
Mtr.35493.1.S1_at	0.855869	1
Mtr.32364.1.S1_at	0.858944	1
Mtr.13818.1.S1_at	0.86082	1
Mtr.5134.1.S1_at	0.860864	1
Mtr.28510.1.S1_at	0.861374	1
Mtr.33568.1.S1_at	0.861387	1
Mtr.13249.1.S1_at	0.862586	1
Mtr.37337.1.S1_at	0.862615	1
Mtr.28371.1.S1_at	0.86337	1
Mtr.16767.1.S1_at	0.864716	1
Mtr.33720.1.S1_at	0.865557	1
Mtr.12927.1.S1_at	0.866059	1
Mtr.35546.1.S1_at	0.86606	1
Mtr.13796.1.S1_at	0.866414	1
Mtr.44777.1.S1_at	0.867668	1
Mtr.8619.1.S1_at	0.86841	1
Mtr.16768.1.S1_at	0.870289	1
Mtr.9409.1.S1_at	0.871734	1
Mtr.5446.1.S1_at	0.872944	1
Mtr.35258.1.S1_at	0.873003	1
Mtr.10524.1.S1_at	0.873228	1
Mtr.41469.1.S1_at	0.873254	1
Mtr.22788.1.S1_at	0.873541	1
Mtr.16941.1.S1_at	0.874213	1
Mtr.36856.1.S1_at	0.874673	1
Mtr.2452.1.S1_at	0.876298	1
Mtr.37969.1.S1_at	0.876637	1
Mtr.19429.1.S1_s_at	0.876933	1
Mtr.2892.1.S1_at	0.877097	1
Mtr.35059.1.S1_at	0.87722	1
Mtr.23981.1.S1_at	0.87868	1
Mtr.28818.1.S1_at	0.879308	1
Mtr.28450.1.S1_at	0.881159	1
Mtr.9261.1.S1_s_at	0.881469	1
Mtr.24418.1.S1_at	0.881993	1
Mtr.35082.1.S1_at	0.882465	1
Mtr.50305.1.S1_at	0.882922	1
Mtr.5235.1.S1_at	0.883863	1
Mtr.46043.1.S1_s_at	0.883905	1
Mtr.5069.1.S1_at	0.885358	1
Mtr.12417.1.S1_s_at	0.88832	1
Mtr.28200.1.S1_at	0.888396	1
Mtr.5458.1.S1_at	0.888497	1
Mtr.3548.1.S1_at	0.888644	1
Mtr.8846.1.S1_at	0.890311	1
Mtr.23316.1.S1_at	0.891577	1
Mtr.39082.1.S1_at	0.891754	1
Mtr.42943.1.S1_at	0.892605	1
Mtr.11076.1.S1_at	0.893913	1
Mtr.24842.1.S1_at	0.895013	1
Mtr.44431.1.S1_at	0.896345	1
Mtr.9609.1.S1_s_at	0.896374	1
Mtr.38910.1.S1_at	0.896878	1
Mtr.40448.1.S1_at	0.897106	1
Mtr.41187.1.S1_at	0.899001	1
Mtr.30770.1.S1_at	0.900179	1
Mtr.7157.1.S1_at	0.900494	1
Mtr.5646.1.S1_at	0.900534	1
Mtr.38711.1.S1_at	0.900743	1
Mtr.13199.1.S1_at	0.901336	1
Mtr.38573.1.S1_at	0.901647	1
Mtr.5436.1.S1_at	0.901917	1
Mtr.47572.1.S1_s_at	0.902203	1
Mtr.41733.1.S1_at	0.902295	1
Mtr.17367.1.S1_at	0.902516	1
Mtr.37589.1.S1_at	0.902737	1
Mtr.33376.1.S1_at	0.904412	1
Mtr.1484.1.S1_at	0.904445	1
Mtr.11145.1.S1_at	0.904727	1
Mtr.31334.1.S1_at	0.905646	1
Mtr.17513.1.S1_s_at	0.905778	1
Mtr.41970.1.S1_at	0.905977	1
Mtr.21491.1.S1_at	0.90706	1
Mtr.2311.1.S1_at	0.90716	1
Mtr.49854.1.S1_at	0.907252	1
Mtr.27132.1.S1_s_at	0.907673	1
Mtr.26627.1.S1_at	0.908176	1
Mtr.38203.1.S1_at	0.909003	1
Mtr.32398.1.S1_at	0.909267	1
Mtr.33367.1.S1_at	0.909424	1
Mtr.37399.1.S1_at	0.909424	1
Mtr.11346.1.S1_at	0.909537	1
Mtr.10419.1.S1_at	0.909575	1
Mtr.45253.1.S1_at	0.909605	1
Mtr.37711.1.S1_at	0.910394	1
Mtr.23387.1.S1_at	0.910632	1
Mtr.1354.1.S1_at	0.911068	1
Mtr.10093.1.S1_at	0.911132	1
Mtr.24909.1.S1_at	0.91213	1
Mtr.46043.1.S1_at	0.91249	1
Mtr.37830.1.S1_at	0.913042	1
Mtr.21051.1.S1_at	0.91309	1
Mtr.25118.1.S1_s_at	0.913748	1
Mtr.9736.1.S1_at	0.913783	1
Mtr.12799.1.S1_at	0.913805	1
Mtr.1567.1.S1_at	0.914667	1
Mtr.38799.1.S1_s_at	0.914975	1
Mtr.7958.1.S1_s_at	0.915435	1
Mtr.15226.1.S1_at	0.915489	1
Mtr.13537.1.S1_at	0.915665	1
Mtr.2027.1.S1_at	0.91643	1
Mtr.6811.1.S1_at	0.91697	1
Mtr.13505.1.S1_at	0.917662	1
Mtr.37641.1.S1_at	0.918165	1
Mtr.11583.1.S1_at	0.91871	1
Mtr.32275.1.S1_s_at	0.918972	1
Mtr.27170.1.S1_at	0.920408	1
Mtr.45517.1.S1_at	0.920602	1
Mtr.5079.1.S1_at	0.920809	1
Mtr.9722.1.S1_at	0.921819	1
Mtr.48985.1.S1_at	0.92187	1
Mtr.12495.1.S1_at	0.921875	1
Mtr.35648.1.S1_at	0.9223	1
Mtr.4769.1.S1_at	0.92245	1
Mtr.43961.1.S1_at	0.922679	1
Mtr.31126.1.S1_at	0.922903	1
Mtr.43587.1.S1_at	0.922912	1
Mtr.2225.1.S1_at	0.923673	1
Mtr.44930.1.S1_s_at	0.923762	1
Mtr.26626.1.S1_at	0.923763	1
Mtr.32520.1.S1_at	0.924019	1
Mtr.43412.1.S1_at	0.925647	1
Mtr.33474.1.S1_at	0.925814	1
Mtr.43277.1.S1_at	0.925837	1
Mtr.9302.1.S1_at	0.926439	1
Mtr.44712.1.S1_at	0.92652	1
Mtr.19606.1.S1_at	0.926877	1
Mtr.10610.1.S1_at	0.926896	1
Mtr.10439.1.S1_at	0.92695	1
Mtr.43644.1.S1_at	0.927131	1
Mtr.32251.1.S1_at	0.927886	1
Mtr.10488.1.S1_at	0.928162	1
Mtr.10855.1.S1_at	0.928239	1
Mtr.38060.1.S1_at	0.928757	1
Mtr.39512.1.S1_at	0.92888	1
Mtr.40312.1.S1_at	0.928982	1
Mtr.34959.1.S1_at	0.929384	1
Mtr.23387.1.S1_x_at	0.930224	1
Mtr.37569.1.S1_at	0.931742	1
Mtr.15545.1.S1_at	0.931802	1
Mtr.4567.1.S1_at	0.932204	1
Mtr.31294.1.S1_at	0.932241	1
Mtr.1388.1.S1_at	0.93236	1
Mtr.1566.1.S1_at	0.932611	1
Mtr.39703.1.S1_at	0.933464	1
Mtr.11861.1.S1_at	0.933932	1
Mtr.6489.1.S1_at	0.934089	1
Mtr.33511.1.S1_at	0.934504	1	P5CS	MtrunA17_Chr4g0008951	Medtr4g020110
Mtr.22179.1.S1_at	0.934767	1
Mtr.43731.1.S1_at	0.935173	1
Mtr.39305.1.S1_at	0.935378	1
Mtr.11766.1.S1_at	0.935408	1
Mtr.27857.1.S1_at	0.935557	1
Mtr.11051.1.S1_at	0.935723	1
Mtr.48621.1.S1_at	0.936235	1
Mtr.26158.1.S1_at	0.936302	1
Mtr.49393.1.S1_at	0.93663	1
Mtr.37511.1.S1_at	0.937167	1
Mtr.12147.1.S1_at	0.937679	1
Mtr.23981.1.S1_s_at	0.937698	1
Mtr.39550.1.S1_at	0.938466	1
Mtr.32484.1.S1_at	0.938641	1
Mtr.43684.1.S1_at	0.938922	1
Mtr.44219.1.S1_at	0.939038	1
Mtr.2013.1.S1_s_at	0.939091	1
Mtr.42762.1.S1_at	0.940272	1
Mtr.44584.1.S1_at	0.940467	1
Mtr.26850.1.S1_x_at	0.940493	1
Mtr.49205.1.S1_at	0.941437	1
Mtr.9426.1.S1_at	0.941584	1
Mtr.44403.1.S1_at	0.94219	1
Mtr.42336.1.S1_at	0.942409	1
Mtr.14760.1.S1_at	0.942514	1
Mtr.17147.1.S1_s_at	0.942784	1
Mtr.43707.1.S1_at	0.942993	1
Mtr.49293.1.S1_at	0.943033	1
Mtr.34969.1.S1_at	0.943233	1
Mtr.39777.1.S1_at	0.943458	1
Mtr.50272.1.S1_at	0.943537	1
Mtr.44217.1.S1_at	0.943574	1
Mtr.33837.1.S1_at	0.943909	1
Mtr.50458.1.S1_at	0.944174	1
Mtr.11510.1.S1_at	0.944362	1	P5CS	MtrunA17_Chr7g0239721	Medtr7g063650
Mtr.32499.1.S1_at	0.94446	1
Mtr.46591.1.S1_at	0.945106	1
Mtr.38340.1.S1_at	0.945408	1
Mtr.37893.1.S1_at	0.945419	1
Mtr.25629.1.S1_at	0.945489	1
Mtr.28491.1.S1_at	0.94551	1
Mtr.38799.1.S1_at	0.945598	1
Mtr.12409.1.S1_at	0.946025	1
Mtr.9651.1.S1_at	0.946312	1
Mtr.1885.1.S1_at	0.946488	1
Mtr.45756.1.S1_at	0.947624	1
Mtr.33420.1.S1_at	0.948125	1
Mtr.40616.1.S1_at	0.94822	1
Mtr.51799.1.S1_s_at	0.948267	1
Mtr.12435.1.S1_s_at	0.948333	1
Mtr.6369.1.S1_at	0.948948	1
Mtr.14823.1.S1_s_at	0.949059	1
Mtr.10093.1.S1_x_at	0.949161	1
Mtr.14157.1.S1_at	0.949264	1
Mtr.22769.1.S1_at	0.949787	1
Mtr.19131.1.S1_at	0.94982	1
Mtr.44392.1.S1_at	0.950153	1
Mtr.26850.1.S1_at	0.950234	1
Mtr.44060.1.S1_at	0.95024	1
Mtr.8314.1.S1_at	0.95024	1
Mtr.11388.1.S1_at	0.95052	1
Mtr.5760.1.S1_at	0.950847	1
Mtr.28568.1.S1_at	0.951608	1
Mtr.49205.1.S1_x_at	0.951696	1
Mtr.15417.1.S1_at	0.951704	1
Mtr.31213.1.S1_s_at	0.952258	1
Mtr.40617.1.S1_at	0.952276	1
Mtr.14824.1.S1_at	0.952324	1
Mtr.38639.1.S1_at	0.952466	1
Mtr.44172.1.S1_at	0.952601	1
Mtr.18769.1.S1_at	0.952653	1
Mtr.45186.1.S1_at	0.952838	1
Mtr.43706.1.S1_at	0.953014	1
Mtr.42649.1.S1_at	0.953206	1
Mtr.28422.1.S1_at	0.953381	1
Mtr.44859.1.S1_at	0.953717	1
Mtr.10266.1.S1_at	0.953736	1
Mtr.32119.1.S1_at	0.954201	1
Mtr.9388.1.S1_at	0.954274	1
Mtr.4237.1.S1_at	0.954517	1
Mtr.12607.1.S1_at	0.954779	1
Mtr.12820.1.S1_at	0.955271	1
Mtr.44671.1.S1_at	0.955298	1
Mtr.8700.1.S1_at	0.95567	1
Mtr.12694.1.S1_at	0.955838	1
Mtr.47768.1.S1_at	0.955906	1
Mtr.40278.1.S1_at	0.95614	1
Mtr.2227.1.S1_at	0.956342	1
Mtr.253.1.S1_at	0.95643	1
Mtr.5277.1.S1_at	0.956697	1
Mtr.27925.1.S1_at	0.956846	1
Mtr.10598.1.S1_at	0.956927	1
Mtr.2921.1.S1_at	0.957153	1
Mtr.23020.1.S1_at	0.957166	1
Mtr.39522.1.S1_s_at	0.957367	1
Mtr.39438.1.S1_s_at	0.957769	1
Mtr.44571.1.S1_at	0.957775	1
Mtr.16632.1.S1_s_at	0.957804	1
Mtr.37386.1.S1_s_at	0.957845	1
Mtr.47574.1.S1_s_at	0.957877	1
Mtr.35002.1.S1_at	0.958154	1
Mtr.6015.1.S1_at	0.958658	1
Mtr.39034.1.S1_at	0.95896	1
Mtr.1579.1.S1_at	0.959006	1
Mtr.45400.1.S1_at	0.959158	1
Mtr.12133.1.S1_at	0.959182	1
Mtr.7958.1.S1_at	0.959364	1
Mtr.23638.1.S1_at	0.959475	1
Mtr.11403.1.S1_s_at	0.959496	1
Mtr.44462.1.S1_at	0.959546	1
Mtr.42794.1.S1_at	0.959548	1
Mtr.6349.1.S1_at	0.95962	1
Mtr.11183.1.S1_at	0.959765	1
Mtr.8820.1.S1_at	0.959842	1
Mtr.32124.1.S1_at	0.960167	1
Mtr.41130.1.S1_at	0.960426	1
Mtr.43706.1.S1_s_at	0.960504	1
Mtr.37854.1.S1_at	0.960791	1
Mtr.43606.1.S1_at	0.960883	1
Mtr.48871.1.S1_at	0.960955	1
Mtr.10911.1.S1_at	0.960988	1
Mtr.52127.1.S1_at	0.961209	1
Mtr.28668.1.S1_at	0.96132	1
Mtr.29060.1.S1_at	0.961359	1
Mtr.27304.1.S1_at	0.961469	1
Mtr.33190.1.S1_at	0.961551	1
Mtr.25710.1.S1_at	0.961635	1
Mtr.34944.1.S1_at	0.961694	1
Mtr.5863.1.S1_at	0.961869	1
Mtr.35314.1.S1_s_at	0.961883	1
Mtr.11070.1.S1_s_at	0.962149	1
Mtr.9115.1.S1_at	0.962437	1
Mtr.9721.1.S1_at	0.962717	1
Mtr.8870.1.S1_at	0.963082	1
Mtr.12287.1.S1_at	0.963246	1
Mtr.19941.1.S1_s_at	0.963333	1
Mtr.10748.1.S1_at	0.963576	1
Mtr.51137.1.S1_at	0.963758	1
Mtr.26626.1.S1_s_at	0.964017	1
Mtr.21467.1.S1_at	0.964066	1
Mtr.35426.1.S1_at	0.964194	1
Mtr.35501.1.S1_at	0.964214	1
Mtr.31538.1.S1_at	0.964315	1
Mtr.7050.1.S1_at	0.964432	1
Mtr.11021.1.S1_at	0.9646	1
Mtr.1034.1.S1_at	0.964702	1
Mtr.12316.1.S1_at	0.964737	1
Mtr.39448.1.S1_at	0.96478	1
Mtr.37847.1.S1_at	0.964958	1
Mtr.12.1.S1_at	0.965142	1
Mtr.45060.1.S1_at	0.965238	1
Mtr.37893.1.S1_s_at	0.965798	1
Mtr.44419.1.S1_at	0.966079	1
Mtr.31839.1.S1_at	0.966172	1
Mtr.4318.1.S1_s_at	0.966949	1
Mtr.25709.1.S1_at	0.966971	1
Mtr.19019.1.S1_at	0.967027	1
Mtr.33868.1.S1_at	0.967418	1
Mtr.12897.1.S1_at	0.967423	1
Mtr.42500.1.S1_at	0.967625	1
Mtr.46485.1.S1_at	0.967638	1
Mtr.8698.1.S1_at	0.967706	1
Mtr.13090.1.S1_at	0.968256	1
Mtr.8411.1.S1_at	0.968371	1
Mtr.35363.1.S1_at	0.968473	1
Mtr.24721.1.S1_at	0.968596	1
Mtr.8511.1.S1_at	0.968618	1
Mtr.9625.1.S1_at	0.968624	1
Mtr.11394.1.S1_at	0.968666	1
Mtr.32458.1.S1_at	0.968678	1
Mtr.23254.1.S1_at	0.968736	1
Mtr.46811.1.S1_at	0.968825	1
Mtr.932.1.S1_at	0.968838	1
Mtr.1859.1.S1_at	0.968941	1
Mtr.10001.1.S1_s_at	0.969032	1
Mtr.6877.1.S1_at	0.969151	1
Mtr.10722.1.S1_at	0.969324	1
Mtr.9291.1.S1_s_at	0.969386	1
Mtr.11080.1.S1_s_at	0.969504	1
Mtr.32191.1.S1_at	0.969783	1
Mtr.9579.1.S1_at	0.970051	1
Mtr.27216.1.S1_at	0.970055	1
Mtr.11066.1.S1_at	0.970102	1
Mtr.32368.1.S1_at	0.970123	1
Mtr.2744.1.S1_at	0.970144	1
Mtr.11953.1.S1_s_at	0.970212	1
Mtr.12214.1.S1_at	0.970571	1
Mtr.43530.1.S1_at	0.97078	1
Mtr.37314.1.S1_at	0.97105	1
Mtr.11766.1.S1_s_at	0.971409	1
Mtr.48510.1.S1_at	0.9719	1
Mtr.44719.1.S1_at	0.972007	1
Mtr.23638.1.S1_s_at	0.972249	1
Mtr.26364.1.S1_at	0.972271	1
Mtr.1202.1.S1_at	0.972464	1
Mtr.49349.1.S1_at	0.972673	1
Mtr.167.1.S1_at	0.972954	1
Mtr.37961.1.S1_a_at	0.972985	1
Mtr.41871.1.S1_at	0.973245	1
Mtr.35488.1.S1_at	0.973363	1
Mtr.10001.1.S1_at	0.973393	1
Mtr.16601.1.S1_at	0.973541	1
Mtr.44850.1.S1_at	0.973591	1
Mtr.5047.1.S1_at	0.973599	1
Mtr.13717.1.S1_at	0.974042	1
Mtr.6888.1.S1_at	0.974472	1
Mtr.33701.1.S1_at	0.97506	1
Mtr.44860.1.S1_at	0.975338	1
Mtr.13427.1.S1_at	0.975977	1
Mtr.35295.1.S1_at	0.976233	1
Mtr.7146.1.S1_at	0.976295	1
Mtr.12521.1.S1_at	0.9763	1
Mtr.47139.1.S1_at	0.976605	1
Mtr.32106.1.S1_at	0.976824	1
Mtr.38245.1.S1_at	0.977143	1
Mtr.27361.1.S1_at	0.977359	1
Mtr.38374.1.S1_at	0.977385	1
Mtr.20194.1.S1_at	0.977459	1
Mtr.5583.1.S1_at	0.977781	1
Mtr.39929.1.S1_at	0.977858	1
Mtr.9431.1.S1_s_at	0.977942	1
Mtr.32572.1.S1_at	0.978214	1
Mtr.44133.1.S1_at	0.978746	1
Mtr.44653.1.S1_at	0.978758	1
Mtr.40530.1.S1_s_at	0.978964	1
Mtr.42902.1.S1_s_at	0.979005	1	P5CS	MtrunA17_Chr4g0008951	Medtr4g020110
Mtr.24320.1.S1_at	0.979204	1
Mtr.9600.1.S1_at	0.979412	1
Mtr.32251.1.S1_s_at	0.979513	1
Mtr.6090.1.S1_at	0.979742	1
Mtr.11066.1.S1_s_at	0.979865	1
Mtr.45730.1.S1_at	0.979988	1
Mtr.31759.1.S1_at	0.980176	1
Mtr.50827.1.S1_at	0.980602	1
Mtr.1494.1.S1_at	0.980694	1
Mtr.43257.1.S1_at	0.980948	1
Mtr.52102.1.S1_at	0.981221	1
Mtr.21949.1.S1_at	0.981276	1
Mtr.13509.1.S1_at	0.981647	1
Mtr.10230.1.S1_at	0.98169	1
Mtr.40649.1.S1_at	0.981734	1
Mtr.51291.1.S1_at	0.982064	1
Mtr.41149.1.S1_at	0.982135	1
Mtr.19272.1.S1_at	0.982193	1
Mtr.19271.1.S1_at	0.982846	1
Mtr.12288.1.S1_at	0.982952	1
Mtr.13262.1.S1_at	0.982987	1
Mtr.33328.1.S1_at	0.983024	1
Mtr.14186.1.S1_at	0.983255	1
Mtr.37961.1.S1_at	0.983584	1
Mtr.35433.1.S1_at	0.983762	1
Mtr.32583.1.S1_at	0.983824	1
Mtr.51813.1.S1_s_at	0.983948	1
Mtr.33597.1.S1_at	0.984034	1
Mtr.37312.1.S1_at	0.984419	1
Mtr.42696.1.S1_at	0.984581	1
Mtr.52259.1.S1_s_at	0.984674	1
Mtr.38470.1.S1_s_at	0.984791	1
Mtr.43124.1.S1_at	0.985024	1
Mtr.39861.1.S1_at	0.985148	1
Mtr.42559.1.S1_at	0.985446	1
Mtr.33306.1.S1_at	0.985728	1
Mtr.8953.1.S1_s_at	0.985819	1
Mtr.9135.1.S1_at	0.985868	1
Mtr.22184.1.S1_at	0.985986	1
Mtr.50038.1.S1_at	0.986035	1
Mtr.43258.1.S1_s_at	0.986084	1
Mtr.35105.1.S1_s_at	0.986148	1
Mtr.46771.1.S1_at	0.986207	1
Mtr.38033.1.S1_at	0.986228	1
Mtr.12758.1.S1_at	0.986362	1
Mtr.35749.1.S1_at	0.986936	1
Mtr.39313.1.S1_at	0.987037	1
Mtr.37445.1.S1_at	0.988017	1
Mtr.29231.1.S1_at	0.988252	1
Mtr.12917.1.S1_at	0.988252	1
Mtr.51561.1.S1_at	0.988494	1
Mtr.11698.1.S1_at	0.98854	1
Mtr.2569.1.S1_at	0.988738	1
Mtr.6156.1.S1_at	0.98883	1
Mtr.8696.1.S1_at	0.989462	1
Mtr.9126.1.S1_at	0.989574	1
Mtr.13830.1.S1_s_at	0.989586	1
Mtr.19279.1.S1_at	0.989842	1
Mtr.28703.1.S1_at	0.990097	1
Mtr.32884.1.S1_s_at	0.990671	1
Mtr.11685.1.S1_s_at	0.990808	1
Mtr.22238.1.S1_at	0.991663	1
Mtr.49756.1.S1_at	0.992051	1
Mtr.4407.1.S1_at	0.992075	1
Mtr.43953.1.S1_at	0.992896	1
Mtr.12423.1.S1_at	0.993044	1
Mtr.1230.1.S1_s_at	0.993814	1
Mtr.4623.1.S1_at	0.993902	1
Mtr.38289.1.S1_at	0.993923	1
Mtr.11910.1.S1_at	0.995404	1
Mtr.40999.1.S1_at	0.996966	1
Mtr.5071.1.S1_at	0.183864	2
Mtr.36004.1.S1_at	0.214192	2
Mtr.12429.1.S1_at	0.257168	2
Mtr.48906.1.S1_at	0.283408	2
Mtr.37161.1.S1_at	0.321638	2
Mtr.20290.1.S1_at	0.331304	2
Mtr.19067.1.S1_at	0.354787	2
Mtr.11386.1.S1_at	0.366325	2
Mtr.539.1.S1_at	0.369097	2
Mtr.41980.1.S1_at	0.371032	2
Mtr.21603.1.S1_at	0.380016	2
Mtr.3468.1.S1_at	0.383458	2
Mtr.27742.1.S1_at	0.397605	2
Mtr.50445.1.S1_at	0.404332	2
Mtr.3451.1.S1_s_at	0.406147	2
Mtr.47654.1.S1_at	0.408494	2
Mtr.50685.1.S1_at	0.417386	2
Mtr.28367.1.S1_at	0.426116	2
Mtr.24556.1.S1_at	0.433926	2
Mtr.13091.1.S1_at	0.436275	2
Mtr.34486.1.S1_at	0.449434	2
Mtr.35257.1.S1_s_at	0.449737	2
Mtr.49247.1.S1_at	0.456129	2
Mtr.11740.1.S1_at	0.456707	2
Mtr.51511.1.S1_s_at	0.459351	2
Mtr.19600.1.S1_s_at	0.46047	2
Mtr.27744.1.S1_at	0.464911	2
Mtr.48395.1.S1_at	0.473586	2
Mtr.9222.1.S1_at	0.474356	2
Mtr.29325.1.S1_at	0.488941	2
Mtr.27637.1.S1_at	0.490191	2
Mtr.46493.1.S1_at	0.491367	2
Mtr.11333.1.S1_at	0.491925	2
Mtr.14564.1.S1_at	0.506603	2
Mtr.48253.1.S1_at	0.517704	2
Mtr.10159.1.S1_at	0.529267	2
Mtr.37853.1.S1_s_at	0.531788	2
Mtr.13650.1.S1_at	0.532272	2
Mtr.41069.1.S1_at	0.532404	2
Mtr.40518.1.S1_at	0.535474	2
Mtr.159.1.S1_at	0.539431	2
Mtr.5701.1.S1_at	0.541044	2
Mtr.5198.1.S1_at	0.542808	2
Mtr.7358.1.S1_at	0.545045	2
Mtr.37853.1.S1_at	0.546439	2
Mtr.22076.1.S1_at	0.553532	2
Mtr.21419.1.S1_at	0.555918	2
Mtr.46916.1.S1_at	0.557914	2
Mtr.27662.1.S1_at	0.558847	2
Mtr.28106.1.S1_at	0.566262	2
Mtr.1436.1.S1_at	0.567176	2
Mtr.17891.1.S1_at	0.580997	2
Mtr.11141.1.S1_at	0.581494	2
Mtr.38410.1.S1_at	0.585717	2
Mtr.7209.1.S1_at	0.587087	2
Mtr.38192.1.S1_at	0.590507	2
Mtr.12460.1.S1_at	0.59084	2
Mtr.2273.1.S1_at	0.606279	2
Mtr.9661.1.S1_at	0.610613	2
Mtr.2999.1.S1_at	0.615439	2
Mtr.11349.1.S1_at	0.618567	2
Mtr.5935.1.S1_at	0.620937	2
Mtr.41128.1.S1_at	0.621353	2
Mtr.36907.1.S1_at	0.623625	2
Mtr.16032.1.S1_at	0.627475	2
Mtr.13577.1.S1_at	0.628204	2
Mtr.43148.1.S1_at	0.628918	2
Mtr.627.1.S1_at	0.628988	2
Mtr.5427.1.S1_at	0.629442	2
Mtr.10071.1.S1_at	0.632577	2
Mtr.33170.1.S1_s_at	0.633334	2
Mtr.48253.1.S1_s_at	0.638191	2
Mtr.40626.1.S1_at	0.638686	2
Mtr.47477.1.S1_at	0.642711	2
Mtr.12199.1.S1_at	0.643245	2
Mtr.9087.1.S1_at	0.643633	2
Mtr.20702.1.S1_at	0.650199	2
Mtr.12806.1.S1_at	0.65459	2
Mtr.26354.1.S1_at	0.65835	2
Mtr.32540.1.S1_at	0.659189	2
Mtr.29902.1.S1_at	0.661088	2
Mtr.25045.1.S1_s_at	0.664851	2
Mtr.38236.1.S1_at	0.668951	2
Mtr.39303.1.S1_at	0.671974	2
Mtr.28024.1.S1_at	0.673689	2
Mtr.5924.1.S1_at	0.674015	2
Mtr.30353.1.S1_at	0.676914	2
Mtr.17688.1.S1_at	0.677791	2
Mtr.10466.1.S1_at	0.688401	2
Mtr.39924.1.S1_at	0.689725	2
Mtr.16587.1.S1_at	0.691298	2
Mtr.44598.1.S1_at	0.694586	2
Mtr.17248.1.S1_at	0.695955	2
Mtr.35421.1.S1_at	0.700903	2
Mtr.44786.1.S1_at	0.706766	2
Mtr.7175.1.S1_at	0.715148	2
Mtr.42251.1.S1_at	0.719479	2
Mtr.30274.1.S1_at	0.72626	2
Mtr.13772.1.S1_at	0.727538	2
Mtr.49595.1.S1_at	0.730352	2
Mtr.12945.1.S1_at	0.733106	2
Mtr.33611.1.S1_at	0.736736	2
Mtr.2694.1.S1_at	0.740555	2
Mtr.37926.1.S1_at	0.760451	2
Mtr.1633.1.S1_x_at	0.761622	2
Mtr.38750.1.S1_at	0.775136	2
Mtr.41143.1.S1_at	0.782423	2
Mtr.12943.1.S1_at	0.791398	2
Mtr.46996.1.S1_at	0.804448	2
Mtr.19333.1.S1_at	0.820139	2
Mtr.33196.1.S1_at	0.834881	2
Mtr.5133.1.S1_at	0.844088	2
Mtr.46301.1.S1_at	0.851786	2
Mtr.29364.1.S1_at	0.870547	2
Mtr.35934.1.S1_at	0.89074	2
Mtr.46852.1.S1_at	0.910655	2
Mtr.35519.1.S1_at	0.20165	3
Mtr.44023.1.S1_at	0.286257	3
Mtr.15018.1.S1_at	0.288579	3
Mtr.28434.1.S1_at	0.291108	3
Mtr.21255.1.S1_at	0.298692	3
Mtr.42129.1.S1_at	0.309816	3
Mtr.32712.1.S1_at	0.400019	3
Mtr.5003.1.S1_at	0.422484	3
Mtr.21178.1.S1_at	0.424786	3
Mtr.13258.1.S1_at	0.425464	3
Mtr.16655.1.S1_at	0.431405	3
Mtr.31190.1.S1_at	0.433938	3
Mtr.21188.1.S1_s_at	0.445619	3
Mtr.15436.1.S1_at	0.464652	3
Mtr.1698.1.S1_s_at	0.473261	3
Mtr.12560.1.S1_at	0.473522	3
Mtr.31476.1.S1_at	0.475347	3
Mtr.19307.1.S1_at	0.477743	3
Mtr.11348.1.S1_at	0.480224	3
Mtr.50191.1.S1_at	0.486299	3
Mtr.51309.1.S1_at	0.489986	3
Mtr.50973.1.S1_at	0.492021	3
Mtr.3640.1.S1_at	0.510333	3
Mtr.30168.1.S1_at	0.515491	3
Mtr.19885.1.S1_at	0.516365	3
Mtr.24642.1.S1_at	0.523662	3
Mtr.25005.1.S1_at	0.541356	3
Mtr.12559.1.S1_s_at	0.550939	3
Mtr.17165.1.S1_at	0.551294	3
Mtr.33088.1.S1_at	0.554881	3
Mtr.44496.1.S1_at	0.559458	3
Mtr.15568.1.S1_s_at	0.560107	3
Mtr.40279.1.S1_at	0.560369	3
Mtr.41048.1.S1_at	0.563416	3
Mtr.8695.1.S1_at	0.568465	3
Mtr.43235.1.S1_at	0.572839	3
Mtr.38011.1.S1_s_at	0.575403	3
Mtr.32312.1.S1_at	0.577723	3
Mtr.52042.1.S1_s_at	0.579071	3
Mtr.2601.1.S1_at	0.590862	3
Mtr.7711.1.S1_at	0.592658	3
Mtr.46258.1.S1_at	0.595593	3
Mtr.38202.1.S1_at	0.604711	3
Mtr.1348.1.S1_at	0.613311	3
Mtr.44505.1.S1_at	0.617225	3
Mtr.28547.1.S1_s_at	0.618225	3
Mtr.47174.1.S1_at	0.624156	3
Mtr.35329.1.S1_s_at	0.625447	3
Mtr.27729.1.S1_at	0.625515	3
Mtr.5744.1.S1_at	0.630044	3
Mtr.39406.1.S1_at	0.632341	3
Mtr.26216.1.S1_at	0.632556	3
Mtr.45261.1.S1_at	0.635922	3
Mtr.18592.1.S1_at	0.640943	3
Mtr.13990.1.S1_at	0.642978	3
Mtr.42437.1.S1_at	0.643955	3
Mtr.32488.1.S1_at	0.647483	3
Mtr.43661.1.S1_at	0.651037	3
Mtr.26270.1.S1_s_at	0.652961	3
Mtr.35460.1.S1_at	0.654411	3
Mtr.28547.1.S1_x_at	0.656194	3
Mtr.42577.1.S1_s_at	0.657445	3
Mtr.10344.1.S1_at	0.65765	3
Mtr.43611.1.S1_at	0.659681	3
Mtr.1801.1.S1_s_at	0.659786	3
Mtr.15416.1.S1_at	0.663651	3
Mtr.15332.1.S1_at	0.664749	3
Mtr.35125.1.S1_at	0.665607	3
Mtr.18466.1.S1_at	0.67176	3
Mtr.45079.1.S1_at	0.675672	3
Mtr.22201.1.S1_at	0.67828	3
Mtr.29153.1.S1_at	0.678564	3
Mtr.9023.1.S1_s_at	0.680607	3
Mtr.12149.1.S1_at	0.683887	3
Mtr.4853.1.S1_at	0.687919	3
Mtr.12544.1.S1_at	0.692236	3
Mtr.32461.1.S1_at	0.69563	3
Mtr.39851.1.S1_at	0.701153	3
Mtr.32626.1.S1_at	0.704374	3
Mtr.12315.1.S1_x_at	0.713548	3
Mtr.15713.1.S1_at	0.714217	3
Mtr.19303.1.S1_at	0.715838	3
Mtr.1108.1.S1_at	0.720021	3
Mtr.2110.1.S1_at	0.722944	3
Mtr.27549.1.S1_at	0.726161	3
Mtr.6984.1.S1_at	0.7277	3
Mtr.2137.1.S1_at	0.728085	3
Mtr.42075.1.S1_at	0.729943	3
Mtr.28684.1.S1_at	0.73011	3
Mtr.41230.1.S1_at	0.732957	3
Mtr.45912.1.S1_at	0.735454	3
Mtr.27746.1.S1_at	0.735698	3
Mtr.26151.1.S1_at	0.736794	3
Mtr.25295.1.S1_at	0.736843	3
Mtr.40517.1.S1_s_at	0.740604	3
Mtr.18954.1.S1_s_at	0.740849	3
Mtr.18352.1.S1_at	0.745651	3
Mtr.49230.1.S1_at	0.745666	3
Mtr.40191.1.S1_at	0.749277	3
Mtr.5455.1.S1_s_at	0.755893	3
Mtr.20337.1.S1_at	0.757726	3
Mtr.38010.1.S1_s_at	0.759319	3
Mtr.19398.1.S1_s_at	0.763464	3
Mtr.38132.1.S1_a_at	0.764432	3
Mtr.41928.1.S1_at	0.766598	3
Mtr.38530.1.S1_at	0.768842	3
Mtr.46362.1.S1_at	0.769154	3
Mtr.11705.1.S1_at	0.771943	3
Mtr.11601.1.S1_at	0.77656	3
Mtr.7137.1.S1_at	0.776694	3
Mtr.27526.1.S1_at	0.777069	3
Mtr.23739.1.S1_at	0.782576	3
Mtr.45387.1.S1_at	0.783167	3
Mtr.15042.1.S1_at	0.783643	3
Mtr.29073.1.S1_at	0.789789	3
Mtr.40944.1.S1_at	0.790369	3
Mtr.8901.1.S1_at	0.790589	3
Mtr.39275.1.S1_at	0.793541	3
Mtr.27908.1.S1_at	0.794348	3
Mtr.46606.1.S1_at	0.795734	3
Mtr.45888.1.S1_s_at	0.796708	3
Mtr.29062.1.S1_at	0.797535	3
Mtr.37191.1.S1_at	0.800416	3
Mtr.37587.1.S1_at	0.800457	3
Mtr.43612.1.S1_at	0.804284	3
Mtr.14692.1.S1_at	0.810169	3
Mtr.46745.1.S1_at	0.821412	3
Mtr.47266.1.S1_at	0.821882	3
Mtr.41284.1.S1_at	0.823082	3
Mtr.8750.1.S1_at	0.827106	3
Mtr.32745.1.S1_at	0.828521	3
Mtr.45582.1.S1_at	0.830998	3
Mtr.24715.1.S1_at	0.832833	3
Mtr.39288.1.S1_at	0.833085	3
Mtr.19570.1.S1_at	0.834546	3
Mtr.37567.1.S1_at	0.838208	3
Mtr.38767.1.S1_at	0.841348	3
Mtr.41514.1.S1_at	0.841867	3
Mtr.5936.1.S1_at	0.84361	3
Mtr.6811.1.S1_s_at	0.843692	3
Mtr.3600.1.S1_at	0.844138	3
Mtr.47011.1.S1_at	0.846547	3
Mtr.6175.1.S1_at	0.846787	3
Mtr.49062.1.S1_at	0.849306	3
Mtr.12024.1.S1_s_at	0.849516	3
Mtr.7133.1.S1_at	0.854451	3
Mtr.38413.1.S1_at	0.855481	3
Mtr.49684.1.S1_at	0.857195	3
Mtr.11843.1.S1_at	0.858561	3
Mtr.18999.1.S1_at	0.861712	3
Mtr.6737.1.S1_s_at	0.862066	3
Mtr.32321.1.S1_at	0.862137	3
Mtr.41957.1.S1_at	0.865423	3
Mtr.9504.1.S1_at	0.867914	3
Mtr.41918.1.S1_at	0.876552	3
Mtr.30517.1.S1_at	0.877946	3
Mtr.47779.1.S1_at	0.88458	3
Mtr.41160.1.S1_at	0.884825	3
Mtr.32529.1.S1_at	0.89414	3
Mtr.9180.1.S1_at	0.895366	3
Mtr.8636.1.S1_at	0.896385	3
Mtr.38212.1.S1_at	0.900569	3
Mtr.32270.1.S1_at	0.900706	3
Mtr.39530.1.S1_s_at	0.901434	3
Mtr.42878.1.S1_at	0.901982	3
Mtr.13994.1.S1_at	0.902983	3
Mtr.9978.1.S1_at	0.904518	3
Mtr.42785.1.S1_at	0.906409	3
Mtr.35329.1.S1_at	0.911834	3
Mtr.23404.1.S1_at	0.911871	3
Mtr.41252.1.S1_at	0.912744	3
Mtr.23461.1.S1_at	0.913957	3
Mtr.39530.1.S1_at	0.916959	3
Mtr.1125.1.S1_at	0.917089	3
Mtr.26217.1.S1_at	0.928747	3
Mtr.14368.1.S1_at	0.928891	3
Mtr.6864.1.S1_at	0.931702	3
Mtr.45565.1.S1_s_at	0.933641	3
Mtr.10006.1.S1_at	0.9431	3
Mtr.5263.1.S1_at	0.956253	3
Mtr.13908.1.S1_at	0.372193	4
Mtr.19842.1.S1_at	0.40572	4
Mtr.38588.1.S1_at	0.441351	4
Mtr.24153.1.S1_at	0.441909	4
Mtr.8918.1.S1_at	0.451388	4
Mtr.35257.1.S1_at	0.465965	4
Mtr.34707.1.S1_at	0.481697	4
Mtr.44041.1.S1_at	0.50622	4
Mtr.45315.1.S1_at	0.516544	4
Mtr.14694.1.S1_at	0.525725	4
Mtr.13273.1.S1_at	0.53165	4
Mtr.50838.1.S1_at	0.534904	4
Mtr.37778.1.S1_at	0.553903	4
Mtr.25562.1.S1_at	0.556354	4
Mtr.32713.1.S1_s_at	0.570324	4
Mtr.7883.1.S1_at	0.57041	4
Mtr.27202.1.S1_at	0.570903	4
Mtr.36243.1.S1_at	0.580458	4
Mtr.11259.1.S1_at	0.580856	4
Mtr.36652.1.S1_at	0.58179	4
Mtr.35725.1.S1_at	0.583778	4
Mtr.45360.1.S1_s_at	0.584242	4
Mtr.20358.1.S1_at	0.587775	4
Mtr.25885.1.S1_s_at	0.591715	4
Mtr.2158.1.S1_at	0.596947	4
Mtr.33658.1.S1_at	0.613654	4
Mtr.41694.1.S1_s_at	0.614581	4
Mtr.25034.1.S1_at	0.617053	4
Mtr.41551.1.S1_at	0.619547	4
Mtr.33100.1.S1_at	0.638957	4
Mtr.48343.1.S1_at	0.641424	4
Mtr.45237.1.S1_at	0.644314	4
Mtr.33776.1.S1_at	0.651591	4
Mtr.43171.1.S1_at	0.656206	4
Mtr.27935.1.S1_s_at	0.656642	4
Mtr.45803.1.S1_at	0.663242	4
Mtr.24563.1.S1_at	0.663483	4
Mtr.39616.1.S1_at	0.670688	4
Mtr.45232.1.S1_at	0.67996	4
Mtr.33776.1.S1_x_at	0.680237	4
Mtr.51562.1.S1_at	0.68154	4
Mtr.17900.1.S1_at	0.691329	4
Mtr.47332.1.S1_at	0.696713	4
Mtr.50163.1.S1_at	0.707795	4
Mtr.12483.1.S1_at	0.714572	4
Mtr.5001.1.S1_at	0.723314	4
Mtr.33100.1.S1_x_at	0.72404	4
Mtr.44228.1.S1_at	0.726259	4
Mtr.44034.1.S1_at	0.737728	4
Mtr.20346.1.S1_at	0.746477	4
Mtr.48903.1.S1_at	0.74921	4
Mtr.40917.1.S1_at	0.7498	4
Mtr.40383.1.S1_at	0.750558	4
Mtr.12456.1.S1_at	0.774094	4
Mtr.37204.1.S1_at	0.786241	4
Mtr.16038.1.S1_at	0.787602	4
Mtr.46535.1.S1_at	0.787817	4
Mtr.52180.1.S1_at	0.789307	4
Mtr.5580.1.S1_s_at	0.789803	4
Mtr.49685.1.S1_at	0.802918	4
Mtr.42347.1.S1_at	0.805358	4
Mtr.44306.1.S1_at	0.806121	4
Mtr.28421.1.S1_x_at	0.811868	4
Mtr.17788.1.S1_at	0.821791	4
Mtr.11053.1.S1_at	0.824534	4
Mtr.12813.1.S1_at	0.824792	4
Mtr.20233.1.S1_s_at	0.825548	4
Mtr.43241.1.S1_at	0.828301	4
Mtr.20090.1.S1_at	0.829777	4
Mtr.40183.1.S1_at	0.831165	4
Mtr.46200.1.S1_at	0.835288	4
Mtr.38547.1.S1_at	0.842817	4
Mtr.13680.1.S1_at	0.861218	4
Mtr.41297.1.S1_at	0.865722	4
Mtr.20852.1.S1_at	0.870688	4
Mtr.45355.1.S1_at	0.873335	4
Mtr.49552.1.S1_at	0.8803	4
Mtr.37155.1.S1_at	0.898626	4
Mtr.44287.1.S1_at	0.899338	4
Mtr.28632.1.S1_at	0.920131	4
Mtr.40890.1.S1_at	0.927121	4
Mtr.2333.1.S1_at	0.934829	4
Mtr.20228.1.S1_at	0.936207	4
Mtr.10424.1.S1_at	0.946588	4
Mtr.49618.1.S1_s_at	0.951051	4
Mtr.49619.1.S1_at	0.952205	4
Mtr.10896.1.S1_s_at	0.953337	4
Mtr.20232.1.S1_at	0.956482	4
Mtr.37886.1.S1_at	0.957595	4
Mtr.42113.1.S1_at	0.98287	4
Mtr.48921.1.S1_at	0.149942	5
Mtr.28167.1.S1_s_at	0.249561	5
Mtr.9250.1.S1_at	0.252298	5
Mtr.46027.1.S1_at	0.327712	5
Mtr.20532.1.S1_at	0.336226	5
Mtr.24266.1.S1_s_at	0.337769	5
Mtr.45566.1.S1_s_at	0.338902	5
Mtr.24404.1.S1_at	0.348092	5
Mtr.21492.1.S1_at	0.351982	5
Mtr.37564.1.S1_at	0.362974	5
Mtr.259.1.S1_at	0.369341	5
Mtr.1776.1.S1_at	0.396501	5
Mtr.24997.1.S1_s_at	0.401598	5
Mtr.10089.1.S1_at	0.402006	5
Mtr.13804.1.S1_at	0.410782	5
Mtr.1591.1.S1_s_at	0.414379	5
Mtr.25287.1.S1_at	0.416677	5
Mtr.20418.1.S1_at	0.43729	5
Mtr.17893.1.S1_at	0.440416	5
Mtr.28624.1.S1_at	0.441709	5
Mtr.48902.1.S1_at	0.44633	5
Mtr.48109.1.S1_at	0.449648	5
Mtr.33287.1.S1_at	0.453667	5
Mtr.18603.1.S1_at	0.455119	5
Mtr.33321.1.S1_at	0.457297	5
Mtr.31647.1.S1_at	0.477192	5
Mtr.7584.1.S1_at	0.479141	5
Mtr.51688.1.S1_at	0.479522	5
Mtr.21805.1.S1_at	0.48028	5
Mtr.18018.1.S1_at	0.483959	5
Mtr.12155.1.S1_at	0.485899	5
Mtr.8865.1.S1_at	0.486692	5
Mtr.11697.1.S1_at	0.488392	5
Mtr.50046.1.S1_at	0.500992	5
Mtr.27661.1.S1_at	0.50229	5
Mtr.6519.1.S1_at	0.503017	5
Mtr.23273.1.S1_at	0.507002	5
Mtr.50369.1.S1_at	0.509483	5
Mtr.46729.1.S1_at	0.518359	5
Mtr.52327.1.S1_at	0.520842	5
Mtr.45853.1.S1_at	0.526319	5
Mtr.43947.1.S1_at	0.527081	5
Mtr.51856.1.S1_at	0.528254	5
Mtr.9902.1.S1_s_at	0.536048	5
Mtr.30142.1.S1_at	0.536622	5
Mtr.52032.1.S1_s_at	0.53774	5
Mtr.15339.1.S1_at	0.538387	5
Mtr.49996.1.S1_at	0.540013	5
Mtr.9084.1.S1_at	0.540372	5
Mtr.9729.1.S1_at	0.545752	5
Mtr.31609.1.S1_at	0.557424	5
Mtr.226.1.S1_at	0.564389	5
Mtr.18369.1.S1_at	0.569746	5
Mtr.40450.1.S1_at	0.57059	5
Mtr.47565.1.S1_at	0.572308	5
Mtr.44049.1.S1_at	0.572713	5
Mtr.44550.1.S1_at	0.573571	5
Mtr.31255.1.S1_at	0.575149	5
Mtr.5891.1.S1_at	0.575902	5
Mtr.22499.1.S1_at	0.576523	5
Mtr.21572.1.S1_at	0.581006	5
Mtr.18684.1.S1_at	0.581143	5
Mtr.51511.1.S1_at	0.592584	5
Mtr.26314.1.S1_at	0.594608	5
Mtr.34204.1.S1_at	0.596179	5
Mtr.17226.1.S1_at	0.601192	5
Mtr.11377.1.S1_at	0.601334	5
Mtr.16113.1.S1_at	0.606701	5
Mtr.13415.1.S1_at	0.613475	5
Mtr.26029.1.S1_at	0.618662	5
Mtr.20414.1.S1_at	0.61907	5
Mtr.2224.1.S1_at	0.632236	5
Mtr.16031.1.S1_at	0.634305	5
Mtr.17881.1.S1_at	0.641508	5
Mtr.32764.1.S1_at	0.645268	5
Mtr.28847.1.S1_at	0.655168	5
Mtr.46444.1.S1_at	0.659659	5
Mtr.13044.1.S1_at	0.660237	5
Mtr.21627.1.S1_at	0.664321	5
Mtr.15358.1.S1_at	0.668467	5
Mtr.8986.1.S1_at	0.67592	5
Mtr.31314.1.S1_at	0.678421	5
Mtr.36431.1.S1_at	0.688441	5
Mtr.9499.1.S1_at	0.696014	5
Mtr.6674.1.S1_at	0.69658	5
Mtr.29343.1.S1_x_at	0.708543	5
Mtr.22499.1.S1_s_at	0.71778	5
Mtr.19312.1.S1_at	0.719762	5
Mtr.41109.1.S1_at	0.724423	5
Mtr.4109.1.S1_at	0.731443	5
Mtr.8863.1.S1_at	0.7336	5
Mtr.12511.1.S1_at	0.737859	5
Mtr.17700.1.S1_at	0.743734	5
Mtr.18512.1.S1_at	0.756253	5
Mtr.4598.1.S1_at	0.761567	5
Mtr.34063.1.S1_at	0.76198	5
Mtr.45217.1.S1_at	0.769598	5
Mtr.15656.1.S1_at	0.773276	5
Mtr.8175.1.S1_at	0.784533	5
Mtr.2416.1.S1_at	0.792217	5
Mtr.47554.1.S1_x_at	0.7982	5
Mtr.18789.1.S1_at	0.819131	5
Mtr.22854.1.S1_at	0.825413	5
Mtr.3126.1.S1_at	0.82735	5
Mtr.33943.1.S1_at	0.835315	5
Mtr.34675.1.S1_at	0.844647	5
Mtr.49089.1.S1_at	0.851236	5
Mtr.31406.1.S1_at	0.855613	5
Mtr.4083.1.S1_at	0.865332	5
Mtr.29343.1.S1_at	0.866317	5
Mtr.28804.1.S1_at	0.867894	5
Mtr.46629.1.S1_x_at	0.873647	5
Mtr.9007.1.S1_at	0.875501	5
Mtr.40392.1.S1_at	0.885337	5
Mtr.15655.1.S1_at	0.888549	5
Mtr.11793.1.S1_at	0.889288	5
Mtr.27935.1.S1_at	0.900543	5
Mtr.39133.1.S1_at	0.919286	5
Mtr.12366.1.S1_at	0.939414	5
Mtr.5331.1.S1_at	0.949891	5
Mtr.11266.1.S1_at	0.276799	6
Mtr.50733.1.S1_at	0.405325	6
Mtr.31778.1.S1_at	0.433137	6
Mtr.35322.1.S1_at	0.441956	6
Mtr.18602.1.S1_at	0.462617	6
Mtr.35586.1.S1_at	0.462947	6
Mtr.33170.1.S1_at	0.46538	6
Mtr.15358.1.S1_s_at	0.466746	6
Mtr.27031.1.S1_at	0.478423	6
Mtr.5385.1.S1_at	0.481763	6
Mtr.48558.1.S1_at	0.484418	6
Mtr.16997.1.S1_at	0.490861	6
Mtr.18221.1.S1_at	0.506726	6
Mtr.17889.1.S1_at	0.508744	6
Mtr.4156.1.S1_at	0.509794	6
Mtr.27580.1.S1_at	0.510696	6
Mtr.12139.1.S1_at	0.519113	6
Mtr.32196.1.S1_at	0.521232	6
Mtr.8357.1.S1_s_at	0.524195	6
Mtr.49971.1.S1_at	0.530935	6
Mtr.44201.1.S1_at	0.534473	6
Mtr.47415.1.S1_at	0.537344	6
Mtr.51152.1.S1_at	0.542216	6
Mtr.7824.1.S1_s_at	0.548248	6
Mtr.31800.1.S1_at	0.568717	6
Mtr.11451.1.S1_at	0.579306	6
Mtr.14161.1.S1_s_at	0.580326	6
Mtr.47061.1.S1_at	0.582159	6
Mtr.7886.1.S1_at	0.58845	6
Mtr.11724.1.S1_at	0.590501	6
Mtr.33304.1.S1_at	0.602042	6
Mtr.46607.1.S1_at	0.603512	6
Mtr.5793.1.S1_at	0.604693	6
Mtr.44672.1.S1_at	0.605178	6
Mtr.9900.1.S1_at	0.607254	6
Mtr.5389.1.S1_at	0.616314	6
Mtr.22988.1.S1_at	0.621405	6
Mtr.51299.1.S1_at	0.626809	6
Mtr.20853.1.S1_at	0.627359	6
Mtr.7486.1.S1_s_at	0.62738	6
Mtr.39233.1.S1_at	0.628498	6
Mtr.7507.1.S1_at	0.631344	6
Mtr.39818.1.S1_at	0.632349	6
Mtr.15963.1.S1_at	0.647905	6
Mtr.22745.1.S1_at	0.647939	6
Mtr.12254.1.S1_x_at	0.656906	6
Mtr.51678.1.S1_at	0.660145	6
Mtr.9513.1.S1_at	0.660416	6
Mtr.17882.1.S1_at	0.662068	6
Mtr.47752.1.S1_at	0.662088	6
Mtr.43720.1.S1_at	0.662157	6
Mtr.43878.1.S1_at	0.662946	6
Mtr.33090.1.S1_at	0.667311	6
Mtr.12473.1.S1_at	0.670128	6
Mtr.17511.1.S1_at	0.68152	6
Mtr.9712.1.S1_at	0.681851	6
Mtr.51854.1.S1_at	0.683446	6
Mtr.50681.1.S1_s_at	0.684982	6
Mtr.14564.1.S1_s_at	0.687043	6
Mtr.34203.1.S1_at	0.687268	6
Mtr.25427.1.S1_at	0.691987	6
Mtr.39873.1.S1_s_at	0.693297	6
Mtr.11820.1.S1_at	0.697062	6
Mtr.41810.1.S1_at	0.697515	6
Mtr.50296.1.S1_at	0.703405	6
Mtr.42003.1.S1_at	0.704347	6
Mtr.7451.1.S1_at	0.70849	6
Mtr.11597.1.S1_at	0.710929	6
Mtr.20924.1.S1_at	0.711699	6
Mtr.23988.1.S1_at	0.713378	6
Mtr.37396.1.S1_at	0.715499	6
Mtr.11013.1.S1_at	0.716752	6
Mtr.33762.1.S1_at	0.726443	6
Mtr.27067.1.S1_at	0.72905	6
Mtr.32410.1.S1_at	0.733149	6
Mtr.38867.1.S1_at	0.734371	6
Mtr.25498.1.S1_at	0.736645	6
Mtr.5335.1.S1_at	0.741173	6
Mtr.14711.1.S1_at	0.741212	6
Mtr.170.1.S1_at	0.747322	6
Mtr.24566.1.S1_at	0.748413	6
Mtr.8770.1.S1_at	0.748651	6
Mtr.33197.1.S1_at	0.748999	6
Mtr.39351.1.S1_at	0.749919	6
Mtr.13847.1.S1_at	0.75197	6
Mtr.25496.1.S1_at	0.754291	6
Mtr.47463.1.S1_at	0.758263	6
Mtr.29829.1.S1_at	0.76338	6
Mtr.39442.1.S1_at	0.767987	6
Mtr.10192.1.S1_at	0.769309	6
Mtr.3188.1.S1_at	0.77295	6
Mtr.28699.1.S1_s_at	0.774361	6
Mtr.27314.1.S1_s_at	0.774408	6
Mtr.36283.1.S1_at	0.774989	6
Mtr.15609.1.S1_at	0.778164	6
Mtr.4341.1.S1_at	0.77839	6
Mtr.14839.1.S1_at	0.778403	6
Mtr.12514.1.S1_at	0.779317	6
Mtr.49687.1.S1_x_at	0.779694	6
Mtr.31471.1.S1_at	0.782343	6
Mtr.28292.1.S1_at	0.783441	6
Mtr.43892.1.S1_at	0.783501	6
Mtr.46822.1.S1_at	0.783914	6
Mtr.35784.1.S1_at	0.785044	6
Mtr.2632.1.S1_at	0.785217	6
Mtr.31520.1.S1_at	0.786049	6
Mtr.37458.1.S1_at	0.786501	6
Mtr.5343.1.S1_s_at	0.788498	6
Mtr.38381.1.S1_at	0.789182	6
Mtr.11820.1.S1_x_at	0.789327	6
Mtr.12080.1.S1_s_at	0.794429	6
Mtr.42266.1.S1_at	0.79509	6
Mtr.51829.1.S1_s_at	0.795823	6
Mtr.12290.1.S1_s_at	0.804035	6
Mtr.255.1.S1_at	0.805109	6
Mtr.42984.1.S1_at	0.8053	6
Mtr.19092.1.S1_at	0.812596	6
Mtr.29059.1.S1_at	0.813771	6
Mtr.22047.1.S1_at	0.814062	6
Mtr.24206.1.S1_at	0.815649	6
Mtr.35824.1.S1_at	0.815995	6
Mtr.50655.1.S1_at	0.821219	6
Mtr.32159.1.S1_at	0.823307	6
Mtr.45084.1.S1_at	0.82471	6
Mtr.51829.1.S1_at	0.824897	6
Mtr.6042.1.S1_at	0.82588	6
Mtr.46156.1.S1_at	0.827628	6
Mtr.32903.1.S1_at	0.828457	6
Mtr.12254.1.S1_at	0.832468	6
Mtr.42587.1.S1_at	0.834451	6
Mtr.42503.1.S1_at	0.836195	6
Mtr.12291.1.S1_s_at	0.838204	6
Mtr.19180.1.S1_s_at	0.840758	6
Mtr.41579.1.S1_at	0.841427	6
Mtr.35584.1.S1_at	0.842172	6
Mtr.41939.1.S1_at	0.844667	6
Mtr.44630.1.S1_at	0.850663	6
Mtr.32613.1.S1_s_at	0.853703	6
Mtr.5376.1.S1_x_at	0.854673	6
Mtr.20821.1.S1_at	0.860647	6
Mtr.7104.1.S1_at	0.864147	6
Mtr.32528.1.S1_s_at	0.865411	6
Mtr.1568.1.S1_at	0.867154	6
Mtr.3062.1.S1_at	0.868435	6
Mtr.44222.1.S1_at	0.870836	6
Mtr.12290.1.S1_at	0.871072	6
Mtr.29529.1.S1_at	0.872237	6
Mtr.11068.1.S1_at	0.872434	6
Mtr.5025.1.S1_at	0.878107	6
Mtr.42746.1.S1_at	0.880716	6
Mtr.1343.1.S1_at	0.881195	6
Mtr.32259.1.S1_at	0.885567	6
Mtr.17962.1.S1_at	0.887797	6
Mtr.14710.1.S1_at	0.88981	6
Mtr.27406.1.S1_at	0.892932	6
Mtr.39907.1.S1_at	0.902997	6
Mtr.12088.1.S1_at	0.905219	6
Mtr.33808.1.S1_at	0.90573	6
Mtr.2726.1.S1_x_at	0.907535	6
Mtr.43628.1.S1_at	0.917005	6
Mtr.24561.1.S1_s_at	0.91705	6
Mtr.38753.1.S1_at	0.92113	6
Mtr.23083.1.S1_at	0.921325	6
Mtr.42565.1.S1_s_at	0.925296	6
Mtr.13516.1.S1_s_at	0.926729	6
Mtr.14413.1.S1_at	0.927873	6
Mtr.45840.1.S1_at	0.932493	6
Mtr.2856.1.S1_at	0.937153	6
Mtr.13626.1.S1_s_at	0.942806	6
Mtr.11382.1.S1_s_at	0.945222	6
Mtr.46609.1.S1_at	0.956656	6
Mtr.13275.1.S1_at	0.958345	6
Mtr.17273.1.S1_s_at	0.959119	6
Mtr.40903.1.S1_at	0.964941	6
Mtr.40836.1.S1_at	0.985642	6
Mtr.15957.1.S1_at	0.417502	7
Mtr.13651.1.S1_at	0.430944	7
Mtr.1835.1.S1_at	0.457661	7
Mtr.42362.1.S1_at	0.49136	7
Mtr.21533.1.S1_at	0.536778	7
Mtr.38762.1.S1_at	0.546879	7
Mtr.150.1.S1_at	0.550342	7
Mtr.25821.1.S1_at	0.5632	7
Mtr.17876.1.S1_s_at	0.584993	7
Mtr.4389.1.S1_at	0.589912	7
Mtr.11675.1.S1_at	0.598574	7
Mtr.33669.1.S1_at	0.605751	7
Mtr.33957.1.S1_at	0.607988	7
Mtr.35335.1.S1_s_at	0.60915	7
Mtr.46803.1.S1_s_at	0.609559	7
Mtr.24054.1.S1_at	0.610518	7
Mtr.22001.1.S1_at	0.621136	7
Mtr.52239.1.S1_at	0.625931	7
Mtr.38013.1.S1_at	0.639658	7
Mtr.27077.1.S1_at	0.639669	7
Mtr.4443.1.S1_at	0.642972	7
Mtr.174.1.S1_at	0.644275	7
Mtr.28345.1.S1_at	0.646007	7
Mtr.39763.1.S1_at	0.651599	7
Mtr.29325.1.S1_x_at	0.651643	7
Mtr.34913.1.S1_at	0.656002	7
Mtr.11241.1.S1_at	0.657882	7
Mtr.24638.1.S1_at	0.66329	7
Mtr.44405.1.S1_at	0.665767	7
Mtr.46159.1.S1_at	0.666067	7
Mtr.46685.1.S1_at	0.672943	7
Mtr.10636.1.S1_at	0.676199	7
Mtr.34211.1.S1_at	0.682655	7
Mtr.2625.1.S1_at	0.685461	7
Mtr.34083.1.S1_at	0.689094	7
Mtr.42274.1.S1_at	0.689171	7
Mtr.30434.1.S1_at	0.692591	7
Mtr.29314.1.S1_at	0.693208	7
Mtr.9820.1.S1_at	0.693831	7
Mtr.40092.1.S1_at	0.697393	7
Mtr.51715.1.S1_at	0.699393	7
Mtr.29501.1.S1_at	0.699893	7
Mtr.6758.1.S1_at	0.701551	7
Mtr.35791.1.S1_s_at	0.701885	7
Mtr.42879.1.S1_at	0.702007	7
Mtr.39722.1.S1_at	0.706482	7
Mtr.15251.1.S1_at	0.709166	7
Mtr.31610.1.S1_at	0.71215	7
Mtr.37397.1.S1_at	0.713147	7
Mtr.38958.1.S1_at	0.713589	7
Mtr.52307.1.S1_at	0.714118	7
Mtr.19055.1.S1_at	0.715117	7
Mtr.9849.1.S1_at	0.722268	7
Mtr.12401.1.S1_s_at	0.723397	7
Mtr.15566.1.S1_at	0.724287	7
Mtr.32385.1.S1_at	0.729395	7
Mtr.23889.1.S1_at	0.744644	7
Mtr.4734.1.S1_at	0.747703	7
Mtr.27993.1.S1_s_at	0.749022	7
Mtr.17886.1.S1_at	0.752257	7
Mtr.27850.1.S1_at	0.752966	7
Mtr.47437.1.S1_at	0.753588	7
Mtr.37370.1.S1_at	0.756635	7
Mtr.27748.1.S1_at	0.757014	7
Mtr.12483.1.S1_s_at	0.757198	7
Mtr.7556.1.S1_at	0.758017	7
Mtr.38765.1.S1_at	0.759024	7
Mtr.43275.1.S1_at	0.759174	7
Mtr.1213.1.S1_at	0.759371	7
Mtr.24270.1.S1_s_at	0.76045	7
Mtr.38058.1.S1_at	0.760565	7
Mtr.4306.1.S1_s_at	0.762561	7
Mtr.16938.1.S1_at	0.7632	7
Mtr.13642.1.S1_at	0.763222	7
Mtr.50815.1.S1_at	0.764687	7
Mtr.41691.1.S1_at	0.765251	7
Mtr.8832.1.S1_at	0.765272	7
Mtr.20280.1.S1_at	0.765657	7
Mtr.14260.1.S1_at	0.767044	7
Mtr.6956.1.S1_at	0.768984	7
Mtr.36822.1.S1_s_at	0.77021	7
Mtr.46490.1.S1_at	0.770984	7
Mtr.254.1.S1_at	0.772042	7
Mtr.37544.1.S1_at	0.773102	7
Mtr.45243.1.S1_at	0.774498	7
Mtr.11902.1.S1_at	0.775492	7
Mtr.43316.1.S1_at	0.776115	7
Mtr.5139.1.S1_at	0.776181	7
Mtr.39377.1.S1_at	0.776189	7
Mtr.48824.1.S1_at	0.776636	7
Mtr.32185.1.S1_x_at	0.780711	7
Mtr.17043.1.S1_at	0.782368	7
Mtr.18508.1.S1_at	0.786207	7
Mtr.6831.1.S1_at	0.787554	7
Mtr.40150.1.S1_at	0.788577	7
Mtr.20672.1.S1_at	0.78961	7
Mtr.33892.1.S1_at	0.789905	7
Mtr.47706.1.S1_at	0.791177	7
Mtr.4545.1.S1_s_at	0.791844	7
Mtr.46406.1.S1_at	0.793053	7
Mtr.42686.1.S1_at	0.793115	7
Mtr.42001.1.S1_at	0.793488	7
Mtr.11122.1.S1_at	0.795225	7
Mtr.48935.1.S1_at	0.795999	7
Mtr.1541.1.S1_at	0.799325	7
Mtr.25293.1.S1_at	0.800022	7
Mtr.48652.1.S1_at	0.801629	7
Mtr.50134.1.S1_s_at	0.802212	7
Mtr.22539.1.S1_at	0.802504	7
Mtr.11167.1.S1_at	0.805489	7
Mtr.38240.1.S1_s_at	0.809396	7
Mtr.33275.1.S1_s_at	0.810577	7
Mtr.31563.1.S1_at	0.810951	7
Mtr.16003.1.S1_at	0.81103	7
Mtr.30318.1.S1_at	0.81107	7
Mtr.29145.1.S1_at	0.812833	7
Mtr.50004.1.S1_at	0.813432	7
Mtr.10983.1.S1_at	0.815306	7
Mtr.12619.1.S1_at	0.815865	7
Mtr.51543.1.S1_s_at	0.816101	7
Mtr.34413.1.S1_s_at	0.816532	7
Mtr.37887.1.S1_at	0.817533	7
Mtr.35741.1.S1_at	0.819517	7
Mtr.38229.1.S1_at	0.819764	7
Mtr.5630.1.S1_at	0.820451	7
Mtr.9454.1.S1_at	0.821601	7
Mtr.19616.1.S1_s_at	0.821701	7
Mtr.27107.1.S1_at	0.822058	7
Mtr.3182.1.S1_at	0.823339	7
Mtr.38854.1.S1_at	0.825111	7
Mtr.40750.1.S1_at	0.825842	7
Mtr.13586.1.S1_at	0.82769	7
Mtr.49040.1.S1_at	0.827817	7
Mtr.50401.1.S1_at	0.828205	7
Mtr.36882.1.S1_at	0.829486	7
Mtr.44830.1.S1_at	0.829659	7
Mtr.31420.1.S1_at	0.829684	7
Mtr.27030.1.S1_at	0.830058	7
Mtr.43615.1.S1_at	0.831761	7
Mtr.39690.1.S1_at	0.833761	7
Mtr.39690.1.S1_x_at	0.837945	7
Mtr.35248.1.S1_at	0.838052	7
Mtr.40367.1.S1_at	0.839169	7
Mtr.20716.1.S1_at	0.840714	7
Mtr.10425.1.S1_at	0.8414	7
Mtr.12500.1.S1_at	0.841692	7
Mtr.46955.1.S1_at	0.842375	7
Mtr.40899.1.S1_at	0.842454	7
Mtr.4083.1.S1_s_at	0.842491	7
Mtr.18411.1.S1_s_at	0.842775	7
Mtr.46451.1.S1_at	0.845694	7
Mtr.9675.1.S1_at	0.848537	7
Mtr.26596.1.S1_s_at	0.849068	7
Mtr.48513.1.S1_at	0.856746	7
Mtr.2603.1.S1_s_at	0.857444	7
Mtr.12342.1.S1_at	0.858692	7
Mtr.370.1.S1_at	0.861111	7
Mtr.40010.1.S1_at	0.861785	7
Mtr.6091.1.S1_x_at	0.8638	7
Mtr.50139.1.S1_at	0.86398	7
Mtr.47863.1.S1_s_at	0.864679	7
Mtr.12775.1.S1_at	0.866427	7
Mtr.35036.1.S1_at	0.868915	7
Mtr.11419.1.S1_at	0.870003	7
Mtr.12251.1.S1_at	0.872175	7
Mtr.42134.1.S1_at	0.872449	7
Mtr.38122.1.S1_at	0.87414	7
Mtr.1093.1.S1_at	0.874606	7
Mtr.12113.1.S1_at	0.875948	7
Mtr.12513.1.S1_at	0.876086	7
Mtr.14727.1.S1_at	0.876137	7
Mtr.38122.1.S1_s_at	0.876205	7
Mtr.16219.1.S1_at	0.877368	7
Mtr.51614.1.S1_at	0.877635	7
Mtr.16219.1.S1_s_at	0.878256	7
Mtr.39012.1.S1_at	0.879503	7
Mtr.34434.1.S1_at	0.881081	7
Mtr.25292.1.S1_at	0.881522	7
Mtr.49495.1.S1_at	0.881816	7
Mtr.5236.1.S1_s_at	0.882042	7
Mtr.39322.1.S1_at	0.882757	7
Mtr.44583.1.S1_at	0.883122	7
Mtr.24744.1.S1_at	0.883538	7
Mtr.28293.1.S1_at	0.88431	7
Mtr.19560.1.S1_at	0.884574	7
Mtr.44086.1.S1_at	0.884588	7
Mtr.16938.1.S1_x_at	0.885649	7
Mtr.41529.1.S1_at	0.886328	7
Mtr.18576.1.S1_s_at	0.887185	7
Mtr.4748.1.S1_at	0.887687	7
Mtr.20112.1.S1_at	0.888361	7
Mtr.38043.1.S1_at	0.888386	7
Mtr.41283.1.S1_at	0.888687	7
Mtr.12007.1.S1_at	0.888851	7
Mtr.46523.1.S1_at	0.890099	7
Mtr.38829.1.S1_s_at	0.890638	7
Mtr.38239.1.S1_at	0.890957	7
Mtr.13484.1.S1_s_at	0.891605	7
Mtr.39084.1.S1_at	0.891647	7
Mtr.49910.1.S1_at	0.892363	7
Mtr.50297.1.S1_at	0.892482	7
Mtr.15712.1.S1_at	0.893054	7
Mtr.11882.1.S1_at	0.894342	7
Mtr.15448.1.S1_at	0.894564	7
Mtr.17318.1.S1_at	0.895002	7
Mtr.9592.1.S1_at	0.895065	7
Mtr.37061.1.S1_at	0.895269	7
Mtr.10054.1.S1_at	0.896278	7
Mtr.38020.1.S1_at	0.896455	7
Mtr.38322.1.S1_at	0.897341	7
Mtr.43116.1.S1_at	0.897695	7
Mtr.20901.1.S1_s_at	0.898193	7
Mtr.13477.1.S1_at	0.898882	7
Mtr.37696.1.S1_at	0.900487	7
Mtr.8538.1.S1_at	0.900844	7
Mtr.39371.1.S1_at	0.900941	7
Mtr.45052.1.S1_at	0.901055	7
Mtr.28304.1.S1_at	0.902061	7
Mtr.48866.1.S1_at	0.902368	7
Mtr.32775.1.S1_at	0.902691	7
Mtr.40466.1.S1_at	0.902922	7
Mtr.32561.1.S1_at	0.90332	7
Mtr.31852.1.S1_s_at	0.903576	7
Mtr.38123.1.S1_at	0.904143	7
Mtr.10289.1.S1_at	0.904929	7
Mtr.13319.1.S1_at	0.906002	7
Mtr.5792.1.S1_at	0.906111	7
Mtr.51040.1.S1_s_at	0.907653	7
Mtr.12366.1.S1_s_at	0.908024	7
Mtr.29300.1.S1_x_at	0.909319	7
Mtr.38746.1.S1_at	0.90997	7
Mtr.21405.1.S1_at	0.910754	7
Mtr.22428.1.S1_at	0.910916	7
Mtr.4044.1.S1_at	0.911151	7
Mtr.10964.1.S1_at	0.912001	7
Mtr.44005.1.S1_at	0.912253	7
Mtr.6710.1.S1_at	0.912474	7
Mtr.12441.1.S1_at	0.912732	7
Mtr.43204.1.S1_at	0.913165	7
Mtr.31671.1.S1_at	0.913673	7
Mtr.39449.1.S1_at	0.913836	7
Mtr.5565.1.S1_at	0.913873	7
Mtr.31286.1.S1_s_at	0.914398	7
Mtr.43477.1.S1_at	0.915072	7
Mtr.27608.1.S1_s_at	0.915689	7
Mtr.2118.1.S1_at	0.915877	7
Mtr.134.1.S1_s_at	0.915908	7
Mtr.37614.1.S1_at	0.916166	7
Mtr.40734.1.S1_at	0.917295	7
Mtr.37252.1.S1_at	0.917426	7
Mtr.14008.1.S1_at	0.917598	7
Mtr.21153.1.S1_at	0.918163	7
Mtr.37400.1.S1_at	0.919234	7
Mtr.43441.1.S1_at	0.919245	7
Mtr.43099.1.S1_at	0.920689	7
Mtr.18997.1.S1_at	0.921005	7
Mtr.24662.1.S1_at	0.921533	7
Mtr.33772.1.S1_at	0.92168	7
Mtr.37164.1.S1_at	0.921792	7
Mtr.35096.1.S1_s_at	0.92182	7
Mtr.8643.1.S1_at	0.921875	7
Mtr.9503.1.S1_at	0.922357	7
Mtr.20315.1.S1_at	0.922979	7
Mtr.39131.1.S1_at	0.923492	7
Mtr.49759.1.S1_at	0.9251	7
Mtr.14608.1.S1_at	0.925561	7
Mtr.6879.1.S1_s_at	0.926263	7
Mtr.42731.1.S1_at	0.92772	7
Mtr.7422.1.S1_at	0.928407	7
Mtr.21172.1.S1_at	0.928609	7
Mtr.16204.1.S1_at	0.928625	7
Mtr.37849.1.S1_at	0.929087	7
Mtr.9223.1.S1_at	0.929162	7
Mtr.37338.1.S1_s_at	0.929443	7
Mtr.16318.1.S1_at	0.929893	7
Mtr.40466.1.S1_x_at	0.930007	7
Mtr.1977.1.S1_at	0.930153	7
Mtr.35812.1.S1_at	0.931619	7
Mtr.10976.1.S1_at	0.931879	7
Mtr.51555.1.S1_at	0.932838	7
Mtr.31565.1.S1_s_at	0.933963	7
Mtr.17064.1.S1_s_at	0.934609	7
Mtr.10110.1.S1_at	0.934839	7
Mtr.32218.1.S1_s_at	0.934881	7
Mtr.12317.1.S1_at	0.935226	7
Mtr.42097.1.S1_at	0.935364	7
Mtr.26888.1.S1_at	0.935392	7
Mtr.26210.1.S1_at	0.936163	7
Mtr.19224.1.S1_at	0.936219	7
Mtr.29074.1.S1_at	0.936597	7
Mtr.26499.1.S1_at	0.936609	7
Mtr.25270.1.S1_at	0.936757	7
Mtr.9335.1.S1_at	0.937302	7
Mtr.50803.1.S1_at	0.937353	7
Mtr.10652.1.S1_at	0.938071	7
Mtr.45114.1.S1_at	0.938395	7
Mtr.22734.1.S1_at	0.938481	7
Mtr.11639.1.S1_at	0.939343	7
Mtr.39528.1.S1_at	0.939875	7
Mtr.23028.1.S1_at	0.941423	7
Mtr.40052.1.S1_at	0.941805	7
Mtr.45534.1.S1_at	0.94187	7
Mtr.1822.1.S1_at	0.942232	7
Mtr.28788.1.S1_at	0.944173	7
Mtr.24814.1.S1_at	0.944939	7
Mtr.16345.1.S1_at	0.945184	7
Mtr.41306.1.S1_s_at	0.945723	7
Mtr.34738.1.S1_at	0.94591	7
Mtr.43746.1.S1_at	0.945958	7
Mtr.26822.1.S1_s_at	0.946739	7
Mtr.25945.1.S1_at	0.946869	7
Mtr.5499.1.S1_at	0.947396	7
Mtr.15585.1.S1_at	0.9476	7
Mtr.11522.1.S1_at	0.949223	7
Mtr.7256.1.S1_at	0.951388	7
Mtr.51741.1.S1_at	0.952432	7
Mtr.7513.1.S1_at	0.952636	7
Mtr.18518.1.S1_at	0.95271	7
Mtr.2477.1.S1_at	0.953489	7
Mtr.13410.1.S1_at	0.953535	7
Mtr.35952.1.S1_at	0.953717	7
Mtr.20751.1.S1_at	0.953948	7
Mtr.11942.1.S1_at	0.954104	7
Mtr.43328.1.S1_at	0.954392	7
Mtr.5501.1.S1_at	0.95492	7
Mtr.23308.1.S1_at	0.955299	7
Mtr.16863.1.S1_at	0.955659	7
Mtr.34611.1.S1_at	0.956053	7
Mtr.20533.1.S1_at	0.956263	7
Mtr.28707.1.S1_at	0.956796	7
Mtr.2603.1.S1_at	0.957777	7
Mtr.21678.1.S1_at	0.957806	7
Mtr.9262.1.S1_at	0.958254	7
Mtr.42709.1.S1_at	0.962233	7
Mtr.6749.1.S1_at	0.963271	7
Mtr.36181.1.S1_at	0.963482	7
Mtr.10993.1.S1_at	0.963677	7
Mtr.50393.1.S1_s_at	0.964385	7
Mtr.35285.1.S1_at	0.965846	7
Mtr.20531.1.S1_at	0.965869	7
Mtr.43817.1.S1_at	0.966054	7
Mtr.16345.1.S1_s_at	0.966313	7
Mtr.33785.1.S1_at	0.966411	7
Mtr.13378.1.S1_at	0.966853	7
Mtr.14008.1.S1_s_at	0.966944	7
Mtr.8678.1.S1_at	0.966954	7
Mtr.47195.1.S1_at	0.967068	7
Mtr.11200.1.S1_at	0.967262	7
Mtr.38909.1.S1_at	0.967621	7
Mtr.44053.1.S1_at	0.967902	7
Mtr.32249.1.S1_at	0.968608	7
Mtr.3058.1.S1_at	0.968699	7
Mtr.11175.1.S1_at	0.969044	7
Mtr.31299.1.S1_at	0.96914	7
Mtr.42244.1.S1_at	0.969182	7
Mtr.38334.1.S1_at	0.9693	7
Mtr.31671.1.S1_s_at	0.969625	7
Mtr.50932.1.S1_at	0.969861	7
Mtr.34929.1.S1_at	0.970017	7
Mtr.26822.1.S1_at	0.971455	7
Mtr.13070.1.S1_at	0.973829	7
Mtr.2101.1.S1_at	0.97484	7
Mtr.50947.1.S1_s_at	0.974909	7
Mtr.33826.1.S1_at	0.974959	7
Mtr.13328.1.S1_at	0.975246	7
Mtr.12377.1.S1_at	0.975509	7
Mtr.28272.1.S1_at	0.975994	7
Mtr.44041.1.S1_s_at	0.976421	7
Mtr.32004.1.S1_at	0.976535	7
Mtr.8813.1.S1_at	0.976943	7
Mtr.50403.1.S1_at	0.977779	7
Mtr.14223.1.S1_at	0.98002	7
Mtr.10883.1.S1_at	0.980191	7
Mtr.24891.1.S1_at	0.980245	7
Mtr.32237.1.S1_at	0.980412	7
Mtr.40588.1.S1_at	0.981743	7
Mtr.652.1.S1_at	0.981875	7
Mtr.12012.1.S1_at	0.984371	7
Mtr.8998.1.S1_at	0.984417	7
Mtr.35454.1.S1_at	0.985215	7
Mtr.7842.1.S1_at	0.985874	7
Mtr.40976.1.S1_at	0.98604	7
Mtr.41265.1.S1_at	0.986075	7
Mtr.10131.1.S1_at	0.988088	7
Mtr.43959.1.S1_at	0.988338	7
Mtr.32351.1.S1_s_at	0.988361	7
Mtr.4793.1.S1_s_at	0.988366	7
Mtr.42304.1.S1_at	0.98859	7
Mtr.25285.1.S1_at	0.989951	7
Mtr.15867.1.S1_at	0.990064	7
Mtr.12736.1.S1_at	0.990276	7
Mtr.37721.1.S1_at	0.990564	7
Mtr.43735.1.S1_at	0.991969	7
Mtr.6188.1.S1_at	0.992404	7
Mtr.39090.1.S1_at	0.992491	7
Mtr.24226.1.S1_s_at	0.992792	7
Mtr.45865.1.S1_at	0.99368	7
Mtr.13664.1.S1_s_at	0.993846	7
Mtr.9591.1.S1_at	0.995451	7
Mtr.15288.1.S1_at	0.18289	8
Mtr.41294.1.S1_at	0.297913	8
Mtr.22332.1.S1_at	0.336935	8
Mtr.19139.1.S1_at	0.339302	8
Mtr.36594.1.S1_at	0.370619	8
Mtr.7448.1.S1_s_at	0.370829	8
Mtr.19339.1.S1_at	0.372704	8
Mtr.10896.1.S1_at	0.381001	8
Mtr.32696.1.S1_at	0.385232	8
Mtr.7144.1.S1_at	0.387993	8
Mtr.49685.1.S1_x_at	0.396195	8
Mtr.40680.1.S1_at	0.408094	8
Mtr.49493.1.S1_at	0.420051	8
Mtr.17172.1.S1_at	0.420835	8
Mtr.52263.1.S1_at	0.421496	8
Mtr.31222.1.S1_at	0.424089	8
Mtr.46491.1.S1_at	0.424677	8
Mtr.23616.1.S1_at	0.437302	8
Mtr.35871.1.S1_at	0.444124	8
Mtr.15706.1.S1_at	0.450446	8
Mtr.9990.1.S1_at	0.46312	8
Mtr.15350.1.S1_at	0.471854	8
Mtr.15080.1.S1_at	0.476178	8
Mtr.10740.1.S1_at	0.479596	8
Mtr.40547.1.S1_at	0.481335	8
Mtr.20354.1.S1_x_at	0.489009	8
Mtr.38267.1.S1_at	0.489228	8
Mtr.23296.1.S1_at	0.490015	8
Mtr.12783.1.S1_at	0.491784	8
Mtr.5240.1.S1_at	0.492985	8
Mtr.28819.1.S1_at	0.493973	8
Mtr.42566.1.S1_at	0.504507	8
Mtr.17028.1.S1_s_at	0.505854	8
Mtr.4872.1.S1_s_at	0.507932	8
Mtr.35528.1.S1_at	0.509284	8
Mtr.2405.1.S1_at	0.513761	8
Mtr.38751.1.S1_at	0.521754	8
Mtr.44376.1.S1_at	0.521937	8
Mtr.26495.1.S1_at	0.544204	8
Mtr.39021.1.S1_at	0.546097	8
Mtr.39183.1.S1_at	0.553332	8
Mtr.45719.1.S1_at	0.554967	8
Mtr.45027.1.S1_at	0.557329	8
Mtr.34241.1.S1_at	0.577512	8
Mtr.41133.1.S1_at	0.580853	8
Mtr.49995.1.S1_at	0.589351	8
Mtr.11754.1.S1_at	0.592156	8
Mtr.24564.1.S1_at	0.60288	8
Mtr.49670.1.S1_at	0.609292	8
Mtr.1746.1.S1_at	0.609843	8
Mtr.28421.1.S1_at	0.610487	8
Mtr.143.1.S1_at	0.611167	8
Mtr.6537.1.S1_s_at	0.614524	8
Mtr.5137.1.S1_at	0.615266	8
Mtr.5519.1.S1_at	0.616713	8
Mtr.43631.1.S1_at	0.628112	8
Mtr.27274.1.S1_at	0.630189	8
Mtr.52007.1.S1_at	0.633923	8
Mtr.17139.1.S1_at	0.636139	8
Mtr.35480.1.S1_at	0.646387	8
Mtr.2136.1.S1_at	0.650732	8
Mtr.21377.1.S1_at	0.655493	8
Mtr.20285.1.S1_at	0.661515	8
Mtr.21368.1.S1_at	0.662698	8
Mtr.37918.1.S1_at	0.66276	8
Mtr.9532.1.S1_at	0.664597	8
Mtr.28488.1.S1_s_at	0.667726	8
Mtr.8857.1.S1_at	0.669841	8
Mtr.18636.1.S1_at	0.670578	8
Mtr.44263.1.S1_at	0.674129	8
Mtr.40873.1.S1_at	0.680294	8
Mtr.26183.1.S1_at	0.682267	8
Mtr.6783.1.S1_at	0.684795	8
Mtr.27314.1.S1_at	0.685197	8
Mtr.32351.1.S1_at	0.686506	8
Mtr.18953.1.S1_s_at	0.690138	8
Mtr.33918.1.S1_at	0.693876	8
Mtr.40280.1.S1_at	0.699282	8
Mtr.32316.1.S1_at	0.710462	8
Mtr.7838.1.S1_at	0.710602	8
Mtr.23888.1.S1_at	0.710918	8
Mtr.45726.1.S1_at	0.711701	8
Mtr.17497.1.S1_at	0.718355	8
Mtr.46616.1.S1_at	0.725055	8
Mtr.9143.1.S1_at	0.725219	8
Mtr.25836.1.S1_at	0.733519	8
Mtr.21164.1.S1_at	0.735347	8
Mtr.27191.1.S1_at	0.736193	8
Mtr.18790.1.S1_at	0.741263	8
Mtr.10824.1.S1_at	0.742266	8
Mtr.43928.1.S1_at	0.74664	8
Mtr.46068.1.S1_at	0.748092	8
Mtr.48147.1.S1_at	0.755379	8
Mtr.39820.1.S1_at	0.755975	8
Mtr.46619.1.S1_x_at	0.756533	8
Mtr.11120.1.S1_at	0.766859	8
Mtr.27231.1.S1_at	0.767663	8
Mtr.47943.1.S1_at	0.771108	8
Mtr.16212.1.S1_at	0.775009	8
Mtr.12755.1.S1_s_at	0.781082	8
Mtr.10063.1.S1_at	0.782287	8
Mtr.40053.1.S1_at	0.785077	8
Mtr.46619.1.S1_at	0.785317	8
Mtr.41911.1.S1_s_at	0.786168	8
Mtr.4282.1.S1_at	0.787525	8
Mtr.31954.1.S1_at	0.787655	8
Mtr.2494.1.S1_s_at	0.788502	8
Mtr.44222.1.S1_s_at	0.7891	8
Mtr.41192.1.S1_at	0.789845	8
Mtr.17334.1.S1_s_at	0.793176	8
Mtr.44271.1.S1_at	0.79344	8
Mtr.43236.1.S1_at	0.800089	8
Mtr.44189.1.S1_at	0.806052	8
Mtr.613.1.S1_at	0.80841	8
Mtr.5359.1.S1_at	0.811224	8
Mtr.24203.1.S1_at	0.823751	8
Mtr.46619.1.S1_s_at	0.825456	8
Mtr.43664.1.S1_at	0.825689	8
Mtr.12755.1.S1_at	0.826183	8
Mtr.50930.1.S1_at	0.830039	8
Mtr.42515.1.S1_at	0.83705	8
Mtr.37979.1.S1_at	0.837757	8
Mtr.38883.1.S1_at	0.839476	8
Mtr.29993.1.S1_at	0.840099	8
Mtr.41358.1.S1_at	0.840336	8
Mtr.35128.1.S1_at	0.840441	8
Mtr.20974.1.S1_at	0.841259	8
Mtr.13198.1.S1_at	0.841405	8
Mtr.41038.1.S1_at	0.84373	8
Mtr.2152.1.S1_s_at	0.844041	8
Mtr.42299.1.S1_at	0.846495	8
Mtr.43403.1.S1_s_at	0.847689	8
Mtr.34812.1.S1_at	0.849941	8
Mtr.47943.1.S1_s_at	0.852416	8
Mtr.18059.1.S1_at	0.853211	8
Mtr.31929.1.S1_at	0.859427	8
Mtr.7525.1.S1_at	0.861817	8
Mtr.27447.1.S1_at	0.862469	8
Mtr.9638.1.S1_at	0.867262	8
Mtr.16200.1.S1_at	0.867824	8
Mtr.22834.1.S1_at	0.87326	8
Mtr.23418.1.S1_s_at	0.876603	8
Mtr.41292.1.S1_at	0.878612	8
Mtr.6091.1.S1_at	0.879084	8
Mtr.39035.1.S1_at	0.879386	8
Mtr.38994.1.S1_at	0.884915	8
Mtr.29446.1.S1_at	0.888136	8
Mtr.44439.1.S1_at	0.89369	8
Mtr.13973.1.S1_s_at	0.894898	8
Mtr.17802.1.S1_at	0.895701	8
Mtr.41729.1.S1_at	0.896051	8
Mtr.39280.1.S1_at	0.898446	8
Mtr.28784.1.S1_at	0.905153	8
Mtr.32437.1.S1_at	0.908359	8
Mtr.32636.1.S1_at	0.912373	8
Mtr.41581.1.S1_at	0.913014	8
Mtr.48296.1.S1_at	0.913614	8
Mtr.38895.1.S1_at	0.919087	8
Mtr.38208.1.S1_at	0.92141	8
Mtr.10553.1.S1_at	0.923007	8
Mtr.35828.1.S1_at	0.923424	8
Mtr.6097.1.S1_at	0.929089	8
Mtr.16200.1.S1_x_at	0.948387	8
Mtr.5847.1.S1_at	0.956578	8
Mtr.48340.1.S1_at	0.338426	9
Mtr.49044.1.S1_at	0.393082	9
Mtr.19028.1.S1_s_at	0.43608	9
Mtr.24148.1.S1_at	0.488232	9
Mtr.7824.1.S1_at	0.526523	9
Mtr.9397.1.S1_at	0.528538	9
Mtr.37425.1.S1_at	0.547618	9
Mtr.42029.1.S1_s_at	0.548329	9
Mtr.35994.1.S1_at	0.55644	9
Mtr.13161.1.S1_at	0.560069	9
Mtr.5446.1.S1_s_at	0.564027	9
Mtr.47484.1.S1_x_at	0.568776	9
Mtr.42380.1.S1_at	0.580579	9
Mtr.42808.1.S1_at	0.584464	9
Mtr.28541.1.S1_at	0.594193	9
Mtr.33546.1.S1_at	0.594374	9
Mtr.2552.1.S1_at	0.595964	9
Mtr.14822.1.S1_at	0.596036	9
Mtr.6261.1.S1_at	0.599162	9
Mtr.17649.1.S1_s_at	0.600151	9
Mtr.32986.1.S1_at	0.605412	9
Mtr.16818.1.S1_s_at	0.605537	9
Mtr.21819.1.S1_at	0.605606	9
Mtr.17882.1.S1_x_at	0.607014	9
Mtr.33307.1.S1_at	0.607471	9
Mtr.17966.1.S1_at	0.60781	9
Mtr.21367.1.S1_at	0.611056	9
Mtr.41694.1.S1_at	0.612259	9
Mtr.13728.1.S1_at	0.613225	9
Mtr.10502.1.S1_at	0.61348	9
Mtr.52359.1.S1_at	0.62118	9
Mtr.28297.1.S1_at	0.624172	9
Mtr.49499.1.S1_at	0.637023	9
Mtr.30032.1.S1_at	0.641591	9
Mtr.42059.1.S1_at	0.658696	9
Mtr.28517.1.S1_at	0.658798	9
Mtr.39685.1.S1_at	0.659766	9
Mtr.25296.1.S1_at	0.662785	9
Mtr.8965.1.S1_at	0.671214	9
Mtr.42160.1.S1_at	0.67123	9
Mtr.50541.1.S1_at	0.671418	9
Mtr.44493.1.S1_at	0.678479	9
Mtr.31288.1.S1_at	0.680717	9
Mtr.38100.1.S1_at	0.683884	9
Mtr.46049.1.S1_at	0.686019	9
Mtr.29347.1.S1_at	0.697577	9
Mtr.39613.1.S1_at	0.699461	9
Mtr.10234.1.S1_at	0.700539	9
Mtr.5339.1.S1_at	0.702105	9
Mtr.22172.1.S1_at	0.702617	9
Mtr.43894.1.S1_at	0.704967	9
Mtr.19764.1.S1_at	0.7101	9
Mtr.12030.1.S1_at	0.711542	9
Mtr.39902.1.S1_at	0.712022	9
Mtr.18682.1.S1_at	0.714422	9
Mtr.33171.1.S1_at	0.71511	9
Mtr.3013.1.S1_at	0.715604	9
Mtr.29990.1.S1_at	0.71733	9
Mtr.491.1.S1_at	0.717756	9
Mtr.38096.1.S1_at	0.717981	9
Mtr.6856.1.S1_at	0.724154	9
Mtr.45861.1.S1_at	0.724181	9
Mtr.34738.1.S1_s_at	0.724388	9
Mtr.32746.1.S1_at	0.728479	9
Mtr.5843.1.S1_at	0.730174	9
Mtr.2692.1.S1_at	0.731554	9
Mtr.47574.1.S1_at	0.733084	9
Mtr.8546.1.S1_at	0.73736	9
Mtr.20171.1.S1_at	0.740532	9
Mtr.27694.1.S1_at	0.742829	9
Mtr.31470.1.S1_s_at	0.742899	9
Mtr.25862.1.S1_at	0.746292	9
Mtr.11397.1.S1_at	0.746309	9
Mtr.44027.1.S1_at	0.747252	9
Mtr.45066.1.S1_at	0.747902	9
Mtr.43765.1.S1_at	0.749207	9
Mtr.46166.1.S1_at	0.750378	9
Mtr.18994.1.S1_at	0.751307	9
Mtr.4532.1.S1_at	0.75928	9
Mtr.41135.1.S1_at	0.760726	9
Mtr.41159.1.S1_at	0.764996	9
Mtr.37838.1.S1_at	0.765172	9
Mtr.35206.1.S1_at	0.765287	9
Mtr.13828.1.S1_at	0.766316	9
Mtr.41296.1.S1_at	0.766506	9
Mtr.8842.1.S1_at	0.76874	9
Mtr.35242.1.S1_at	0.769389	9
Mtr.5376.1.S1_at	0.770927	9
Mtr.33865.1.S1_at	0.771904	9
Mtr.35586.1.S1_x_at	0.771986	9
Mtr.12080.1.S1_at	0.773603	9
Mtr.10170.1.S1_at	0.776017	9
Mtr.44135.1.S1_at	0.779576	9
Mtr.45131.1.S1_at	0.780774	9
Mtr.33914.1.S1_at	0.781565	9
Mtr.35724.1.S1_at	0.784527	9
Mtr.2184.1.S1_at	0.789038	9
Mtr.37999.1.S1_at	0.78963	9
Mtr.18387.1.S1_at	0.792342	9
Mtr.30173.1.S1_at	0.795212	9
Mtr.4314.1.S1_at	0.795353	9
Mtr.32168.1.S1_at	0.795651	9
Mtr.45140.1.S1_at	0.796075	9
Mtr.52010.1.S1_at	0.798124	9
Mtr.1629.1.S1_at	0.799831	9
Mtr.4745.1.S1_at	0.80063	9
Mtr.13162.1.S1_s_at	0.801144	9
Mtr.34810.1.S1_at	0.801788	9
Mtr.38693.1.S1_at	0.802616	9
Mtr.35190.1.S1_at	0.805303	9
Mtr.49505.1.S1_at	0.808614	9
Mtr.48086.1.S1_at	0.809803	9
Mtr.28114.1.S1_at	0.814349	9
Mtr.16202.1.S1_at	0.817992	9
Mtr.20288.1.S1_at	0.818046	9
Mtr.44239.1.S1_at	0.82018	9
Mtr.34421.1.S1_at	0.82155	9
Mtr.5450.1.S1_at	0.825712	9
Mtr.43750.1.S1_at	0.828391	9
Mtr.2134.1.S1_at	0.829467	9
Mtr.38382.1.S1_at	0.830222	9
Mtr.9429.1.S1_at	0.831705	9
Mtr.19006.1.S1_s_at	0.83284	9
Mtr.38526.1.S1_at	0.833602	9
Mtr.985.1.S1_at	0.834112	9
Mtr.23316.1.S1_s_at	0.835535	9
Mtr.27807.1.S1_s_at	0.837358	9
Mtr.1714.1.S1_at	0.837455	9
Mtr.41756.1.S1_at	0.838663	9
Mtr.26477.1.S1_at	0.839371	9
Mtr.48694.1.S1_at	0.840785	9
Mtr.13764.1.S1_at	0.843251	9
Mtr.6904.1.S1_at	0.843643	9
Mtr.31423.1.S1_at	0.844105	9
Mtr.5616.1.S1_at	0.84424	9
Mtr.38721.1.S1_at	0.84504	9
Mtr.9436.1.S1_at	0.846753	9
Mtr.35357.1.S1_at	0.847668	9
Mtr.27133.1.S1_at	0.850513	9
Mtr.9005.1.S1_at	0.855545	9
Mtr.29374.1.S1_at	0.856758	9
Mtr.41299.1.S1_at	0.85769	9
Mtr.11605.1.S1_s_at	0.859266	9
Mtr.35193.1.S1_s_at	0.859468	9
Mtr.12392.1.S1_at	0.860775	9
Mtr.37372.1.S1_at	0.862087	9
Mtr.16691.1.S1_at	0.865825	9
Mtr.32424.1.S1_at	0.867617	9
Mtr.11299.1.S1_at	0.869192	9
Mtr.40425.1.S1_at	0.869589	9
Mtr.21945.1.S1_at	0.870456	9
Mtr.27640.1.S1_at	0.871573	9
Mtr.18019.1.S1_at	0.873142	9
Mtr.1550.1.S1_at	0.87576	9
Mtr.1809.1.S1_s_at	0.878064	9
Mtr.13840.1.S1_at	0.880484	9
Mtr.41952.1.S1_at	0.881644	9
Mtr.20504.1.S1_at	0.882111	9
Mtr.13899.1.S1_at	0.882449	9
Mtr.14506.1.S1_at	0.882508	9
Mtr.1453.1.S1_at	0.883098	9
Mtr.44926.1.S1_at	0.883337	9
Mtr.42474.1.S1_at	0.883548	9
Mtr.27767.1.S1_s_at	0.884692	9
Mtr.11046.1.S1_at	0.885548	9
Mtr.38801.1.S1_at	0.886118	9
Mtr.302.1.S1_at	0.889354	9
Mtr.41398.1.S1_at	0.88973	9
Mtr.21313.1.S1_at	0.890089	9
Mtr.2501.1.S1_at	0.890552	9
Mtr.41404.1.S1_at	0.890765	9
Mtr.21878.1.S1_at	0.89101	9
Mtr.9384.1.S1_at	0.892063	9
Mtr.16969.1.S1_at	0.892606	9
Mtr.34979.1.S1_at	0.893527	9
Mtr.45454.1.S1_at	0.895066	9
Mtr.18866.1.S1_at	0.895193	9
Mtr.11045.1.S1_at	0.895869	9
Mtr.12836.1.S1_at	0.89741	9
Mtr.43754.1.S1_at	0.89775	9
Mtr.23572.1.S1_at	0.899074	9
Mtr.12786.1.S1_at	0.899572	9
Mtr.11711.1.S1_at	0.900013	9
Mtr.28326.1.S1_at	0.900113	9
Mtr.38598.1.S1_at	0.904107	9
Mtr.9331.1.S1_at	0.904467	9
Mtr.28134.1.S1_at	0.904667	9
Mtr.42172.1.S1_s_at	0.905048	9
Mtr.26886.1.S1_at	0.905239	9
Mtr.47758.1.S1_at	0.905528	9
Mtr.10829.1.S1_at	0.905934	9
Mtr.40385.1.S1_at	0.906426	9
Mtr.1547.1.S1_at	0.906832	9
Mtr.46614.1.S1_x_at	0.907732	9
[truncated: 469 more rows]
