# Supplementary material for: A Novel Role of Medicago truncatula KNAT3/4/5-like Class 2 KNOX Transcription Factors in Drought Stress Tolerance
Source: Int J Mol Sci. 2023 Aug 11;24(16):12668. doi: 10.3390/ijms241612668 (PMC10454132; doi:10.3390/ijms241612668)
Supplement: Supplementary file 1 [file ijms-24-12668-s001.zip › Supplementary Table S7_Primer_list.xlsx]

## Sheet: Primer_list
Gene name	Forward primer (5'-3')	Reverse primer (5'-3')	Used for
MtEF1-a	ATTCCAAAGGCGGCTGCATA	CCCTACACACTCTCCCTCCA	quantitative RT-PCR
MtKNOX3	TAGTGACGGACTTGGAGGAAAGAG	CAATCCTCGGTAACTGATCCAC	quantitative RT-PCR
MtKNOX5	GCACCTAACTGGCTCAACAAC	CTATGGTTTCGGTGGAGGATAG	quantitative RT-PCR
MtKNOX9	GCTTTCCAGCGTTTCACAGA	GTCATTCCGGTGGTTCCGAT	quantitative RT-PCR
MtKNOX10	TGACCAAGCAGAGAGCAATG	TTCAAAAGGGAGGTGGTGTC	quantitative RT-PCR
MtPDH	ATCTTTGACCGGTTGATGGC	ACGGTTTTGTGGCAGTGTTG	quantitative RT-PCR
MtKNOX6	ATGTTAGGGTTTGGAGGAAACAG	CTAAAGAAGCATAGGCATGGCA	DNA amplification control
NPTII	GAACAAGATGGATTGCACGC	GAAGAACTCGTCAAGAAGGC	transgenic genotyping
