# Supplementary material for: A Novel Role of Medicago truncatula KNAT3/4/5-like Class 2 KNOX Transcription Factors in Drought Stress Tolerance
Source: Int J Mol Sci. 2023 Aug 11;24(16):12668. doi: 10.3390/ijms241612668 (PMC10454132; doi:10.3390/ijms241612668)
Supplement: Supplementary file 1 [file ijms-24-12668-s001.zip › Supplementary Table S8_MtPDH_KNOX_bs.xlsx]

## Sheet: KNOX-BLH binding sites
RSAT search of KNOX/BLH binding sites in the promoter of the MtPDH gene
PatID	Strand	Pattern	SeqID	Start	End	matching_seq	Score
KNOX/BLH_bs1	R	KGACM	Medtr7g020820	-120	-116	atgcTGACAcaga	1
KNOX/BLH_bs1	R	KGACM	Medtr7g020820	-363	-359	atttGGACAtctt	1
KNOX/BLH_bs1	R	KGACM	Medtr7g020820	-776	-772	atacGGACAcacc	1
KNOX/BLH_bs1	D	KGACM	Medtr7g020820	-1382	-1378	acagTGACAttac	1
KNOX/BLH_bs1	R	KGACM	Medtr7g020820	-1418	-1414	cagaTGACAaaaa	1
KNOX/BLH_bs1	R	KGACM	Medtr7g020820	-1453	-1449	ttctTGACAatcc	1		Motif name	Motif sequence
KNOX/BLH_bs2	D	TGAYTGA	Medtr7g020820	-1777	-1771	gtgaTGACTGAacta	1
KNOX/BLH_bs2	D	TGAYTGA	Medtr7g020820	-1952	-1946	cgagTGACTGAggat	1		KNOX/BLH_bs1	KGACM
KNOX/BLH_bs3	D	TGATKKGA	Medtr7g020820	-2106	-2099	tcatTGATTGGAaatc	1		KNOX/BLH_bs2	TGAYTGA
KNOX/BLH_bs1	D	KGACM	Medtr7g020820	-2423	-2419	gtctGGACCttgt	1		KNOX/BLH_bs3	TGATKKGA
KNOX/BLH_bs3	D	TGATKKGA	Medtr7g020820	-2575	-2568	tgctTGATTTGAttca	1
KNOX/BLH_bs1	D	KGACM	Medtr7g020820	-2600	-2596	caacTGACAaaat	1
KNOX/BLH_bs1	R	KGACM	Medtr7g020820	-2666	-2662	cacaTGACAcaat	1
KNOX/BLH_bs1	D	KGACM	Medtr7g020820	-2997	-2993	gttGGACCttgt	1
RSAT search of KNOX/BLH binding sites in the intron sequences of the MtPDH gene
PatID	Strand	Pattern	SeqID	Start	End	matching_seq	Score
KNOX/BLH_bs1	R	KGACM	MtPDH_intron_1	-364	-360	acacGGACAccag	1
KNOX/BLH_bs2	D	TGAYTGA	MtPDH_intron_1	-403	-397	gcatTGATTGAtgac	1
KNOX/BLH_bs1	R	KGACM	MtPDH_intron_1	-517	-513	tctgTGACAatga	1
KNOX/BLH_bs1	D	KGACM	MtPDH_intron_3	-6	-2	tgtgTGACAg	1
KNOX/BLH_bs1	D	KGACM	MtPDH_intron_3	-29	-25	tttcTGACAttga	1
KNOX/BLH_bs1	R	KGACM	MtPDH_intron_3	-86	-82	gcacGGACActcc	1
KNOX/BLH_bs1	D	KGACM	MtPDH_intron_3	-107	-103	accgGGACAcgct	1
KNOX/BLH_bs1	R	KGACM	MtPDH_intron_3	-119	-115	tgtcGGACAccga	1
KNOX/BLH_bs1	R	KGACM	MtPDH_intron_3	-133	-129	acacTGACCaatt	1
